# Supplementary material for: Quantitative Proteomic Analysis Provides Novel Insights into Cold Stress Responses in Petunia Seedlings
Source: Front Plant Sci. 2016 Feb 25;7:136. doi: 10.3389/fpls.2016.00136 (PMC4766708; doi:10.3389/fpls.2016.00136)
Supplement: Table S1 — Primers used for real-time RT-PCR analysis. [file Table1.XLS]

## Sheet: Sheet1
Accession	Description	Primer sequence (5’-3’)
Q43779	Superoxide dismutase [Cu-Zn] 2 OS=Solanum lycopersicum GN=SODCC.5 PE=3 SV=3 - [SODC2_SOLLC]	Forward	GACCCCATTTCAATCCTAACGG
		Reverse	AGTGGTAAGGCTGAGTTCGTGGC
Q84UY3	Alcohol dehydrogenase 2 OS=Petunia hybrida GN=adh2 PE=2 SV=1 - [Q84UY3_PETHY]	Forward	GCTAAACCAACAAAGGGGTCAAGTG
		Reverse	ACACTCCTGTCAACGCCACCATC
B6EWX5	UDP-glucose:glucosyltransferase OS=Lycium barbarum GN=UGT74N1 PE=2 SV=1 - [B6EWX5_LYCBA]	Forward	ATCAAATGACAAATGCCAAACAAGT
		Reverse	CTTTCCATTTCTTAGCATTCTTTCTC
P48498	S-adenosylmethionine synthase 1 OS=Petunia hybrida GN=SAM1 PE=2 SV=1 - [METK1_PETHY]	Forward	CTACAAAACCGGAACAATCCCAGA
		Reverse	TGACAGTCTCCCAGGTGAAATCG
Q8S346	Putative expansin OS=Capsicum annuum GN=upa7a PE=2 SV=1 - [Q8S346_CAPAN]	Forward	TGTCCTCCTAATCCATCTTTACCTA
		Reverse	CAAGTTGAAGTAGGAGTGTCCGTTT
Q07346	Glutamate decarboxylase OS=Petunia hybrida GN=GAD PE=1 SV=1 - [DCE_PETHY]	Forward	GAGTGGGACTTTAGATTGCCATTAG
		Reverse	TGGAAGATAAGTTCATCAGGCAAAT
M1D6S9	Ribosomal protein L15 OS=Solanum tuberosum GN=PGSC0003DMG400033143 PE=3 SV=1 - [M1D6S9_SOLTU]	Forward	CAAAGGGTCAGGTGCTGGGAGTA
		Reverse	ACGCTTGACACGAACACGGTAGA
Q5BN14	Pyruvate decarboxylase 1 (Fragment) OS=Petunia hybrida GN=PDC1 PE=2 SV=1 - [Q5BN14_PETHY]	Forward	GTGAAACCAGTCGTTGTGGGAGG
		Reverse	GTCCAGCAAACAAGTAAGCATCAGC
Q40878	P17 (Fragment) OS=Petunia hybrida GN=PePer1 PE=2 SV=1 - [Q40878_PETHY]	Forward	AAAAGATACATGTCCCAACACCCCA
		Reverse	ACCAACTAACGCTACCATTTCACGG
Q1A531	Phospholipase C OS=Petunia integrifolia subsp. inflata PE=2 SV=1 - [Q1A531_PETIN]	Forward	TCAACTAAGCCACCCAAAGAATACC
		Reverse	TCAACCCTCAGCCAATCAGACAG
Q6T2D5	Catalase (Fragment) OS=Solanum tuberosum PE=2 SV=2 - [Q6T2D5_SOLTU]	Forward	TGGAAACTCTTTATTCAGACTATGGA
		Reverse	CACCACAATAGAAGGGCAGAAA
