# Supplementary material for: Quantitative Proteomic Analysis Provides Novel Insights into Cold Stress Responses in Petunia Seedlings
Source: Front Plant Sci. 2016 Feb 25;7:136. doi: 10.3389/fpls.2016.00136 (PMC4766708; doi:10.3389/fpls.2016.00136)
Supplement: Table S4 — Quantification of total unique peptides. [file Table4.XLSX]

## Sheet: Sheet1
Sequence	Protein Group Accessions	Modifications	IonScore	114/(113+114+115+116+117+118+119+121)	114/(113+114+115+116+117+118+119+121) Count	113/(113+114+115+116+117+118+119+121)	113/(113+114+115+116+117+118+119+121) Count	116/(113+114+115+116+117+118+119+121)	116/(113+114+115+116+117+118+119+121) Count	117/(113+114+115+116+117+118+119+121)	117/(113+114+115+116+117+118+119+121) Count	118/(113+114+115+116+117+118+119+121)	118/(113+114+115+116+117+118+119+121) Count	119/(113+114+115+116+117+118+119+121)	119/(113+114+115+116+117+118+119+121) Count	121/(113+114+115+116+117+118+119+121)	121/(113+114+115+116+117+118+119+121) Count	115/(113+114+115+116+117+118+119+121)	115/(113+114+115+116+117+118+119+121) Count	Charge	MH+ [Da]	ΔM [ppm]
gLVPLAGSNDESWcQGLDGLASR	P93565;Q9SXX5;Q9SXX4	N-Term(iTRAQ8plex); C14(Carbamidomethyl)	142.71																	2	2706.34	-0.898571
aDIGIAVADATDAAR	M0ZY56;Q6TS30;K4BLL7	N-Term(iTRAQ8plex)	115.86																	3	1733.93	-0.266261
iFNVLGEPVDNLGPVD	A8Y666	N-Term(iTRAQ8plex)	115.15	1.03351	3	0.898511	3	1.05336	3	0.945328	3	0.901964	3	1.01326	3	0.899039	3	1.14689	3	2	2002.08	1.86529
gILGYTEDDVVSTDFIGDNR	M1CKC5	N-Term(iTRAQ8plex)	113	0.967795	23	0.98532	23	0.954112	23	0.984928	23	1.03812	23	0.966548	23	1.04985	23	1.11993	23	2	2490.23	-1.45818
gILGYTEDDVVSTDFVGDSR	F4YGE3	N-Term(iTRAQ8plex)	107.87	0.940942	34	0.976135	34	0.996587	34	0.96045	34	1.12396	34	0.962121	34	0.999081	34	1.07243	34	2	2449.2	-0.411147
aNTFVAEVLGLDPR	M1A2B4;M1ANW2	N-Term(iTRAQ8plex)	107.32																	2	1806.01	0.694714
fDYNLTQQALVAVDNNAPINR	B5LAT1	N-Term(iTRAQ8plex)	103.76	1.01139	2	0.940702	2	0.958059	2	0.9749	2	1.11406	2	0.954191	2	1.04683	2	1.05383	2	2	2680.41	3.46285
iFNVLGEPVDNLGPVDTSTmSPIHR	P05499;Q9S6Z0	N-Term(iTRAQ8plex); M20(Oxidation)	102.31																	3	3028.57	0.0376946
aDLNVPLDDSQNITDDTR	K4CHY4	N-Term(iTRAQ8plex)	101.27	0.966232	16	0.995004	16	0.905304	16	0.955634	16	1.20075	16	0.929892	16	0.882387	16	1.20258	16	2	2306.14	-0.430521
vEGGGLSGQAQAISLGIAR	M1BEQ3;K4BV58	N-Term(iTRAQ8plex)	99.95																	3	2088.17	-1.05625
yGAGIGPGVYDIHSPR	Q9LM03	N-Term(iTRAQ8plex)	98.36	1.01386	30	1.00127	30	0.978442	30	0.992307	30	1.05185	30	0.94853	30	0.990403	30	1.08761	30	3	1963.03	-1.38978
dPNATVImLATGTGIAPFR	M0ZVR1;K4B6A3	N-Term(iTRAQ8plex); M8(Oxidation)	97.77																	2	2265.22	1.37323
iFNVLGEPVDNLGPVDTSTMSPIHR	P05499;Q9S6Z0	N-Term(iTRAQ8plex)	97.77																	3	3012.57	-2.11602
vASPAQAQEVHAELR	Q75VR0	N-Term(iTRAQ8plex)	95.94	0.998285	34	0.97468	34	1.01842	34	0.985656	34	0.983858	34	0.999408	34	0.994026	34	1.04654	34	3	1910.04	-2.40357
aAVPSGASTGIYEALELR	M0ZSD6;M1ARI7;K4D3Y2	N-Term(iTRAQ8plex)	95.23																	2	2109.15	0.0286188
hVLAVLDDLSSEELGAk	M1B4I7	N-Term(iTRAQ8plex); K17(iTRAQ8plex)	94.91	0.933065	3	0.967184	3	0.959807	3	0.947071	3	0.911327	3	0.933669	3	1.0087	3	1.22815	3	2	2404.36	0.958989
qGLLcGSDGLPHLIVSGDQR	M1BWE4	N-Term(iTRAQ8plex); C5(Carbamidomethyl)	94.03	0.885724	27	1.05479	27	0.972398	27	0.924313	27	0.984974	27	1.01665	27	1.08746	27	1.09361	27	2	2426.27	-0.708699
nAGADIVGGEDLIEQIk	K4AYG3	N-Term(iTRAQ8plex); K17(iTRAQ8plex)	92.66	1.07897	7	0.952028	7	1.04479	7	1.032	7	0.940376	7	1.07021	7	0.91102	7	0.960179	7	2	2350.31	1.4242
aFNPTQAEETYSmVTANR	Q2VEI1	N-Term(iTRAQ8plex); M13(Oxidation)	92.53	0.771381	29	0.948661	29	1.01882	29	0.876537	29	1.13835	29	1.07531	29	1.04958	29	1.25481	29	3	2350.12	-1.91292
lGANVGSAQGPTGLGk	G1CBZ5	N-Term(iTRAQ8plex); K16(iTRAQ8plex)	91.49	0.885135	18	0.992899	18	1.18184	18	0.876276	18	0.920601	18	1.16837	18	1.05058	18	0.890834	18	2	2035.17	-2.80165
aWMAAQDQPHENLIFPEEVLPR	Q2VEI1	N-Term(iTRAQ8plex)	91.45	0.564104	14	1.0614	15	1.27244	15	0.570285	14	0.891148	14	1.47562	15	1.27327	15	0.808107	14	2	2895.47	-0.590641
vAEAAADVLDAAQk	M1CRA9	N-Term(iTRAQ8plex); K14(iTRAQ8plex)	91.38	1.11113	8	0.989461	8	0.98344	8	0.986139	8	0.697654	8	1.04426	8	1.18512	8	0.974566	8	2	1980.12	-2.0967
iPLFSAAGLPHNEIAAQIcR	M0ZV40;M1CJD7	N-Term(iTRAQ8plex); C19(Carbamidomethyl)	91.15																	3	2482.35	-1.79615
dGIDYAAVTVQLPGGER	I0B7J4;P62114;C5MR70;D2XUU3	N-Term(iTRAQ8plex)	91.12																	2	2065.09	-0.749908
eLSPATLLSELNEIGGR	K4BXV0	N-Term(iTRAQ8plex)	90.71	0.91867	1	1.04927	1	0.97394	1	1.09968	1	0.948383	1	1.03422	1	1.06585	1	0.959752	1	2	2103.16	-0.585926
vAAENHIANFNEEAR	K4CDQ8	N-Term(iTRAQ8plex)	90.33	0.995165	3	0.915428	3	0.923824	3	0.952203	3	1.07835	3	1.03536	3	1.14442	3	0.977073	3	3	1989.01	-2.06698
lTYTLDEIEGPFEVSPDGTVk	I0B7J4;C5MR70;D2XUU3	N-Term(iTRAQ8plex); K21(iTRAQ8plex)	89.84																	3	2918.55	1.43009
fAMLGAAGAIAPEILGk	K4CXU8	N-Term(iTRAQ8plex); K17(iTRAQ8plex)	89.39	1.07326	9	1.09833	9	1.00327	9	1.05499	9	0.853388	9	0.99967	9	1.01846	9	0.970718	9	2	2238.32	1.15564
iEDLSSQLQTQAAQQFR	M0ZIP7	N-Term(iTRAQ8plex)	89.09	0.899193	6	0.935294	6	0.963639	6	1.02703	6	1.08148	6	1.03001	6	0.915284	6	1.07894	6	3	2267.19	-1.44834
eAALGNIPTIAFcDTDSPMR	Q38M60;M1CKB2	N-Term(iTRAQ8plex); C13(Carbamidomethyl)	88.67																	2	2483.22	1.15712
qDITITGASTLPGDEVER	K4B1S1	N-Term(iTRAQ8plex)	88.55	0.922935	6	1.01478	6	0.91359	6	0.976242	6	1.32938	6	0.882222	6	0.826672	6	1.3498	6	2	2206.15	1.28577
rcESAcPTDFLSVR	Q2VEC9	N-Term(iTRAQ8plex); C2(Carbamidomethyl); C6(Carbamidomethyl)	88.09	0.974244	4	1.00777	4	0.97227	4	1.00383	4	0.950631	4	1.02558	4	1.12612	4	0.978193	4	3	2001.98	-1.72997
sLHDALcVLSQTVNDSR	K4DA57	N-Term(iTRAQ8plex); C7(Carbamidomethyl)	87.7	0.982248	2	1.01281	2	0.982473	2	0.884636	2	0.981343	2	1.0421	2	1.05762	2	1.04611	2	3	2219.14	-1.25615
iVDVLIEQNIVPGIk	P93565	N-Term(iTRAQ8plex); K15(iTRAQ8plex)	87.61	1.22617	3	0.994985	3	1.16362	3	0.949848	3	0.886654	3	0.990892	3	0.786844	3	1.08519	3	2	2258.39	-1.12824
gALGTLNScLNNELHLR	P05499;P51824	N-Term(iTRAQ8plex); C9(Carbamidomethyl)	86.83																	3	2186.16	-2.68795
gPLENLADHLADPVNNNAWSYATNFVPGk	P55311;P10707	N-Term(iTRAQ8plex); K29(iTRAQ8plex)	86.48																	3	3732.91	-2.24309
sAPQSIWYGEDRPk	P55311	N-Term(iTRAQ8plex); K14(iTRAQ8plex)	86.21	0.802528	17	1.03169	17	1.226	17	0.965716	17	0.864588	17	1.14977	17	1.02564	17	0.874214	17	2	2242.2	-2.2286
hVVFGQVLEGMDIVk	M1A2T5;K4ATJ4	N-Term(iTRAQ8plex); K15(iTRAQ8plex)	85.85																	2	2279.3	-3.42956
sAEYMTHAPLGSLNSVGGVATEINAVNYVSPR	G1CBZ5	N-Term(iTRAQ8plex)	85.74	0.911799	3	1.0178	3	1.09621	3	0.75494	3	1.07004	3	0.998312	3	0.987388	3	1.12344	3	3	3608.85	3.77877
vPTPNVSVVDLVVQVSk	P14903	N-Term(iTRAQ8plex); K17(iTRAQ8plex)	84.64	0.900346	3	0.938973	3	1.09966	3	1.06548	3	1.1146	3	0.998572	3	0.945014	3	1.18442	3	2	2388.43	-0.146094
kAEQYLADSGIPYTIIR	M1AH70;K4CRB9	N-Term(iTRAQ8plex); K1(iTRAQ8plex)	84.38																	3	2546.44	-0.938511
vALEAcVQAR	Q31859;P04992;G4Y965;E0DA04	N-Term(iTRAQ8plex); C6(Carbamidomethyl)	84.1																	3	1420.79	-1.26731
mGINPIMMSAGELESGNAGEPAk	Q9SXN6;E5KXY0	N-Term(iTRAQ8plex); K23(iTRAQ8plex)	83.77																	2	2912.47	-2.56787
gITINTATVEYETENR	M1BJQ9;P43643	N-Term(iTRAQ8plex)	83.67																	2	2115.09	-0.791685
iPTLAIHLDR	K4BJY1	N-Term(iTRAQ8plex)	83.59	0.965661	2	1.00739	2	0.943705	2	0.904374	2	0.977863	2	1.01617	2	1.12049	2	1.06371	2	3	1452.88	-1.65557
aFNPTQAEETYSMVTANR	Q2VEI1	N-Term(iTRAQ8plex)	83.52	0.745047	15	0.969575	15	1.04213	15	0.84902	15	1.02902	15	1.22627	15	1.10173	15	0.916397	15	2	2334.13	-0.72559
lASIGLENTEANR	P93565;Q9SXX5;Q9SXX4	N-Term(iTRAQ8plex)	83.03																	3	1691.92	-2.67159
gLMSLPADGSESTAFIEDWVk	P30360	N-Term(iTRAQ8plex); K21(iTRAQ8plex)	82.71	0.956538	5	1.10769	5	1.02601	5	0.948042	5	1.04406	5	0.907083	5	0.828763	5	1.1799	5	3	2861.48	-3.37667
fWEVVcAEHGIDSTGR	M1B4S9;M1BNE9	N-Term(iTRAQ8plex); C6(Carbamidomethyl)	82.59																	3	2167.05	-2.10213
hVQLTVPLEDLIDR	M0ZZG9	N-Term(iTRAQ8plex)	82.51	0.927875	8	1.03587	8	1.0534	8	0.995449	8	1.01104	8	0.968379	8	0.962515	8	1.08284	8	3	1952.11	0.859706
gVTTIIGGGDSVAAVEk	P61046;M4SKS4	N-Term(iTRAQ8plex); K17(iTRAQ8plex)	82.42																	2	2182.25	-1.91905
vPIIVTGNDFSTLYAPLIR	Q9SXN6;E5KXY0	N-Term(iTRAQ8plex)	82.38																	2	2393.38	0.981635
lALYDIAGTPGVAADVSHINTR	M1B8S4	N-Term(iTRAQ8plex)	82.26	0.975021	18	1.02725	18	1.04928	18	1.04986	18	0.971662	18	1.03468	18	0.98985	18	0.986527	18	3	2558.39	-1.16337
iGNNEITVLVNDAEk	P05499;P51824;K4AUQ3	N-Term(iTRAQ8plex); K15(iTRAQ8plex)	82.21																	2	2237.26	-0.754075
iVIGLYGDDVPQTAENFR	M1A2T5;K4ATJ4	N-Term(iTRAQ8plex)	82.14																	2	2311.22	0.338147
aNLGMEVMHER	Q2VEJ6;M1DUW7	N-Term(iTRAQ8plex)	81.96																	3	1590.8	-2.53313
pINQISLGSHEELR	Q8W1A5	N-Term(iTRAQ8plex)	81.76	0.948194	73	1.02111	73	0.973447	73	1.01842	73	1.00548	73	1.02449	73	0.997621	73	1.02566	73	3	1897.04	-1.50823
vSEmLGNVNTSSALSAFER	M1BC31	N-Term(iTRAQ8plex); M4(Oxidation)	81.65	1.04263	2	1.01634	2	0.863333	2	0.853966	2	1.08508	2	0.952221	2	1.01976	2	1.14896	2	2	2332.18	0.994699
vPVLETPDGPVFESNAIAR	M1CEC3	N-Term(iTRAQ8plex)	81.2	0.894633	7	0.881003	7	0.979632	7	1.0496	7	1.16293	7	0.961047	7	1.07714	7	1.10478	7	2	2315.26	0.201875
vASPEQAQEVHAAVR	K4D180	N-Term(iTRAQ8plex)	81.04	0.998874	21	0.993043	21	1.00509	21	0.968667	21	1.02879	21	0.967248	21	0.98333	21	1.04721	21	3	1896.02	-1.63556
sAGQDTIILAGAEYGSGSSR	M1AGW8	N-Term(iTRAQ8plex)	80.9	1.00917	3	1.01804	3	0.818291	3	1.0172	3	1.15642	3	0.896507	3	0.976708	3	1.0636	3	2	2244.15	1.91163
aGYVIPVEITVYDDR	M1AWE0	N-Term(iTRAQ8plex)	80.83	0.988913	16	0.907427	16	0.967539	16	0.956274	16	1.09299	16	0.975475	16	0.973163	16	1.06519	16	2	2014.08	-0.494658
lPMFGcTDATQVLGELQEAk	Q9SXN6;Q40891	N-Term(iTRAQ8plex); C6(Carbamidomethyl); K20(iTRAQ8plex)	80.82																	2	2816.48	-0.61964
gNmccLFINDLDAGAGR	Q9SXN6;E5KXY0	N-Term(iTRAQ8plex); M3(Oxidation); C4(Carbamidomethyl); C5(Carbamidomethyl)	80.52																	2	2204.02	-1.44781
gHYLNATAGTcEEMMk	M1D6E8;G4Y965;E0DA04	N-Term(iTRAQ8plex); C11(Carbamidomethyl); K16(iTRAQ8plex)	80.08																	3	2421.17	-3.77813
gPVVDEVALVEHLR	M1A6N6	N-Term(iTRAQ8plex)	80.02	0.934733	18	1.07914	18	1.08808	18	0.919664	18	1.02493	18	0.945051	18	0.942422	18	1.12857	18	3	1837.05	-1.76319
gHYLNATAGTcEEmMk	M1D6E8;G4Y965;E0DA04	N-Term(iTRAQ8plex); C11(Carbamidomethyl); M14(Oxidation); K16(iTRAQ8plex)	79.98																	3	2437.17	-3.41994
eVDEQMINVQNk	P46263;K4D2Y1;M1B4S9;M1BNE9	N-Term(iTRAQ8plex); K12(iTRAQ8plex)	79.98																	2	2055.09	-2.59703
iINEPTAAAIAYGLDk	Q03684;M0ZI18;M1AHN5;M1CNK7;P09189;M1BLB0;M1CAS5	N-Term(iTRAQ8plex); K16(iTRAQ8plex)	79.87																	2	2268.3	-0.670255
iVDVLHEQNIVPGIk	Q9SXX4	N-Term(iTRAQ8plex); K15(iTRAQ8plex)	79.69	0.984572	21	1.06233	21	1.14973	21	0.971192	21	0.867416	21	1.05754	21	0.920459	21	0.903366	21	2	2282.37	-0.682589
kLNLPILPTTTIGSFPQTVELR	Q9LM03	N-Term(iTRAQ8plex); K1(iTRAQ8plex)	79.59	0.999194	4	0.960887	4	1.00477	4	0.903453	4	1.06256	4	0.936066	4	1.05578	4	0.963198	4	3	3046.8	-3.55139
iVSSTGALALTEIPk	M1CL86	N-Term(iTRAQ8plex); K15(iTRAQ8plex)	79.5	1.16043	3	1.09449	3	0.954626	3	1.00737	3	0.922655	3	1.01616	3	0.842202	3	1.04403	3	2	2108.28	-1.56198
aGGFPEPELVHYNPk	M1CK23	N-Term(iTRAQ8plex); K15(iTRAQ8plex)	79.38	1.05225	33	1.06869	33	1.0759	33	1.08352	33	0.956189	33	1.01065	33	0.877787	33	0.93429	33	2	2263.23	-2.03606
aTAGDTHLGGEDFDNR	M0ZI18;M1AHN5	N-Term(iTRAQ8plex)	79.25																	3	1979.94	1.18104
eAPAFVEQATEQQILVTGIk	P05499;K4BX20	N-Term(iTRAQ8plex); K20(iTRAQ8plex)	79.06																	3	2780.57	1.36942
eFGITAEAVVAAAk	P31212	N-Term(iTRAQ8plex); K14(iTRAQ8plex)	79	0.980386	22	1.02481	22	1.0681	22	1.0026	22	0.942191	22	1.02265	22	0.977663	22	0.990019	22	2	1985.15	-2.42525
aGNVEMVEVIYDk	Q40381	N-Term(iTRAQ8plex); K13(iTRAQ8plex)	78.97	1.03624	11	0.984454	11	1.03936	11	1.01326	11	0.96823	11	1.04197	11	0.982841	11	0.939585	11	2	2075.13	-1.37933
lVASLPEGGVLLLENVR	P61046	N-Term(iTRAQ8plex)	78.81	0.951337	10	1.07662	11	0.967504	11	0.975159	11	1.07573	12	0.981473	12	0.984037	10	1.17968	11	2	2083.24	0.139379
vTGGEVGAASSLAPk	M1D6Y3	N-Term(iTRAQ8plex); K15(iTRAQ8plex)	78.8	1.03375	11	0.957113	11	0.974296	11	1.06716	11	0.996827	11	0.9942	11	1.05361	11	0.968289	11	2	1952.13	1.21148
yIGSLVGDFHR	M1BNN4;K4CRK7	N-Term(iTRAQ8plex)	78.75																	3	1567.85	-1.45543
iTDEFTGAGAVGk	K4BX20	N-Term(iTRAQ8plex); K13(iTRAQ8plex)	78.68	1.10856	5	0.956267	5	1.06669	5	0.944391	5	0.933343	5	1.03559	5	1.05147	5	0.86565	5	2	1874.04	-4.15817
gIGFTSADVGLDADHck	P48498;M1CQT1	N-Term(iTRAQ8plex); C16(Carbamidomethyl); K17(iTRAQ8plex)	78.63																	3	2371.21	-2.71411
gILAMDESNATcGk	P93565;Q9SXX5;Q9SXX4;K4BAW0	N-Term(iTRAQ8plex); C12(Carbamidomethyl); K14(iTRAQ8plex)	78.6																	3	2075.07	-3.18515
tGALLLDGNTLNYFGk	Q00321	N-Term(iTRAQ8plex); K16(iTRAQ8plex)	78.45	0.946444	42	0.97481	42	1.14797	42	0.990129	42	0.921301	42	1.10103	42	1.04401	42	0.864567	42	3	2305.29	-2.83669
vNYANVSTNNYALDEIEEVk	P62094	N-Term(iTRAQ8plex); K20(iTRAQ8plex)	78.26	0.980595	95	1.06906	95	1.05631	95	1.0324	95	0.891974	95	1.10008	95	0.954673	95	0.933599	95	3	2893.5	-1.76838
dLSSMLTLAVQNPAAASGHIFNcVSDR	A0MLW6	N-Term(iTRAQ8plex); C23(Carbamidomethyl)	78.1	1.02009	1	1.02454	1	0.917646	1	0.931401	1	1.0676	1	1.03999	1	0.931053	1	1.12151	1	3	3178.59	0.295042
aVAGAGVLAGYDk	P14675;K4D930	N-Term(iTRAQ8plex); K13(iTRAQ8plex)	78.09																	2	1800.04	-4.51378
gNMccLFINDLDAGAGR	Q9SXN6;E5KXY0	N-Term(iTRAQ8plex); C4(Carbamidomethyl); C5(Carbamidomethyl)	77.92																	2	2188.02	-1.10448
tTGIVLDSGDGVSHTVPIYEGYALPHAILR	P93374;P30171;H9C954;P30173;P30170;Q96483;P93375	N-Term(iTRAQ8plex)	77.62																	4	3455.84	-2.16753
aWmAAQDQPHENLIFPEEVLPR	Q2VEI1	N-Term(iTRAQ8plex); M3(Oxidation)	77.55	0.632223	27	0.997532	27	1.24444	27	0.720621	26	0.897962	27	1.41811	27	1.19916	27	0.839491	27	3	2911.47	-0.92088
vENLYEGPLDDAYANAIR	K4CL74	N-Term(iTRAQ8plex)	77.53	0.915112	17	0.88746	17	1.10552	17	1.07885	17	0.965638	17	1.03501	17	1.04526	17	0.990186	17	2	2327.18	-1.6677
aNDFDLMYEQVk	K4CMY9	N-Term(iTRAQ8plex); K12(iTRAQ8plex)	77.42	0.955075	11	1.08002	11	1.17258	11	1.02668	11	0.886304	11	1.13176	11	0.971093	11	0.81042	11	3	2081.08	-2.22087
gVVMNPVDHPHGGGEGR	P93788;J7H3V5	N-Term(iTRAQ8plex)	76.85																	3	2019.01	-2.14264
sAQDIANAELAPTHPIR	M9WUV8	N-Term(iTRAQ8plex)	76.76	0.978208	12	0.953775	12	0.953791	12	0.946626	12	1.03786	12	0.963457	12	1.05995	12	1.16874	12	3	2108.14	-1.53418
fVFDDEALEVk	M0ZWR8	N-Term(iTRAQ8plex); K11(iTRAQ8plex)	76.75	0.920316	8	1.09989	8	1.03358	8	0.89498	8	0.858877	8	1.11667	8	1.06259	8	0.896582	8	2	1920.05	-1.695
yAAISQDNGLVPIVEPEILLDGEHNIDR	K4BAW0	N-Term(iTRAQ8plex)	76.67	0.88791	3	1.01805	3	0.982607	3	0.919659	3	0.963786	3	1.04728	3	1.03687	3	0.951399	3	3	3394.78	-0.528483
lPmFGcTDATQVLGELQEAk	Q9SXN6;Q40891	N-Term(iTRAQ8plex); M3(Oxidation); C6(Carbamidomethyl); K20(iTRAQ8plex)	76.37																	2	2832.47	-0.113791
kQDITITGASTLPGDEVER	K4B1S1	N-Term(iTRAQ8plex); K1(iTRAQ8plex)	76.37	0.940646	9	0.956263	9	0.965736	9	0.980726	9	1.11378	9	0.922119	9	1.01584	9	1.19316	9	2	2638.45	-0.604503
eQIFEMPTGGAAIMR	P62094	N-Term(iTRAQ8plex)	76.3	0.93381	11	1.01554	11	0.915647	11	1.04926	11	1.05304	11	1.03805	11	1.02035	11	1.04955	11	3	1955	-0.823119
yAVASAIAASSVPSLVLAR	M1CP75	N-Term(iTRAQ8plex)	75.94	0.928273	7	0.99685	7	0.974382	7	1.08797	6	1.11482	6	0.993965	7	0.936207	6	1.11666	7	2	2150.25	0.0491086
lFFHDcFVDGcDAGILLDDIPGR	M1A251	N-Term(iTRAQ8plex); C6(Carbamidomethyl); C11(Carbamidomethyl)	75.87	0.944608	1	1.09884	1	1.01945	1	0.990275	1	0.97559	1	1.08133	1	0.972745	1	0.935257	1	3	2956.42	-1.29144
lLDEGAHIYFcGLk	M0ZY46	N-Term(iTRAQ8plex); C11(Carbamidomethyl); K14(iTRAQ8plex)	75.83	1.04411	2	0.871469	2	1.03066	2	1.05541	2	1.05932	2	1.01973	2	1.09679	2	0.855046	2	2	2244.23	-0.419464
iINSDEVQSVVRPIk	M1CP75;M1ARJ5	N-Term(iTRAQ8plex); K15(iTRAQ8plex)	75.8																	2	2305.36	-2.79275
aMVIINPGNPTGQcLSVANLk	M1BLM4	N-Term(iTRAQ8plex); C14(Carbamidomethyl); K21(iTRAQ8plex)	75.42	1.09384	3	1.03859	3	1.04676	3	0.901314	3	1.07822	3	0.924511	3	0.861674	3	1.08693	3	3	2805.56	-0.614488
dYIAPNFYEIQDAH	B0FFR0	N-Term(iTRAQ8plex)	75.39	0.990826	6	1.05913	6	1.12602	6	0.975649	6	0.991783	6	0.967798	6	0.878694	6	0.973918	6	2	1999.97	-2.65899
amGImNSFINDIFEk	M1CUG9	N-Term(iTRAQ8plex); M2(Oxidation); M5(Oxidation); K15(iTRAQ8plex)	75.06	1.13632	2	0.931744	2	1.03965	2	0.971928	2	0.801675	2	1.21933	2	1.0241	2	0.823837	2	2	2370.22	-4.4906
qVQcISFIAYkPPGY	Q6RX69	N-Term(iTRAQ8plex); C4(Carbamidomethyl); K11(iTRAQ8plex)	74.99	0.931319	38	1.10588	38	1.04185	38	0.805719	38	0.843572	38	1.19114	38	1.10961	38	0.842492	38	2	2379.3	-1.131
nVVcNFTEGAMYSFPQIR	M1BLM4	N-Term(iTRAQ8plex); C4(Carbamidomethyl)	74.94	1.03494	3	1.0634	3	1.09068	3	1.00653	3	1.09716	3	0.939699	3	0.892883	3	1.07432	3	2	2437.19	-2.31531
eAYPGDVFYLHSR	P05499;P51824	N-Term(iTRAQ8plex)	74.84																	3	1857.94	-1.58901
aGINVIQIDEAALR	K4ATB4	N-Term(iTRAQ8plex)	74.69	1.01805	39	0.92852	39	0.991655	39	0.941571	39	1.10954	39	0.881949	39	1.05137	39	1.05573	39	3	1787.03	-1.90101
lLEYGNMLVQEQENVk	Q9SXN6	N-Term(iTRAQ8plex); K16(iTRAQ8plex)	74.45	0.943933	7	0.99759	7	1.1815	7	1.10627	7	0.933259	7	1.00843	7	0.852217	7	1.02274	7	2	2515.36	-3.58778
tNDSAGDGTTTASVLAR	M0ZKX1	N-Term(iTRAQ8plex)	74.24	0.927416	3	0.994322	3	1.07833	3	0.995971	3	1.20455	3	0.953711	3	0.941439	3	1.1516	3	2	1940.98	0.813622
dSPLDVVVVNDSGGVk	M1CVH1;P14903	N-Term(iTRAQ8plex); K16(iTRAQ8plex)	74.23																	2	2208.23	-0.132932
eSGVINxENIAESk	P05499;I7J2T7	N-Term(iTRAQ8plex); X7(E); K14(iTRAQ8plex)	74.06																	2	2127.14	-1.50978
ecPNAEcGAGTFmANHFDR	P62981;K4DHS4	N-Term(iTRAQ8plex); C2(Carbamidomethyl); C7(Carbamidomethyl); M13(Oxidation)	73.95																	3	2504.06	-4.94847
dVADADSLISSLGk	M1AWV2	N-Term(iTRAQ8plex); K14(iTRAQ8plex)	73.78	1.07348	3	1.06216	3	1.03941	3	0.906754	3	0.843534	3	1.06221	3	0.948582	3	1.03397	3	2	1999.11	-1.92518
lSSALSAASSAcDHIR	Q4LAW9;M1BFT7;M1CGF9	N-Term(iTRAQ8plex); C12(Carbamidomethyl)	73.75																	3	1950	-0.779014
lDIPVALSALVSAcAk	K4C7M5	N-Term(iTRAQ8plex); C14(Carbamidomethyl); K16(iTRAQ8plex)	73.72	1.11057	6	0.927935	6	0.925034	6	0.864663	6	0.652905	6	1.34005	6	1.3315	6	0.731194	6	2	2236.31	-2.2647
lVAATTFLDEATIk	K4BN40	N-Term(iTRAQ8plex); K14(iTRAQ8plex)	73.69	1.01357	44	1.00062	44	0.983797	43	1.06927	44	0.873197	44	1.1412	44	1.01874	43	0.890511	44	2	2101.23	-2.63021
fLFcAEAIYk	P04992;Q31859;P11421;E0DA04	N-Term(iTRAQ8plex); C4(Carbamidomethyl); K10(iTRAQ8plex)	73.66																	2	1870.04	-1.42062
aAEEAAPPAPTATAEGEAPPAk	K4CU43	N-Term(iTRAQ8plex); K22(iTRAQ8plex)	73.6	0.910213	21	1.03361	21	0.971635	21	1.07262	21	1.06481	21	0.939521	21	0.830141	21	1.16059	20	2	2655.41	-0.625621
eLESIcNPIIAk	M1AHN5;M1BNR4;M1CNK7;P27322;P09189;M0ZHT9	N-Term(iTRAQ8plex); C6(Carbamidomethyl); K12(iTRAQ8plex)	73.55																	2	1995.13	-3.2251
aLEGADVVIIPAGVPR	M1B8S4	N-Term(iTRAQ8plex)	73.48	1.09387	5	0.960784	5	0.979731	5	1.0293	5	1.08769	5	0.826747	5	0.971224	5	1.19523	5	3	1881.11	-0.909629
gAAGALLVYDITR	M1AD06;K4CGE8	N-Term(iTRAQ8plex)	73.46																	2	1623.94	-0.312939
gVVmNPVDHPHGGGEGR	P93788;J7H3V5	N-Term(iTRAQ8plex); M4(Oxidation)	73.45																	2	2035	-1.65993
gGSTGYDNAVALPAGGR	I0B7J4;P62114;C5MR70;D2XUU3	N-Term(iTRAQ8plex)	73.37																	2	1866.96	-1.4235
wAmLGALGcVFPELLAR	P55311;M1B1G7	N-Term(iTRAQ8plex); M3(Oxidation); C9(Carbamidomethyl)	73.37																	3	2224.19	-0.229558
gPITTDHFLPIHR	P05499	N-Term(iTRAQ8plex)	72.88	0.986883	35	1.06768	35	0.979341	35	1.00061	35	1.01587	35	1.01819	35	0.999713	35	0.963468	35	4	1808.01	-1.47741
eVELEDPVENIGAk	M1C7V7	N-Term(iTRAQ8plex); K14(iTRAQ8plex)	72.77	0.991975	4	0.883747	4	1.20951	4	0.942383	4	0.957874	4	1.07986	4	1.06547	4	0.9296	4	2	2150.18	0.260611
aNLGmEVMHER	Q2VEJ6;M1DUW7	N-Term(iTRAQ8plex); M5(Oxidation)	72.76																	3	1606.8	-0.976613
eGGGGGYGGGGGYGGGR	M0ZJ84;Q04130	N-Term(iTRAQ8plex)	72.5																	2	1675.77	-1.91824
vVDLAHLVADk	K4DH36	N-Term(iTRAQ8plex); K11(iTRAQ8plex)	72.45	0.872209	11	1.06593	11	1.04396	11	0.987357	11	0.942931	11	1.06009	11	1.00051	11	0.928487	11	2	1788.07	-5.02358
hLLELGYLDGDcmTVTGk	M1BNJ2	N-Term(iTRAQ8plex); C12(Carbamidomethyl); M13(Oxidation); K18(iTRAQ8plex)	72.42	0.939298	2	0.955613	2	1.01399	2	1.13491	2	1.06713	2	1.02442	2	0.981132	2	0.968887	2	3	2646.37	-0.631959
kLIGATNPLNAEPGTIR	Q56E62;K4BJV9	N-Term(iTRAQ8plex); K1(iTRAQ8plex)	72.29																	3	2373.4	-2.58321
lQEGLEcGGAYLk	K4C844	N-Term(iTRAQ8plex); C7(Carbamidomethyl); K13(iTRAQ8plex)	72.27	1.0791	4	0.998282	4	0.990803	4	0.940967	4	0.901637	4	1.06179	4	1.0762	4	0.885958	4	3	2046.11	-3.34139
nLSQQNLNALAk	O78327;P31212	N-Term(iTRAQ8plex); K12(iTRAQ8plex)	72.14																	2	1922.12	-2.59551
vLNLEEGGAFNVSSAEDILk	K4D3F2	N-Term(iTRAQ8plex); K20(iTRAQ8plex)	72.11	0.97906	1	0.943886	1	0.995481	1	0.992475	1	0.966734	1	1.0978	1	1.0342	1	1.02361	1	3	2713.48	-1.06076
lPGGFAAQPIFGTGR	M1BEQ3	N-Term(iTRAQ8plex)	72.08	0.944578	4	0.958896	4	0.860252	4	1.11458	4	1.24077	4	1.00437	4	0.894129	4	1.11524	4	2	1793	-1.60775
nNcPYTVWAASxPIGGGR	Q94JN9	N-Term(iTRAQ8plex); C3(Carbamidomethyl); X12(T)	71.92	1.04148	2	1.03251	2	0.843597	2	0.962216	2	1.23605	2	0.925989	2	1.10885	2	0.820733	2	2	2225.1	-2.11878
dPNATVIMLATGTGIAPFR	M0ZVR1;K4B6A3	N-Term(iTRAQ8plex)	71.92																	2	2249.23	0.0991182
qLNAPLEVVDPEIADIIEHEk	Q00081	N-Term(iTRAQ8plex); K21(iTRAQ8plex)	71.86	0.740905	1	0.905945	1	1.26312	1	0.960061	1	1.06175	1	0.984774	1	0.959764	1	1.22767	1	4	2980.64	-0.101701
sSFYYVNLVGVk	M1A3D8	N-Term(iTRAQ8plex); K12(iTRAQ8plex)	71.85	1.06622	11	1.00122	11	0.983952	11	0.945203	11	0.89298	11	1.08275	11	1.10272	11	0.846388	11	2	1984.13	-1.15945
aEGGFLGAEVILk	P93563	N-Term(iTRAQ8plex); K13(iTRAQ8plex)	71.81	1.01115	3	1.03604	3	1.08664	3	1.01567	3	0.877041	3	0.997133	3	1.02325	3	0.986301	3	2	1912.14	-0.335496
vPIIVTGNDFSTLyAPLIR	Q9SXN6;E5KXY0	N-Term(iTRAQ8plex); Y14(iTRAQ8plex)	71.72																	2	2697.57	-2.7632
iSITGAGGFIASHIAR	Q2XPW6	N-Term(iTRAQ8plex)	71.65	0.995102	11	1.06623	11	1.08457	11	0.956165	11	0.993257	11	0.979985	11	1.0038	11	1.02692	11	3	1875.07	-1.0895
lIGATNPLNAEPGTIR	Q56E62;K4BJV9	N-Term(iTRAQ8plex)	71.65																	2	1941.11	-0.14537
vEQLLNLDVTPYTDk	K4AXS2	N-Term(iTRAQ8plex); K15(iTRAQ8plex)	71.63	1.06533	19	1.04512	19	1.0642	19	0.978561	19	0.940149	19	1.07981	19	0.912527	19	0.991009	19	2	2356.32	-1.12793
dTcPNTPVScADILAIAAR	Q40878	N-Term(iTRAQ8plex); C3(Carbamidomethyl); C10(Carbamidomethyl)	71.44	0.856125	6	0.755198	6	0.770694	6	0.94336	6	1.27476	6	0.928462	6	1.05076	6	1.35313	6	2	2349.18	-0.365213
lASGEVFGPDQPIALR	M1D2E4	N-Term(iTRAQ8plex)	71.38	0.990279	5	0.980061	5	0.977372	5	1.02146	5	1.12222	5	0.948635	5	1.01993	5	1.04567	5	3	1974.09	-0.909663
vENIVVIGHSAcGGIk	P30360	N-Term(iTRAQ8plex); C12(Carbamidomethyl); K16(iTRAQ8plex)	71.33	0.978589	21	1.03875	21	0.97098	21	0.829523	21	0.990867	21	0.986587	21	1.04236	21	1.06566	21	2	2261.29	-0.0251715
gPAPLSLALAHADIDDGk	P0CG84	N-Term(iTRAQ8plex); K18(iTRAQ8plex)	71.25	0.937168	19	1.04158	19	1.00575	19	1.03686	19	0.986062	19	1.0545	19	0.965427	19	0.991163	19	3	2369.32	-1.71537
lAGQDANVTTVPVSVLR	M1BLT2	N-Term(iTRAQ8plex)	71.22	0.920124	6	0.983093	6	0.840196	6	0.973017	6	1.15589	6	0.879025	6	0.872917	6	1.33897	6	2	2044.17	-0.663506
gQALADEYGIk	M0ZVA2	N-Term(iTRAQ8plex); K11(iTRAQ8plex)	71.04	0.989276	6	1.04506	6	1.05731	6	0.992143	6	0.943805	6	1.01364	6	1.03175	6	0.912509	6	2	1773	-1.58894
aHGEGDLGTQALILALER	M1CAQ4	N-Term(iTRAQ8plex)	71.01	1.01849	2	0.975641	2	1.01934	2	0.945015	2	1.04323	2	1.03595	2	1.00639	2	0.974013	2	3	2168.2	0.0967919
dAALNAVQSPLLDIGIER	K4D3D6	N-Term(iTRAQ8plex)	70.99	0.950212	2	0.977167	2	0.971987	2	0.932306	2	1.05846	2	0.993839	2	0.91139	2	1.28372	2	2	2199.24	2.92089
eIVALSGAHTLGR	Q8LSK6;M0ZJY9	N-Term(iTRAQ8plex)	70.96																	3	1627.94	-1.51124
dATDDFEDVGHSDDAR	M0ZGL7	N-Term(iTRAQ8plex)	70.87	0.827416	3	0.891288	3	0.896815	3	1.00769	3	1.1015	3	0.885337	3	1.1409	3	1.24456	3	2	2068.9	0.194685
aVcmISNNTAVAEVFSR	M0ZYR0	N-Term(iTRAQ8plex); C3(Carbamidomethyl); M4(Oxidation)	70.85	1.17966	1	0.964648	1	0.874532	1	0.901938	1	1.13207	1	1.14292	1	1.0283	1	0.740337	1	2	2189.09	-4.81542
eSLAFNPEYQHm	A9X6L7	N-Term(iTRAQ8plex); M12(Oxidation)	70.81	1.03663	1	0.969277	1	1.05645	1	0.92088	1	0.902916	1	1.00824	1	1.1349	1	0.95146	1	2	1785.84	-2.73405
qTVAALGENIk	M0ZU44;K4CCP7	N-Term(iTRAQ8plex); K11(iTRAQ8plex)	70.8																	2	1752.04	-4.35305
aMNLEMESNLk	P51824	N-Term(iTRAQ8plex); K11(iTRAQ8plex)	70.76	1.03218	13	1.02099	13	1.1241	13	1.03894	13	0.924361	13	0.997721	13	0.942506	13	0.984279	13	2	1888.01	-3.30608
iVNTGTVLQVGDGIAR	P51824	N-Term(iTRAQ8plex)	70.75	0.82745	35	1.04905	35	1.03589	35	0.91658	35	1.21983	35	0.987724	35	0.894501	35	1.16006	35	3	1917.11	0.164168
vQEAADcLGADcIPR	M1AAL4	N-Term(iTRAQ8plex); C7(Carbamidomethyl); C12(Carbamidomethyl)	70.66	0.943192	2	1.0342	2	0.800796	2	0.846016	2	1.12217	2	1.10983	2	0.995043	2	1.16155	2	2	1978.96	-1.32222
gELQcIGATTLDEYR	M1B4K0;M1B5I2	N-Term(iTRAQ8plex); C5(Carbamidomethyl)	70.62																	2	2030.01	-2.82927
aAGSSVEIVHYDPk	K4CUE5	N-Term(iTRAQ8plex); K14(iTRAQ8plex)	70.54	0.985094	19	0.996226	19	1.01085	19	0.980402	19	1.03848	19	0.959119	19	0.888775	19	1.13245	19	2	2081.15	-1.18851
qGVAITQENSLLDNTAR	K4BU47	N-Term(iTRAQ8plex)	70.46	1.08464	1	0.945949	1	0.954887	1	1.02365	1	1.01635	1	0.949128	1	1.06029	1	1.0167	1	2	2134.14	-1.92073
gFGFISFDSEDAVDR	M1BFS0	N-Term(iTRAQ8plex)	70.22	1.01904	6	0.909693	6	0.958225	6	0.993195	6	1.10238	6	0.878044	6	1.00255	6	1.14477	6	2	1965.94	-3.97837
gGYEITITDASDGR	Q3C1I8	N-Term(iTRAQ8plex)	70.2	1.04276	50	1.02338	50	0.937279	50	1.02885	50	1.04413	50	0.9199	50	0.82556	50	1.1598	50	2	1758.88	-2.80463
aAVEEGIVVGGGcTLLR	M1C7V7	N-Term(iTRAQ8plex); C13(Carbamidomethyl)	70.16	0.963168	15	0.97708	15	0.924271	15	1.0924	15	1.15069	15	0.910692	15	0.905832	15	1.29681	15	3	2005.1	-1.58459
vALELLQAGHR	K4BAJ6	N-Term(iTRAQ8plex)	69.94	1.00696	6	0.941372	6	0.841727	6	0.888094	6	0.940629	6	1.03751	6	1.12656	6	1.17081	6	3	1510.9	-2.94289
vNLHIGDGVAFLk	A8R0T1;Q852Q9	N-Term(iTRAQ8plex); K13(iTRAQ8plex)	69.94																	2	1991.19	0.682209
gPVLLEDYHLVEk	Q6T2D5	N-Term(iTRAQ8plex); K13(iTRAQ8plex)	69.92	1.10286	12	1.18061	12	1.16316	12	0.958182	12	0.942677	12	0.902225	12	0.722203	12	1.07232	12	2	2120.22	0.248081
dIELVMTQAGVSR	A2PYH3	N-Term(iTRAQ8plex)	69.89	0.941728	12	0.959083	12	0.881193	12	1.07405	12	1.22973	12	0.943558	12	0.906343	12	1.13484	12	3	1722.93	-0.979649
lFVGNLPYDVDSEGLAR	Q40381	N-Term(iTRAQ8plex)	69.85	0.918046	10	1.00763	10	1.01722	10	1.04807	10	1.06031	10	1.0239	10	0.912376	10	1.0591	10	2	2169.15	-0.309827
gYPGYMYTDLATIYER	M0ZV40;M1CJD7	N-Term(iTRAQ8plex)	69.83																	2	2217.08	-2.17951
aSSVAQVVTTLQER	P51824	N-Term(iTRAQ8plex)	69.82	0.844528	35	1.0121	35	1.00816	35	0.94462	35	1.14107	35	0.991526	35	0.949955	35	1.12791	35	3	1793.01	-0.452626
dDLFNINAGIVk	M1B8S4;M1ANW2;M1AX44	N-Term(iTRAQ8plex); K12(iTRAQ8plex)	69.82																	2	1927.1	-3.2533
fEEkDGIDYAAVTVQLPGGER	I0B7J4;P62114;C5MR70;D2XUU3	N-Term(iTRAQ8plex); K4(iTRAQ8plex)	69.7																	3	2902.54	-0.107449
lPFTLLcDEGNk	M1B225	N-Term(iTRAQ8plex); C7(Carbamidomethyl); K12(iTRAQ8plex)	69.59	1.27431	14	1.12104	14	0.835352	14	0.751524	14	0.818837	14	1.14967	14	1.03686	14	0.935985	14	2	2015.1	-2.98659
iSNFYTNFQVDEIGR	P05499	N-Term(iTRAQ8plex)	69.57	0.827674	12	0.978677	12	1.05084	12	0.803844	12	1.03111	12	1.06173	12	1.18202	12	0.979025	12	2	2107.07	-2.08173
sSAASTAVSIVDAIR	M1D2E4	N-Term(iTRAQ8plex)	69.42	0.933559	12	1.04277	12	0.933593	12	1.05746	12	1.20165	12	0.927755	12	0.846796	12	1.18541	12	3	1751.98	-1.13102
vIEAGANALVAGSAVFGAPDYAEAIk	K4BL84	N-Term(iTRAQ8plex); K26(iTRAQ8plex)	69.41	0.898119	1	1.05005	1	0.973758	1	0.916252	1	0.956745	1	1.06212	1	1.03186	1	1.13898	1	3	3112.71	-0.283809
vAPEVIAEYTVR	M1CQP6	N-Term(iTRAQ8plex)	69.19	0.97645	19	0.947549	19	0.939451	19	0.984133	19	1.07417	19	0.96224	19	1.15238	19	0.975762	19	3	1650.94	-0.516693
dYSmATADVVDAEVR	P14903	N-Term(iTRAQ8plex); M4(Oxidation)	68.99	1.01574	8	0.952186	8	1.04962	8	0.986002	8	1.09744	8	0.880651	8	0.884784	8	1.15504	8	2	1961.94	-0.829073
gYISPQFVTNPEk	K4DAD5	N-Term(iTRAQ8plex); K13(iTRAQ8plex)	68.86	1.00342	7	0.995946	7	1.14721	7	1.05154	7	0.948349	7	1.05085	7	1.03385	7	0.807822	7	2	2088.16	-1.33227
gALDGGLDIPHGEk	M1BT68;K4CSH4	N-Term(iTRAQ8plex); K14(iTRAQ8plex)	68.81																	2	1987.1	-4.02433
lFQVEYAMEAVk	M1B931	N-Term(iTRAQ8plex); K12(iTRAQ8plex)	68.79	0.960241	2	0.890107	2	1.06089	2	0.900146	2	0.960983	2	1.00128	2	1.13425	2	1.09858	2	2	2036.14	0.354729
lSIAQVLTVISQk	K7VPG7;M1CYM5	N-Term(iTRAQ8plex); K13(iTRAQ8plex)	68.78																	2	2008.26	-2.39571
lGTDSYNFSFAQVLSPSR	K7ZLE1	N-Term(iTRAQ8plex)	68.75	0.916566	5	0.938867	5	1.00152	5	0.990609	5	1.10034	5	0.992743	5	0.998638	5	1.01252	5	2	2293.16	-5.26038
lAEmPADSGYPAYLAAR	M1CII0;M1CTC4	N-Term(iTRAQ8plex); M4(Oxidation)	68.71																	2	2116.07	-0.833702
vVDLADIVANQWk	P14903;M1ATQ7	N-Term(iTRAQ8plex); K13(iTRAQ8plex)	68.67																	3	2079.2	-2.7866
kGNMccLFINDLDAGAGR	Q9SXN6;E5KXY0	K1(iTRAQ8plex); N-Term(iTRAQ8plex); C5(Carbamidomethyl); C6(Carbamidomethyl)	68.64																	3	2620.32	-1.89654
aMQLLESGLk	Q307Y8	N-Term(iTRAQ8plex); K10(iTRAQ8plex)	68.61	0.922113	7	0.917821	7	1.06237	7	1.05964	7	0.932607	7	1.13584	7	1.16049	7	0.858363	7	3	1698	-3.88889
fAmLGAAGAIAPEILGk	K4CXU8	N-Term(iTRAQ8plex); M3(Oxidation); K17(iTRAQ8plex)	68.6	1.12903	7	1.07147	7	0.978206	7	0.971745	7	0.900323	7	0.956311	7	0.963969	7	0.945467	7	2	2254.31	-0.387362
lAFYDYIGNNPAk	I3NT09	N-Term(iTRAQ8plex); K13(iTRAQ8plex)	68.59	0.855958	53	1.03024	53	1.11897	53	1.04574	53	0.933151	53	1.10821	53	0.986972	53	0.916334	53	2	2094.14	-3.39259
vITSSTEAQAYTPGR	Q43143	N-Term(iTRAQ8plex)	68.55	0.829629	11	0.94366	11	0.809041	11	0.922703	11	1.18328	11	0.901966	11	0.856364	11	1.26589	11	2	1884.99	-1.75779
dAVTYTEHAR	M0ZHU8	N-Term(iTRAQ8plex)	68.47	0.967356	62	1.02737	62	0.965649	62	1.09379	62	1.00551	62	1.02093	62	0.842922	62	1.02921	62	3	1466.75	-0.227363
lPGFHVcVGSGGER	M0ZSA3	N-Term(iTRAQ8plex); C7(Carbamidomethyl)	68.46	0.967691	6	1.00377	6	0.981526	6	0.823652	6	1.02681	6	0.929739	6	1.07986	6	1.16946	6	3	1775.91	-2.1755
nPFAPTLHFNYR	Q6V9I6	N-Term(iTRAQ8plex)	68.45	0.917347	3	1.05748	3	0.964841	3	1.03399	3	1.07633	3	0.920296	3	0.969794	3	1.10932	3	3	1780.94	-0.732966
lAEMPADSGYPAYLAAR	M1CII0;M1CTC4	N-Term(iTRAQ8plex)	68.35																	2	2100.07	-1.16884
acPTDVLEMIPWDGck	Q2VEC9	N-Term(iTRAQ8plex); C2(Carbamidomethyl); C15(Carbamidomethyl); K16(iTRAQ8plex)	68.28	0.944272	6	1.02527	6	0.993074	6	1.01891	6	0.930527	6	1.20508	6	1.03014	6	0.944898	6	2	2500.25	0.304945
eAVNVSLGNLLTYPFVR	M1D227;P30360	N-Term(iTRAQ8plex)	68.26																	2	2196.23	-0.15831
iLVYGAAYGPELEDAR	M1CWI5	N-Term(iTRAQ8plex)	68.23	0.949167	9	0.981396	9	0.981899	9	0.951131	9	0.966725	9	0.999403	9	0.998547	9	1.07624	9	2	2041.09	2.00134
ecPQTVScADILALAAR	M1B986;K4BAZ4;K4BAZ3	N-Term(iTRAQ8plex); C2(Carbamidomethyl); C8(Carbamidomethyl)	68.18																	2	2179.11	-0.479043
eAAELAAESPQGILR	K4C1T2;K4C5S4;K4BJ22	N-Term(iTRAQ8plex)	68.15																	3	1859.02	-1.10983
tALSHVENLITGVTk	Q38M76	N-Term(iTRAQ8plex); K15(iTRAQ8plex)	68.12	0.952791	8	1.0103	8	0.913534	8	0.933634	8	0.965097	8	1.02781	8	1.22399	8	0.947146	8	2	2191.29	-1.60834
yYSDLAGAENAAk	K4BDP2	N-Term(iTRAQ8plex); K13(iTRAQ8plex)	68	0.943669	8	0.999622	8	1.09142	8	0.87889	8	0.840044	8	1.17166	8	1.18921	8	0.823484	8	2	1981.04	-2.49996
gGNNILVIcDAYTPAGEPIPTNk	K4AXS2	N-Term(iTRAQ8plex); C9(Carbamidomethyl); K23(iTRAQ8plex)	67.98	1.04272	47	1.06027	46	1.0893	47	1.03385	46	0.981068	46	1.06082	47	0.701298	46	1.0545	46	3	3022.61	0.148912
iVLEMAGVENALGk	M1CWN2	N-Term(iTRAQ8plex); K14(iTRAQ8plex)	67.98	0.958546	3	1.00261	3	1.06815	3	0.959586	3	0.903544	3	1.15604	3	1.05877	3	0.921686	3	2	2052.19	-3.97534
aGVSDLGAAQELAR	M0ZPZ5	N-Term(iTRAQ8plex)	67.88	0.986108	10	1.00007	10	0.962369	10	1.05354	10	1.1083	10	0.972871	10	0.81921	10	1.26319	10	3	1661.91	-1.10936
vPTPNVSVVDLVVNVAk	P14903	N-Term(iTRAQ8plex); K17(iTRAQ8plex)	67.84	0.808084	2	0.921501	2	1.03251	2	1.0891	2	1.0055	2	1.06993	2	1.04024	2	1.11478	2	2	2358.43	2.36276
vQLLEIAQVPDEHVNEFk	P19595;M1B150;Q84UG8	N-Term(iTRAQ8plex); K18(iTRAQ8plex)	67.79																	3	2716.51	-2.39145
hIVGLAGPPGAGk	K4CUL2	N-Term(iTRAQ8plex); K13(iTRAQ8plex)	67.7	0.944018	4	1.00878	4	1.0171	4	0.973703	4	1.06826	4	0.927105	4	1.09728	4	1.02289	4	2	1782.08	-4.60008
aLYFGGVYDTWAPGGGDVR	G1CBZ5	N-Term(iTRAQ8plex)	67.68	0.953723	2	1.0118	2	0.979831	2	0.849523	2	1.06042	2	1.02342	2	1.00837	2	1.12553	2	2	2305.16	1.06513
aLQESLASELAAR	P05499	N-Term(iTRAQ8plex)	67.66	0.974024	24	0.992857	24	1.12103	24	1.0222	24	1.12032	24	0.914793	24	0.766071	24	1.11994	24	3	1662.93	-0.854313
yAIIcQENGLVPIVEPEILTDGNHDIk	M1C0V6	N-Term(iTRAQ8plex); C5(Carbamidomethyl); K27(iTRAQ8plex)	67.66	1.07119	2	1.11255	2	1.08589	2	0.889228	2	0.910542	2	0.978015	2	0.854077	2	1.12259	2	3	3658.95	-1.73771
dLSSmLTLAVQNPAAASGHIFNcVSDR	A0MLW6	N-Term(iTRAQ8plex); M5(Oxidation); C23(Carbamidomethyl)	67.65	1.0542	1	1.00087	1	1.08474	1	0.809485	1	0.970769	1	1.01956	1	0.953061	1	1.10726	1	3	3194.58	-2.66187
vVDLAHLVANk	F2Q9V9	N-Term(iTRAQ8plex); K11(iTRAQ8plex)	67.65	0.884388	24	1.03853	24	1.08253	24	1.03356	24	0.863658	24	1.10759	24	0.963062	24	0.928765	24	2	1787.09	-4.26869
iLDEAmAGDNVGLLLR	M1BJQ9;M1DPA6;P43643	N-Term(iTRAQ8plex); M6(Oxidation)	67.58																	3	2020.1	-1.04739
lGGGANEVAHGYTk	Q8W1B0	N-Term(iTRAQ8plex); K14(iTRAQ8plex)	67.55	0.948236	18	0.992694	18	1.06324	18	1.02596	18	0.872047	18	1.12262	18	0.992353	18	0.965447	18	2	1982.09	-2.20752
aVVQVFEGTSGIDNk	M0ZV40;M1CJD7	N-Term(iTRAQ8plex); K15(iTRAQ8plex)	67.45																	3	2172.21	-2.66012
vTLFLNLANDPTIER	M0ZV40;M1CJD7	N-Term(iTRAQ8plex)	67.44																	2	2020.14	0.245579
lNAVASTFQDAESIAk	M0ZPZ5	N-Term(iTRAQ8plex); K16(iTRAQ8plex)	67.44	1.11299	2	0.991148	2	0.99769	2	1.05085	2	0.844608	2	1.00814	2	0.974723	2	1.05145	2	3	2273.25	-2.38585
iGANEPSQLAINDNANGLAR	Q2PYX3;M1CQP6	N-Term(iTRAQ8plex)	67.41																	2	2342.24	0.186508
fVQAGSEVSALLGR	P51824;I7J2T7	N-Term(iTRAQ8plex)	67.38																	3	1737.98	1.36697
lFQVEYAIEAIk	M1AKV3	N-Term(iTRAQ8plex); K12(iTRAQ8plex)	67.34	0.993558	2	0.906191	2	1.15797	2	0.944769	2	1.01175	2	1.00854	2	1.07158	2	0.898749	2	2	2032.19	-1.57459
sPTGEVIFGGETMR	G1CBZ5	N-Term(iTRAQ8plex)	67.33	0.795044	26	0.994235	26	1.01079	26	0.974082	26	1.20557	26	1.06585	26	0.872874	26	1.1074	26	2	1784.91	-1.94205
qIGVIGWGSQGPAQAQNLR	B5LAT1;M1BTT7	N-Term(iTRAQ8plex)	67.32																	3	2284.25	1.09192
nTAGIEPEDVAk	E0X585;P93563	N-Term(iTRAQ8plex); K12(iTRAQ8plex)	67.28																	2	1852.02	-3.02764
dLYDSIAAGNYPEWk	P49284;P49319;P49317;P55311	N-Term(iTRAQ8plex); K15(iTRAQ8plex)	67.19																	2	2350.21	-4.3606
gIFPILADPR	M1CLW5	N-Term(iTRAQ8plex)	67.18	0.861574	2	1.08873	2	1.02682	2	0.825699	2	0.96189	2	1.17037	2	1.06946	2	0.946302	2	2	1402.84	0.6632
lDESTGYIDYDQLEk	Q00081	N-Term(iTRAQ8plex); K15(iTRAQ8plex)	67.13	1.04757	12	1.04969	12	1.07998	12	1.01732	12	0.910346	12	1.01796	12	0.926763	12	0.9391	12	2	2397.22	-2.49277
aIELPDAmENAGAALIR	M0ZKX1	N-Term(iTRAQ8plex); M8(Oxidation)	66.98	0.97257	4	0.966764	4	0.910258	4	1.03981	4	1.24461	4	0.874618	4	0.828679	4	1.20647	4	2	2075.11	0.447063
eAAYQIINDELMLDGNPR	Q07346	N-Term(iTRAQ8plex)	66.9	0.662859	2	1.11228	2	0.755407	2	0.934819	2	1.10212	2	1.23446	2	0.754988	2	1.36124	2	2	2366.19	-2.83005
vSNSLAPNEELTVEER	M9WMF1	N-Term(iTRAQ8plex)	66.89	0.96623	7	1.03426	7	0.92521	7	1.03951	7	1.25847	7	0.905075	7	0.789789	7	1.19078	7	2	2091.09	-1.04384
lDGFYIAPAFmDk	Q9SXN6	N-Term(iTRAQ8plex); M11(Oxidation); K13(iTRAQ8plex)	66.88	1.08465	28	1.03392	28	1.0846	28	1.05681	28	0.969172	28	0.980258	28	0.843967	28	0.966411	28	2	2112.13	-1.35869
yYGGNEYIDMAETLcQk	Q00081	N-Term(iTRAQ8plex); C15(Carbamidomethyl); K17(iTRAQ8plex)	66.8	1.01746	10	1.02407	10	1.14284	10	0.974953	10	0.941983	10	1.03944	10	0.927462	10	0.975249	10	3	2663.29	-2.50651
gIyPAVDPLDSTSTMLQPR	P51824	N-Term(iTRAQ8plex); Y3(iTRAQ8plex)	66.75	0.930559	2	1.00157	2	1.03743	2	1.10848	2	1.0013	2	1.06837	2	0.883221	2	1.05403	2	3	2669.44	0.150291
hIVGmTGDGVNDAPALk	M0ZY56	N-Term(iTRAQ8plex); M5(Oxidation); K17(iTRAQ8plex)	66.71	0.801233	3	0.947004	3	0.888507	3	0.928205	3	1.14039	3	0.888913	3	1.19487	3	1.24034	3	3	2319.25	-2.79135
eLAEDIEQLk	M0ZGZ6	N-Term(iTRAQ8plex); K10(iTRAQ8plex)	66.57	0.994117	9	1.00236	9	1.26565	9	0.853903	9	0.804288	9	1.21853	9	1.00847	9	0.919095	9	2	1796.02	-3.20595
eHGINFIGPNPDSIR	B5LAS7	N-Term(iTRAQ8plex)	66.56	0.811136	8	0.878791	8	0.945903	8	0.915032	8	1.12593	8	0.939498	8	1.12232	8	1.32003	8	3	1970.04	-1.02913
lLGVTSLDVVR	M1A2B4	N-Term(iTRAQ8plex)	66.55	0.995691	14	1.06603	14	1.07064	13	0.932335	14	1.04392	14	0.872614	14	0.780434	14	1.2411	14	3	1475.91	-1.88539
iLDEAMAGDNVGLLLR	M1BJQ9;M1DPA6;P43643	N-Term(iTRAQ8plex)	66.45																	2	2004.11	-1.36311
yEDLMAAGIIDPTk	M1C7V8	N-Term(iTRAQ8plex); K14(iTRAQ8plex)	66.39	0.893044	6	0.928215	6	1.14169	6	1.06082	6	0.937236	6	1.05631	6	1.05669	6	0.843394	6	2	2145.17	0.429803
aQEAIDYGLADk	K4D0C8	N-Term(iTRAQ8plex); K12(iTRAQ8plex)	66.37	1.01989	2	1.05465	2	1.04097	2	1.04798	2	0.914623	2	0.980731	2	1.05412	2	0.898848	2	2	1902.03	-6.16487
kLDVVSNEVFSNcLR	M1BNN4;K4CRK7	N-Term(iTRAQ8plex); K1(iTRAQ8plex); C13(Carbamidomethyl)	66.31																	3	2388.31	-2.39043
tFxGPPHGIQVER	A9XLE0;J7QV76;M1D6E8;Q31859;E0DA04;I1UVW3;M1F1Q7	N-Term(iTRAQ8plex); X3(Q)	66.23																	3	1769.96	2.27301
nYELPDGQVITIGAER	H9C954;P93373;Q96483	N-Term(iTRAQ8plex)	66.21																	3	2079.1	-1.99151
eGVIQHSTINNLAIGR	K4ASX2	N-Term(iTRAQ8plex)	66.21	0.901445	17	1.04184	17	1.05773	17	0.962237	17	0.980513	17	1.03157	17	1.01501	17	1.02344	17	2	2026.14	0.216242
vALVYGQMNEPPGAR	P51824;I7J2T7	N-Term(iTRAQ8plex)	66.14																	3	1906.02	0.0755835
gPVLLEDYHLIEk	P49319;P49316;P55311	N-Term(iTRAQ8plex); K13(iTRAQ8plex)	66.11																	2	2134.23	-3.65462
sLLALQGPLAAPVLQYLTk	P93563	N-Term(iTRAQ8plex); K19(iTRAQ8plex)	66.11	1.06892	3	1.193	3	0.847506	3	1.10456	3	1.00883	3	0.907072	3	0.777104	3	1.00675	3	3	2604.59	-1.84645
vGGGPLGEGLDk	P55311	N-Term(iTRAQ8plex); K12(iTRAQ8plex)	66	0.926648	16	1.01294	16	1.17298	16	0.917084	16	0.872827	16	1.16051	16	1.11496	16	0.881288	16	2	1706.98	-4.34328
sLEQIYLHSLPIk	M1CBF6	N-Term(iTRAQ8plex); K13(iTRAQ8plex)	65.9	0.986145	11	0.983801	11	0.998205	11	0.957618	11	0.89269	11	1.10069	11	1.14528	11	0.85539	11	2	2149.28	-3.24485
gILGYTEDDVVSTDFVGDNR	K7WNY2	N-Term(iTRAQ8plex)	65.87	1.09756	5	1.11698	5	0.900686	5	0.841536	5	0.952289	5	0.999222	5	1.09095	5	1.05487	5	3	2476.21	-2.32447
nNAGFPHNVVFDEDEIPAGVDASk	P00296	N-Term(iTRAQ8plex); K24(iTRAQ8plex)	65.8	0.867817	15	0.840618	15	0.901666	15	1.2344	15	1.04131	15	0.991903	15	1.00224	15	1.29823	15	3	3150.59	-1.01095
aDGFVVQTGDPEGPAEGFIDPSTEk	K4BBJ8;M0ZIF8	N-Term(iTRAQ8plex); K25(iTRAQ8plex)	65.77																	3	3171.59	-0.114782
fGIVEGLmTTVHSLTATQk	B3F8I0;P14903;K7WNY2;M1CKC5	N-Term(iTRAQ8plex); M8(Oxidation); K19(iTRAQ8plex)	65.76																	3	2657.49	3.34038
qGDmLLVVPEGYAAVR	M1CU73	N-Term(iTRAQ8plex); M4(Oxidation)	65.71	1.05409	6	1.01106	6	0.897	6	0.963919	6	1.14353	6	0.984058	6	0.954733	6	1.10662	6	2	2038.09	-0.901497
vENQEGVINFDEILR	Q43187	N-Term(iTRAQ8plex)	65.53	0.877311	7	0.959141	7	0.924972	7	0.874215	7	1.09122	7	1.04721	7	1.02449	7	1.06798	7	3	2079.1	-1.64404
hVVFGQVLEGmDIVk	M1A2T5;K4ATJ4	N-Term(iTRAQ8plex); M11(Oxidation); K15(iTRAQ8plex)	65.49																	2	2295.3	-1.61572
vVAAGANPVLITR	M1C7V7	N-Term(iTRAQ8plex)	65.48	0.876999	7	0.96483	7	0.853685	7	1.11595	7	1.21405	7	0.948457	7	0.937586	7	1.14371	7	3	1584.97	-0.474845
mPNIYNALVVQGR	P51824;P05499;Q9S6Z0;A9YYH6	N-Term(iTRAQ8plex); M1(Oxidation)	65.47																	3	1794.98	-0.632949
iEVDYYGTPVSLk	M1BPE8	N-Term(iTRAQ8plex); K13(iTRAQ8plex)	65.39	1.05553	10	0.997358	10	1.03165	10	1.07843	10	0.922606	10	1.03607	10	1.00921	10	0.92685	10	2	2092.17	-2.51598
dNTFVYMcGLk	Q9M4D2	N-Term(iTRAQ8plex); C8(Carbamidomethyl); K11(iTRAQ8plex)	65.36	1.01565	20	1.0489	20	1.07105	20	1.05053	20	0.906265	20	1.07222	20	0.941851	20	0.933533	20	2	1956.01	-2.90932
vEDAVILALAQHR	K4BLZ0	N-Term(iTRAQ8plex)	65.33	1.05743	1	0.902106	1	0.981292	1	0.803772	1	0.938877	1	0.884158	1	1.25447	1	1.1629	1	3	1739.01	-3.37996
aEEYHQQYLAk	G3K2M4	N-Term(iTRAQ8plex); K11(iTRAQ8plex)	65.33	1.16074	5	1.10096	5	0.984747	5	0.9836	5	0.880588	5	1.05786	5	0.873664	5	0.9286	5	2	1988.07	-1.41302
lIQEHQADFLR	K4B6K0	N-Term(iTRAQ8plex)	65.28	0.993994	6	0.945907	6	0.923708	6	0.938165	6	1.01966	6	0.993614	6	1.20241	6	0.988957	6	3	1673.93	-1.23004
eNTEGEYSGLEHQVVR	Q9S8M0	N-Term(iTRAQ8plex)	65.23	0.967848	6	1.00656	6	0.92281	6	1.06587	6	1.04831	6	0.9714	6	1.01196	6	1.18259	6	3	2151.06	-2.28691
fcEEEDSH	M0ZPT4	N-Term(iTRAQ8plex); C2(Carbamidomethyl)	65.22	0.994718	8	1.05143	8	0.891885	8	1.22531	8	0.971139	8	0.907239	8	0.857856	8	1.23628	8	2	1356.56	-3.45379
eGMATLAALNVLGk	M1A6N6	N-Term(iTRAQ8plex); K14(iTRAQ8plex)	65.16	1.03248	2	1.10283	2	1.21759	2	0.789405	2	0.9127	2	1.00301	2	0.908905	2	0.999054	2	2	1996.17	-1.10303
nVTIIDQSPHQLAk	M1B1C5;M1BP65	N-Term(iTRAQ8plex); K14(iTRAQ8plex)	65.13																	3	2172.25	-2.31947
aNLGmEVmHER	Q2VEJ6;M1DUW7	N-Term(iTRAQ8plex); M5(Oxidation); M8(Oxidation)	65.11																	3	1622.79	0.774886
nILGcVGAEADDDR	M1AUE9	N-Term(iTRAQ8plex); C5(Carbamidomethyl)	65.1	1.09672	7	1.01717	7	0.933237	7	1.05224	7	1.2019	7	0.890727	7	0.770262	7	1.15354	7	2	1808.87	-1.98341
aADHDVPVTPDEIVQR	M0ZNK9	N-Term(iTRAQ8plex)	65.04	0.917728	2	1.01803	2	0.95825	2	0.972835	2	1.10369	2	0.940724	2	0.993611	2	1.17593	2	3	2066.08	-1.67704
sDYNNVIGALPYLk	M1ASB6	N-Term(iTRAQ8plex); K14(iTRAQ8plex)	65.02	1.05637	8	0.947021	8	1.04769	8	1.07466	8	0.898406	8	1.14379	8	0.98845	8	0.894061	8	3	2175.22	-2.6833
fYAISAEFPEFSNk	Q40401	N-Term(iTRAQ8plex); K14(iTRAQ8plex)	65	1.09261	3	0.922691	3	1.02619	3	1.04693	3	0.847058	3	1.05018	3	1.15025	3	0.746766	3	2	2258.19	-2.38788
ySNSDTVVYVGcGER	M1CII0	N-Term(iTRAQ8plex); C12(Carbamidomethyl)	64.95	1.11228	3	1.13121	3	0.919787	3	0.882216	3	0.878192	3	1.0342	3	0.890521	3	1.10231	3	2	2009.95	-1.70461
gWVPcLEFETEHGFVYR	Q9SXN6	N-Term(iTRAQ8plex); C5(Carbamidomethyl)	64.9	0.941234	23	1.01567	23	1.06163	23	0.908105	23	0.95127	23	1.08937	23	1.03083	23	1.02354	23	2	2430.18	-3.36256
nVVIANSEGVQEADR	Q00081;P93230	N-Term(iTRAQ8plex)	64.89																	3	1904.99	-2.12634
hELNYNQIALGR	Q2V9B0;Q9XGI7	N-Term(iTRAQ8plex)	64.84																	3	1731.94	-0.505618
gWDAQVLGEAPHk	Q43043	N-Term(iTRAQ8plex); K13(iTRAQ8plex)	64.67	1.08361	2	1.03344	2	1.05663	2	1.00552	2	0.944468	2	0.996837	2	1.00033	2	0.889027	2	3	2016.11	-0.329271
kGNmccLFINDLDAGAGR	Q9SXN6;E5KXY0	K1(iTRAQ8plex); N-Term(iTRAQ8plex); M4(Oxidation); C5(Carbamidomethyl); C6(Carbamidomethyl)	64.63																	3	2636.31	-2.27137
eGNFDLVGNNVPVFFNR	P49319;P49316	N-Term(iTRAQ8plex)	64.53																	2	2242.15	-0.798771
nAVFGDSSALAPGGVR	M1BAA6;M1A0B7	N-Term(iTRAQ8plex)	64.45																	2	1821.97	-1.94818
aSLVNDIDDVEk	K4D054	N-Term(iTRAQ8plex); K12(iTRAQ8plex)	64.42	1.10325	6	0.998054	6	1.06053	6	0.992502	6	0.965548	6	0.969663	6	0.981724	6	0.966872	6	3	1926.06	-2.46203
iTLLDDDDGPGGAR	Q2LFC4	N-Term(iTRAQ8plex)	64.31	0.975992	2	1.00661	2	1.05534	2	1.16428	2	1.06501	2	1.02054	2	0.898581	2	0.894718	2	2	1718.88	-3.5702
fITHQLPFSDINk	Q84UY2	N-Term(iTRAQ8plex); K13(iTRAQ8plex)	64.2	0.910045	8	1.13989	8	0.944547	8	0.915775	8	0.863334	8	1.16471	8	1.17066	8	0.807714	8	2	2168.23	0.130205
dIIMVDHMR	A7XB36;M0ZZV7	N-Term(iTRAQ8plex)	64.19																	3	1433.75	-2.41811
lANILHANELTR	M1BAI7	N-Term(iTRAQ8plex)	64.18	0.965035	6	1.05331	6	0.975792	6	0.863203	6	0.972979	6	0.95948	6	1.00164	6	1.13951	6	3	1668.97	-1.21193
iVDNFPGQSIDFFGALR	Q9SXN6	N-Term(iTRAQ8plex)	64.17	1.10949	9	1.07606	9	1.07909	9	0.916781	9	1.0102	9	0.94628	9	0.679937	9	1.21199	9	2	2200.17	-0.121666
qGDMLLVVPEGYAAVR	M1CU73	N-Term(iTRAQ8plex)	64.12	0.97106	8	0.979743	8	0.952396	8	1.01519	8	1.05726	8	1.01504	8	0.973676	8	1.05964	8	3	2022.1	-1.37748
eVSNEWSLVNk	Q2XTE5;Q14TB1	N-Term(iTRAQ8plex); K11(iTRAQ8plex)	63.99																	2	1913.05	-4.14541
iTGELTQGILDAGk	Q01157	N-Term(iTRAQ8plex); K14(iTRAQ8plex)	63.98	1.06814	3	0.957089	3	1.02215	3	0.9427	3	1.02524	3	1.02814	3	1.06264	3	0.966232	3	2	2024.18	-2.51766
vGmScQGcVGAVNR	M1BPU5	N-Term(iTRAQ8plex); M3(Oxidation); C5(Carbamidomethyl); C8(Carbamidomethyl)	63.93	1.07991	4	0.97944	4	0.779172	4	0.832744	4	1.00722	4	0.907426	4	0.929178	4	1.32927	4	2	1814.86	-1.9498
fVNLTEDEVPDVGQLR	K4C2H7	N-Term(iTRAQ8plex)	63.93	0.994206	3	0.968229	3	1.00743	3	0.949822	3	1.07706	3	0.932961	3	1.04961	3	1.0542	3	2	2135.14	6.99297
eILHIQGGQcGNQIGAk	M1B4S9;M1CXM3;M1BNE9;M1BVE7	N-Term(iTRAQ8plex); C10(Carbamidomethyl); K17(iTRAQ8plex)	63.91																	3	2431.32	-4.03881
tVDVEELTVEER	O49997;M9WMF4	N-Term(iTRAQ8plex)	63.86																	3	1722.9	-1.81607
dFMIQGGDFDk	M1A2T5	N-Term(iTRAQ8plex); K11(iTRAQ8plex)	63.83	0.957813	9	0.960759	9	1.06723	9	1.03391	9	0.913433	9	1.16487	9	1.02079	9	0.933823	9	2	1880.96	-4.07716
lGLLSVTSGANPVSLk	M0ZKX1	N-Term(iTRAQ8plex); K16(iTRAQ8plex)	63.8	0.943138	3	1.03362	3	1.04415	3	0.910445	3	0.918427	3	1.03943	3	1.02199	3	1.00488	3	2	2164.31	-2.01733
fYGEVTQQmLk	K4CMY9	N-Term(iTRAQ8plex); M9(Oxidation); K11(iTRAQ8plex)	63.76	1.07906	6	1.02084	6	1.07774	6	1.02114	6	0.878125	6	1.0126	6	0.978091	6	0.873532	6	2	1968.06	-3.66826
gHYTEGAELIDSVLDVVR	M1CXM3;K4D2Y1;M1BVE7	N-Term(iTRAQ8plex)	63.75																	3	2277.2	-1.70496
sYELPDGQIVTIGAER		N-Term(iTRAQ8plex)	63.74																	2	2052.09	0.385682
kADIGIAVADATDAAR	M0ZY56;Q6TS30;K4BLL7	N-Term(iTRAQ8plex); K1(iTRAQ8plex)	63.7																	3	2166.23	-3.01962
eGGSVVVLTGAVTPPGFR	K4BW79	N-Term(iTRAQ8plex)	63.62	0.979014	10	1.01117	10	0.946786	10	1.02089	10	1.17478	10	0.919721	10	0.879334	10	1.12565	10	2	2047.15	0.0958507
vAILGAAGGIGQPLAMLMk	M1A2B4;M1ANW2	N-Term(iTRAQ8plex); K19(iTRAQ8plex)	63.62																	3	2419.43	-2.27552
dDENVNSQPF	K7XJE4	N-Term(iTRAQ8plex)	63.56	0.94008	2	1.03888	2	0.999997	2	1.07531	2	1.19161	2	0.945302	2	0.751414	2	1.21333	2	2	1468.68	-1.62329
gFNVVDNIk	K4D2D0	N-Term(iTRAQ8plex); K9(iTRAQ8plex)	63.54	1.04588	4	0.86008	4	1.06884	4	1.08375	4	1.11791	4	1.02537	4	1.00446	4	0.873883	4	2	1613.94	-4.20467
aLVVHELEDDLGk	Q43779	N-Term(iTRAQ8plex); K13(iTRAQ8plex)	63.54	0.867486	11	0.70748	11	0.97668	11	1.16934	11	1.13511	11	1.20602	11	1.09221	11	0.990371	11	2	2046.16	-2.1801
iVDSFPGQSIDFFGALR	Q9SXN6;E5KXY0	N-Term(iTRAQ8plex)	63.52																	2	2173.16	-0.38759
hILQQLQTmNIIDFEPk	M1CA24	N-Term(iTRAQ8plex); M9(Oxidation); K17(iTRAQ8plex)	63.47	1.09402	3	1.03808	3	1.0472	3	0.856139	3	1.03748	3	1.02948	3	0.952156	3	0.890398	3	3	2692.49	-0.439205
lIESAAPGIISR	P51824	N-Term(iTRAQ8plex)	63.46	0.815758	23	1.02803	23	1.06706	23	0.920212	23	1.11571	23	1.0032	23	0.913719	23	1.17272	23	3	1530.91	-1.41317
aLGIDYTIISVGk	P05499;M1BD50	N-Term(iTRAQ8plex); K13(iTRAQ8plex)	63.46																	2	1958.17	-3.36684
yFNIAENEADEED	K4CV92	N-Term(iTRAQ8plex)	63.39	1.02461	3	1.07733	3	1.10512	3	1.03153	3	1.02259	3	1.01498	3	0.747853	3	1.11743	3	2	1862.82	-0.065231
iINEPTAASLAYGFEk	K4B1S1;M1CN24	N-Term(iTRAQ8plex); K16(iTRAQ8plex)	63.36																	2	2332.3	-0.248996
sLLLQIAGHk	P29196;M1B8U1	N-Term(iTRAQ8plex); K10(iTRAQ8plex)	63.36																	3	1688.06	-2.79359
aILGESNEFVGDk	Q75VR0	N-Term(iTRAQ8plex); K13(iTRAQ8plex)	63.34	1.16593	6	0.970772	6	1.05297	6	0.948458	6	0.892268	6	1.02798	6	1.00143	6	0.888736	6	2	1987.09	-1.80801
lTYTLDEIEGPFEVSSDGTVk	P62114	N-Term(iTRAQ8plex); K21(iTRAQ8plex)	63.31	0.865663	2	0.964221	2	1.03762	2	1.15961	2	0.91337	2	1.14534	2	0.949129	2	1.04754	2	3	2908.52	-2.24145
vLQFAGIEDVFTSSR	M1CBF6	N-Term(iTRAQ8plex)	63.15	0.981227	4	1.01313	4	0.858375	4	1.06469	4	1.04933	4	1.13787	4	0.961507	4	0.978262	4	2	1973.06	-1.35021
eLFANENILGLk	M1CBR8	N-Term(iTRAQ8plex); K12(iTRAQ8plex)	63.15	0.931274	2	1.08737	2	1.14636	2	0.855322	2	0.891013	2	0.995416	2	1.11118	2	0.925445	2	2	1969.15	-2.66399
gTmTTTHSYTGDQR	M1CVH1;P14903;M1ATQ7	N-Term(iTRAQ8plex); M3(Oxidation)	63.14																	3	1875.88	-2.52336
fNFAAVDVLDk	P04992	N-Term(iTRAQ8plex); K11(iTRAQ8plex)	63.09	0.97078	150	1.03874	149	1.14117	150	0.950749	144	0.908063	146	1.08952	149	0.922742	148	0.974835	146	2	1847.05	-3.00521
fGVTPTFLANADQLEIk	B5LAU8;M1AL00	N-Term(iTRAQ8plex); K17(iTRAQ8plex)	63.09																	3	2472.39	-1.57717
aASFNIIPSSTGAAk	K7WNY2;F4YGE3;B3F8I0;P14903;Q8VWP0;M1CKC5	N-Term(iTRAQ8plex); K15(iTRAQ8plex)	63.08																	2	2043.17	-0.373209
lSELLGIQVVk	P61046;K4CHY4	N-Term(iTRAQ8plex); K11(iTRAQ8plex)	63.07																	2	1807.14	-5.01996
eVEAVcNPIITAVYQR	M1BLB0;Q03685;K4C5Z1	N-Term(iTRAQ8plex); C6(Carbamidomethyl)	63.01																	2	2166.16	0.914799
qFIIDVLHPGR	M1BPE5	N-Term(iTRAQ8plex)	63.01	0.994268	11	0.890719	11	0.93257	11	1.01248	11	0.962514	11	1.16647	11	1.08399	11	0.900862	11	3	1598.93	-0.922589
sAGFILDLLk	Q307X7	N-Term(iTRAQ8plex); K10(iTRAQ8plex)	62.96	1.01542	4	0.986301	4	0.99526	4	1.02641	4	0.920959	4	1.12632	4	1.01735	4	0.844964	4	2	1685.04	-3.3914
aDVAEVcIQALQYEEAk	M1AH70	N-Term(iTRAQ8plex); C7(Carbamidomethyl); K17(iTRAQ8plex)	62.88	0.987742	5	1.05067	5	1.0179	5	0.929861	5	0.953513	5	1.11024	5	0.97373	5	1.04394	5	3	2545.34	-3.024
hVEEAGIFPGLR	M0ZL57	N-Term(iTRAQ8plex)	62.88	0.898378	8	0.950384	8	1.09499	8	1.06113	8	1.07354	8	0.993021	8	0.937383	8	1.05908	8	3	1628.9	-0.798034
gTLLGPLHTR	K4BN29	N-Term(iTRAQ8plex)	62.78	0.877041	5	0.986904	5	0.897987	5	0.953819	5	1.17771	5	1.00358	5	1.06484	5	1.17368	5	3	1368.82	-3.54494
gIYPAVDPLDSTSTMLQPR	P51824	N-Term(iTRAQ8plex)	62.7	0.944682	4	0.960261	4	0.951663	4	0.969716	4	1.09193	4	0.95954	4	0.97659	4	1.19739	4	3	2365.24	-0.459553
mANDSVGPEVEk	M4SKS4	N-Term(iTRAQ8plex); K12(iTRAQ8plex)	62.52	1.05753	2	0.957647	2	0.94741	2	0.96607	2	0.895612	2	1.02746	2	1.05169	2	1.06604	2	2	1884	0.828445
gVVVAVASPDDVEAANk	M1CFH9	N-Term(iTRAQ8plex); K17(iTRAQ8plex)	62.46	0.971665	2	1.14101	2	0.97279	2	1.1013	2	1.04074	2	1.03185	2	0.7646	2	1.05153	2	3	2249.26	0.998896
iSQEVSGDALGEEFk	Q2VCJ5	N-Term(iTRAQ8plex); K15(iTRAQ8plex)	62.38	1.06794	8	0.942374	8	0.95631	8	0.913693	8	0.959542	8	1.11864	8	1.07559	8	0.93654	8	2	2217.19	0.49523
eIVDGIHTQVAk	M9T025	N-Term(iTRAQ8plex); K12(iTRAQ8plex)	62.38	1.00608	5	1.00404	5	0.915202	5	0.961639	5	1.03514	5	0.931796	5	1.04917	5	1.0988	5	2	1918.13	1.93657
vEDIGALHVIPk	P93400;Q9SDZ6	N-Term(iTRAQ8plex); K12(iTRAQ8plex)	62.37																	2	1899.14	-3.9261
yQWDQGYFQQEIYR	I3NT09	N-Term(iTRAQ8plex)	62.3	0.782183	31	1.03249	31	1.10651	31	0.996421	31	0.93512	31	1.10331	31	1.00135	31	0.989555	31	3	2228.07	-1.63735
vIDLFSSPDVVk	K4B046	N-Term(iTRAQ8plex); K12(iTRAQ8plex)	62.28	1.0831	16	0.916744	16	1.00378	16	1.06797	16	0.936319	16	1.07467	16	1.06887	16	0.837722	16	2	1927.13	-3.25508
nEELAANYLLDHmHEFDE	M1AYC6	N-Term(iTRAQ8plex); M13(Oxidation)	62.16	1.08541	1	1.04412	1	0.967681	1	1.10622	1	0.984674	1	1.05969	1	0.929058	1	0.870755	1	3	2510.14	-2.81133
vVQIIGPVLDVAFPPGk	P51824;P05499;Q9S6Z0;A9YYH6	N-Term(iTRAQ8plex); K17(iTRAQ8plex)	62.1																	2	2357.43	-4.26442
gNIENVPAPAIAIDYWR	P86005	N-Term(iTRAQ8plex)	62.04	0.903432	4	0.9879	4	0.918509	4	1.02276	4	1.33563	4	0.908869	4	0.853313	4	1.21797	4	2	2203.18	0.697912
qVQcISFIAYkPEGY	M1CI29	N-Term(iTRAQ8plex); C4(Carbamidomethyl); K11(iTRAQ8plex)	62.04	0.933467	26	1.09436	26	1.11357	26	0.865622	26	0.832932	26	1.16072	26	1.11297	26	0.863844	26	2	2411.29	-0.644546
dVPGTHEFLLLDEGk	M1CL27;B6C9K0	N-Term(iTRAQ8plex); K15(iTRAQ8plex)	62.02																	2	2278.25	-1.83379
lAMQEFMILPVGASSFk	M1ARI7	N-Term(iTRAQ8plex); K17(iTRAQ8plex)	61.95	0.92595	1	1.09122	1	0.973016	1	0.937114	1	0.942492	1	1.04333	1	1.06408	1	1.02983	1	3	2477.37	-0.35128
rmPTFFETFPVVLVDGDGIVR	I3NT09	N-Term(iTRAQ8plex); M2(Oxidation)	61.94	0.987539	2	0.93253	2	1.05595	2	0.975609	2	1.09938	2	0.942588	2	0.904504	2	1.16873	2	3	2715.44	-3.59632
eYHASPGYYDGR	Q40891	N-Term(iTRAQ8plex)	61.93	0.936902	244	1.10401	244	1.09382	244	1.01531	244	0.971373	244	1.09555	244	0.855798	244	0.935827	244	3	1718.81	-0.0419072
lSAAIADILETk	K4D1X7	N-Term(iTRAQ8plex); K12(iTRAQ8plex)	61.93	1.07902	1	0.967741	1	1.05569	1	1.20826	1	1.07499	1	0.8753	1	0.949831	1	0.904201	1	2	1853.12	-1.92239
dNFNVADLSAALNAGDR	M0ZH89	N-Term(iTRAQ8plex)	61.9	1.13723	1	0.800253	1	1.0295	1	0.996805	1	1.07018	1	1.04925	1	1.02116	1	0.936893	1	2	2067.04	-2.17546
lPmFGcTDATQVLAEVEEAk	Q2HXK9;Q9SXN6;M1CI29	N-Term(iTRAQ8plex); M3(Oxidation); C6(Carbamidomethyl); K20(iTRAQ8plex)	61.89																	2	2833.45	-1.7979
eIAEAFLGSTVk	C9DFB9;M1AHN5;M1CZI3;M1BNR4	N-Term(iTRAQ8plex); K12(iTRAQ8plex)	61.87																	2	1873.09	-1.81003
lLVITSEGASGDYPGcTDLAYTk	K4DCZ2	N-Term(iTRAQ8plex); C16(Carbamidomethyl); K23(iTRAQ8plex)	61.83	0.936997	2	1.04275	2	0.935308	2	0.835549	2	1.081	2	0.981366	2	1.13788	2	1.03134	2	3	3039.57	-2.39144
lLPADIFAIGAGHVNPLR	K4CIQ3	N-Term(iTRAQ8plex)	61.83	1.01494	2	0.916999	2	0.96593	2	1.07972	2	0.998287	2	0.982456	2	1.00582	2	1.11444	2	3	2178.26	-2.81421
gILAADESTGTIGk	Q2PYX3;M1CQP6;M1C0V6	N-Term(iTRAQ8plex); K14(iTRAQ8plex)	61.82																	2	1941.1	-4.06477
aAQDIALAELAPTHPIR	O49996	N-Term(iTRAQ8plex)	61.76	0.950055	3	0.935492	3	0.980194	3	0.944126	3	1.0977	3	0.917823	3	1.00155	3	1.23692	3	3	2091.18	-1.79273
gVEQGPQIDSEQFQk	K4BKR7	N-Term(iTRAQ8plex); K15(iTRAQ8plex)	61.76	1.13491	2	1.05466	2	1.06287	2	0.837085	2	0.915668	2	1.06597	2	0.991872	2	0.87533	2	3	2298.21	-3.7665
lAVAEEQAAANGSEVHk	Q07346	N-Term(iTRAQ8plex); K17(iTRAQ8plex)	61.76	0.933038	1	1.05545	1	0.992194	1	0.896448	1	0.939753	1	0.831456	1	1.21269	1	1.15617	1	3	2332.27	-2.72108
vGLTGLTVAEHFR	P05499;K4BX20	N-Term(iTRAQ8plex)	61.72																	3	1703.98	1.32075
ySMLVEDGVVk	M0ZSD5	N-Term(iTRAQ8plex); K11(iTRAQ8plex)	61.65	0.960156	4	1.08182	4	1.05648	4	0.932684	4	0.9099	4	1.10601	4	1.01429	4	0.879984	4	2	1848.04	-2.1196
mEGVETFDIDLk	M1C5S7	N-Term(iTRAQ8plex); K12(iTRAQ8plex)	61.59	0.9982	5	0.996232	5	0.986261	5	0.941262	5	0.88871	5	1.09647	5	1.17082	5	0.886219	5	2	2005.07	-1.55457
lEFPESLTSLDLNHNR	C4PG28	N-Term(iTRAQ8plex)	61.52	0.954986	14	0.992421	14	0.913846	14	0.919015	14	1.01512	14	0.994491	14	1.14757	14	1.12133	14	3	2189.15	-2.29834
dSVGQPINVScEVQQLLGNNR	Q9S6Z0	N-Term(iTRAQ8plex); C11(Carbamidomethyl)	61.44	0.980227	3	0.964723	3	0.952447	3	1.04376	3	1.02944	3	0.959604	3	0.922556	3	1.09475	3	2	2631.35	-0.299739
iLEGEVFDAVLDNNGk	K4CUE5	N-Term(iTRAQ8plex); K16(iTRAQ8plex)	61.42	1.0406	1	1.00399	1	1.20147	1	1.08048	1	0.873535	1	0.996093	1	0.835296	1	1.04471	1	2	2341.28	-0.453423
qLEDQAAAIMk	K4C7M7	N-Term(iTRAQ8plex); K11(iTRAQ8plex)	61.4	1.01911	6	1.1168	6	1.04636	6	0.880206	6	0.867566	6	1.01517	6	1.16998	6	0.825733	6	2	1826.02	-3.9005
sFGAAVIYNQDk	Q8W1A7	N-Term(iTRAQ8plex); K12(iTRAQ8plex)	61.38	1.04251	6	0.965058	6	1.00804	6	0.877504	6	0.858734	6	1.15356	6	1.11795	6	0.831416	6	2	1921.06	-3.59535
aEEYHQQYLEk	P54153	N-Term(iTRAQ8plex); K11(iTRAQ8plex)	61.35	1.10436	2	1.04105	2	1.05909	2	1.07417	2	0.922114	2	0.984213	2	0.953256	2	0.891408	2	2	2046.07	-3.21601
iEEELGSEAVYAGASFR	M0ZSD6	N-Term(iTRAQ8plex)	61.28	0.948575	22	0.998439	22	0.998154	22	0.927463	22	1.08081	22	0.999945	22	0.989735	22	1.11299	22	2	2132.08	-1.16144
hTLIIYDDLSk	P05499;P51824	N-Term(iTRAQ8plex); K11(iTRAQ8plex)	61.17																	2	1926.11	-2.53668
iQDGGTEVVEAk	M1A2B4	N-Term(iTRAQ8plex); K12(iTRAQ8plex)	61.12	1.17626	8	1.0699	8	1.11465	8	0.966439	8	0.970384	8	0.915993	8	0.809408	8	1.07927	8	2	1854.04	-2.18191
gLFAPIVVVTR	M1BFY2	N-Term(iTRAQ8plex)	61.11	1.3246	8	1.2663	8	1.02128	7	0.912379	6	0.953991	7	0.687809	7	0.796535	7	1.31688	8	3	1475.92	-2.17567
iVVNcGIGDAAQNSk	K4CQE5	N-Term(iTRAQ8plex); C5(Carbamidomethyl); K15(iTRAQ8plex)	61.11	0.937312	2	1.01121	2	1.16998	2	0.928022	2	0.911758	2	1.2193	2	1.02265	2	0.742635	2	3	2154.17	-4.58195
sLGAAVIFNQDk	Q8W1A6	N-Term(iTRAQ8plex); K12(iTRAQ8plex)	61.07	0.949147	14	1.20946	14	0.878797	14	1.34345	14	1.3034	14	0.956665	14	0.516707	13	1.1371	14	2	1871.08	-2.64649
gGLDFTkDDENVNSQPFmR	J7QV76;A8HG40;M1D6E8;Q31859;E0DA04;P11421;P04992;G4Y965	N-Term(iTRAQ8plex); K7(iTRAQ8plex); M18(Oxidation)	60.98																	2	2794.39	-2.12567
wSPELAAAcEVWk	M1D6E8;P04992;Q31859	N-Term(iTRAQ8plex); C9(Carbamidomethyl); K13(iTRAQ8plex)	60.92																	2	2155.14	-2.33216
gVLAVcDEPLVSVDFR	P14903	N-Term(iTRAQ8plex); C6(Carbamidomethyl)	60.81	0.920241	13	0.99894	13	0.928463	13	0.866773	13	1.0464	13	1.00029	13	1.04534	13	1.1905	13	2	2080.11	3.2492
vQLPGLSQELLQk	M1BGF6	N-Term(iTRAQ8plex); K13(iTRAQ8plex)	60.73	1.05126	5	0.959237	5	1.0745	5	0.991969	5	0.997271	5	1.00791	5	0.945602	5	0.917766	5	3	2061.25	-3.02007
aAWEIFTPLLHR	F2Z9R1;Q41452	N-Term(iTRAQ8plex)	60.68																	3	1758	-1.32494
lLIQNQDEMLk	P14675;K4D930	N-Term(iTRAQ8plex); K11(iTRAQ8plex)	60.6																	2	1953.12	-2.5732
lAEEAALHER	M1AHP3	N-Term(iTRAQ8plex)	60.59	0.954018	4	0.878028	4	0.978085	4	1.05607	4	1.05691	4	0.96279	4	1.08951	4	1.10177	4	3	1442.79	-1.86158
eADVDGDGQINYEEFVk	C0KFW7	N-Term(iTRAQ8plex); K17(iTRAQ8plex)	60.57	0.998986	4	0.959683	4	1.0875	4	0.915543	4	0.953161	4	1.17847	4	1.00101	4	0.895628	4	3	2536.26	-2.12156
gPAEAAVDAVHAILk	K4C192	N-Term(iTRAQ8plex); K15(iTRAQ8plex)	60.57	1.20867	3	0.951084	3	1.14341	3	0.902107	3	1.07955	3	0.955423	3	1.11878	3	0.873322	3	2	2070.21	-1.87086
sPTGEVIFGGETmR	G1CBZ5	N-Term(iTRAQ8plex); M13(Oxidation)	60.46	0.761171	28	0.984488	28	0.971783	28	0.959661	28	1.28791	28	1.01416	28	0.894825	28	1.18144	28	3	1800.91	-0.735479
eDDIVGILETEDIk	M0ZT88	N-Term(iTRAQ8plex); K14(iTRAQ8plex)	60.39	0.961617	1	0.937068	1	1.04958	1	1.06634	1	1.0031	1	1.06355	1	0.977847	1	1.01043	1	3	2197.2	-4.22395
eFQIIDTLIGPSLk	M1CBF6	N-Term(iTRAQ8plex); K14(iTRAQ8plex)	60.36	1.02049	1	0.899664	1	1.01315	1	0.888832	1	0.996872	1	1.13953	1	1.15269	1	0.847571	1	3	2182.29	-2.11395
iGEGDLLTGGDLYATVFENSLMEHR	M1CTC4	N-Term(iTRAQ8plex)	60.34	0.876663	1	1.06729	1	0.988878	1	0.920158	1	0.992118	1	0.961791	1	0.797844	1	1.53233	1	3	3041.51	-3.77302
gELEITYLDEELR	M1C6Y9	N-Term(iTRAQ8plex)	60.27	1.0058	5	1.1218	5	0.92319	5	0.947526	5	1.14086	5	0.795036	5	0.833044	5	1.18363	5	2	1883.99	-1.95297
eINSVNDNPLIDVSR	F5CSS1;M1D3N2	N-Term(iTRAQ8plex)	60.26																	2	1989.06	-0.134697
eDVVIQFINPk	O24121;Q1W1W5	N-Term(iTRAQ8plex); K11(iTRAQ8plex)	60.26																	3	1910.11	-3.86619
dILAAADHLIGLk	Q2VEI4	N-Term(iTRAQ8plex); K13(iTRAQ8plex)	60.22	0.985268	1	0.972915	1	1.25574	1	0.976281	1	1.03461	1	1.05629	1	0.887155	1	0.859897	1	2	1958.18	-2.94042
yAAISQDNGLVPIVEPEILLDGEHNIDR	K4BAW0	N-Term(iTRAQ8plex); Y1(iTRAQ8plex)	60.2	0.894925	2	1.02991	2	1.11144	2	0.98099	2	0.914816	2	1.13107	2	1.02965	2	0.900658	2	3	3698.98	-2.60729
iLVIEGLHPMYDER	K4CMY9	N-Term(iTRAQ8plex)	60.19	0.94626	8	1.02697	8	1.03772	8	0.991333	8	1.02245	8	0.987674	8	0.960508	8	1.04317	8	2	1989.07	-3.6665
aAALNIVPTSTGAAk	M1CVH1;P14903;M1ATQ7	N-Term(iTRAQ8plex); K15(iTRAQ8plex)	60.19																	2	1993.19	-2.58135
vIEHNILVVSk	M1BQR5	N-Term(iTRAQ8plex); K11(iTRAQ8plex)	60.15	0.862955	4	0.982388	4	0.901945	4	0.934806	4	1.01786	4	1.06518	4	1.16697	4	1.11774	4	2	1859.15	-2.40411
lIIIANNcPPLR	M1BM03	N-Term(iTRAQ8plex); C8(Carbamidomethyl)	60.13	0.927224	11	1.06754	11	0.922797	11	1.06851	11	1.15339	11	1.07315	11	0.832039	11	1.08048	11	3	1698	-1.30991
fcNWITSTENR	Q2VEJ6	N-Term(iTRAQ8plex); C2(Carbamidomethyl)	60.12	0.952624	4	0.992463	4	1.01553	4	0.829851	4	1.00694	4	1.16063	4	1.12513	4	0.876197	4	2	1731.84	-2.1483
aAHLVDSTNQVGHFQk	Q08435;M1D6E0	N-Term(iTRAQ8plex); K16(iTRAQ8plex)	60.12																	3	2360.29	-2.85143
iVDDQSILEDEAR	Q7XAE2	N-Term(iTRAQ8plex)	60.1	0.931062	6	0.983621	6	0.872891	6	0.836809	6	1.19741	6	0.852794	6	1.19957	6	1.04511	6	2	1806.94	-1.80355
nYVDMDEYPVTTELQNR	Q07346	N-Term(iTRAQ8plex)	60.05	0.944042	4	1.00355	4	0.918289	4	1.04819	4	1.16444	4	0.856817	4	0.915102	4	1.20205	4	2	2391.15	1.04162
dVPLVVQSFFDHDR	K4BUV1	N-Term(iTRAQ8plex)	60.02	0.839471	1	1.03213	1	1.09588	1	1.2007	1	1.00298	1	0.950283	1	1.02205	1	0.962533	1	3	1978.03	-4.1797
aIELPDAMENAGAALIR	M0ZKX1	N-Term(iTRAQ8plex)	59.98	0.793005	2	0.905375	2	1.03152	2	1.18069	2	1.02936	2	0.968123	2	1.04074	2	1.17426	2	2	2059.11	-2.37467
aGGEcLTFDQLALR	M1D4J7;M1CAV1	N-Term(iTRAQ8plex); C5(Carbamidomethyl)	59.93																	3	1854.96	-2.26726
iDMSTTVLGFk	E1AXT8	N-Term(iTRAQ8plex); K11(iTRAQ8plex)	59.89	0.944993	9	1.0501	9	1.226	9	0.783655	9	0.904433	9	1.09771	9	0.952779	9	0.959107	9	2	1820.04	-3.40624
ecPNAEcGAGTFMANHFDR	P62981;K4DHS4	N-Term(iTRAQ8plex); C2(Carbamidomethyl); C7(Carbamidomethyl)	59.89																	3	2488.07	-0.81764
gFLEEDFVk	Q00081;M1A7K0	N-Term(iTRAQ8plex); K9(iTRAQ8plex)	59.87																	2	1691.94	-3.76504
aFVSEYAVTGNDAGk	Q944F3	N-Term(iTRAQ8plex); K15(iTRAQ8plex)	59.85	1.05533	4	0.956912	4	1.07729	4	0.91709	4	0.942575	4	1.09052	4	1.05504	4	0.868144	4	2	2137.14	1.54038
qIVHALFAEVPER	M1CNA3	N-Term(iTRAQ8plex)	59.84	0.948767	13	0.94281	13	0.96733	13	1.02119	13	0.954438	13	1.11876	13	0.961464	13	1.04999	13	3	1813.03	-1.03388
yPGGAFDPLGYSk	P55311	N-Term(iTRAQ8plex); K13(iTRAQ8plex)	59.8	1.01979	22	1.17076	22	1.29283	22	1.18092	22	0.935412	22	0.851771	22	0.78531	22	0.923188	22	2	1980.07	0.647749
aDGFAGVFPEHk	Q08435;M1D6E0;Q08436;M0ZY56;Q6TS30	N-Term(iTRAQ8plex); K12(iTRAQ8plex)	59.76																	2	1883.02	-4.3073
mIPTkPmVVETFSEYPPLGR	P43643	N-Term(iTRAQ8plex); M1(Oxidation); K5(iTRAQ8plex); M7(Oxidation)	59.65	1.10981	34	1.01496	34	0.998238	34	0.950051	34	0.932839	34	0.981901	34	0.982925	34	1.00332	34	3	2932.57	-2.15622
iNPTTSGSGVSTLEk	P05499;P51824;A9YYH6	N-Term(iTRAQ8plex); K15(iTRAQ8plex)	59.61																	2	2099.18	-1.39267
hSGmAVAGLAADGR	M1CPW5	N-Term(iTRAQ8plex); M4(Oxidation)	59.56	0.948287	4	0.889347	4	0.878744	4	0.908599	4	1.13981	4	0.927595	4	1.19184	4	1.07914	4	3	1632.83	-5.5044
qFLLSEGFVGIHTPk	K4C2U9	N-Term(iTRAQ8plex); K15(iTRAQ8plex)	59.55	1.03924	7	1.04054	7	0.97021	7	0.983917	7	1.01133	7	0.991956	7	1.02603	7	1.03154	7	3	2281.31	-2.33196
vLVVANPANTNALILk	M1CGF9;M1BFT7	N-Term(iTRAQ8plex); K16(iTRAQ8plex)	59.53																	3	2258.4	-2.6204
lELQEVVDFLk	P14903	N-Term(iTRAQ8plex); K11(iTRAQ8plex)	59.5	0.86353	3	1.06982	3	1.15156	3	1.08779	3	0.937045	3	1.00034	3	1.0371	3	1.03893	3	2	1941.15	0.968884
eAAEDIGLPTFVVADAGR	M0ZQA5	N-Term(iTRAQ8plex)	59.49	0.967359	1	1.01123	1	1.07176	1	0.936065	1	1.08459	1	0.979002	1	0.948749	1	1.05377	1	2	2135.14	5.49714
tIQFVDWcPTGFk	B5M4B0;M1A1P3	N-Term(iTRAQ8plex); C8(Carbamidomethyl); K13(iTRAQ8plex)	59.43																	2	2207.17	-2.51653
yIGcLVGEIHR	M1BNN3	N-Term(iTRAQ8plex); C4(Carbamidomethyl)	59.43	0.90289	3	0.912951	3	1.01717	3	0.899043	3	0.9733	3	1.00373	3	1.1806	3	1.17457	3	3	1620.88	-1.75706
dYNPEQNEDNVLAR	Q27S51	N-Term(iTRAQ8plex)	59.42	0.793636	5	1.07417	5	1.25236	5	0.80149	5	0.907946	5	1.1666	5	1.01631	5	0.943272	5	2	1980.95	-2.47639
iGAINVLcSSADAATR	M1CXI6	N-Term(iTRAQ8plex); C8(Carbamidomethyl)	59.4	0.991991	6	0.990146	6	0.945434	6	1.02602	6	1.12371	6	0.956774	6	0.930787	6	1.17051	6	2	1923.03	-0.839826
lANVAVDAVLDSVSIATTHR	K4BFE2	N-Term(iTRAQ8plex)	59.37	0.619324	1	1.87578	1	0.610859	1	0.500409	1	2.02139	1	0.733449	1	1.42187	1			3	2356.31	-2.91615
iLVIEGLHPmYDER	K4CMY9	N-Term(iTRAQ8plex); M10(Oxidation)	59.36	0.99537	24	1.04256	24	1.0451	24	0.962522	24	1.00277	24	1.0022	24	0.946098	24	1.05345	24	3	2005.07	-1.77756
vDVSGPEEcPEEGR	M0ZJY9	N-Term(iTRAQ8plex); C9(Carbamidomethyl)	59.32	1.09725	5	0.949582	5	0.880143	5	0.959053	5	1.06221	5	0.925305	5	0.803566	5	1.20331	5	2	1863.86	-2.68457
dAPMFVVGVNEk	K7WNY2;B3F8I0;P14903;M1CKC5;F4YGE3	N-Term(iTRAQ8plex); K12(iTRAQ8plex)	59.19																	2	1914.06	-2.73204
iHFMLSSYAPVISAEk	B5M4B0;M0ZYR0	N-Term(iTRAQ8plex); K16(iTRAQ8plex)	59.16																	2	2401.34	0.651967
rPITADSALmNPNSR	K4C5S4;K4BJ22	N-Term(iTRAQ8plex); M10(Oxidation)	59.07																	3	1963.03	-1.0714
dITFQNTAGAAk	Q84V57	N-Term(iTRAQ8plex); K12(iTRAQ8plex)	59.02	0.989852	5	0.979968	5	0.92257	5	0.873433	5	0.897416	5	1.17702	5	1.22303	5	0.778207	5	2	1845.02	-4.84658
lIGSDIEHYIR	M1CDG7	N-Term(iTRAQ8plex)	59	0.913495	4	1.04267	4	1.00126	4	0.954449	4	0.953434	4	1.0096	4	1.07138	4	1.25754	4	3	1619.9	-1.48451
ikDAVVTVPAYFNDAQR	Q03684	N-Term(iTRAQ8plex); K2(iTRAQ8plex)	58.99	0.966832	2	1.00735	2	0.966241	2	1.01133	2	1.00289	2	0.948391	2	1.13867	2	0.98098	2	3	2515.41	-1.50611
iADFDLSNQAPDmAAR	M1CLH2	N-Term(iTRAQ8plex); M13(Oxidation)	58.98	0.985432	3	1.33127	3	1.00072	3	1.46653	3	1.04395	3	1.02258	3	0.141629	3	1.24559	3	2	2055.01	0.0361017
vPTLAIHLNR	K4D4X0	N-Term(iTRAQ8plex)	58.97	0.921429	2	1.00527	2	0.859299	2	1.01039	2	0.921074	2	0.856491	2	1.1788	2	1.30869	2	3	1437.88	-2.79376
aDRDESSPYAAmLAAQDVSQR	Q2VCI7	N-Term(iTRAQ8plex); M12(Oxidation)	58.93	0.931595	8	0.879734	8	0.817045	8	0.893813	8	1.17058	8	0.98412	8	1.08884	8	1.24023	8	3	2601.25	-1.33481
dNGLLLHIHR	M1D6E8;P04992;Q31859;G4Y965;E0DA04	N-Term(iTRAQ8plex)	58.92																	4	1491.87	0.654846
sNNTVYNATAAGIVSk	Q2VEG4;Q3C1I8	N-Term(iTRAQ8plex); K16(iTRAQ8plex)	58.91																	2	2218.23	-0.877755
vIVTGTGPLGcVPAELAQR	G1DEX3	N-Term(iTRAQ8plex); C11(Carbamidomethyl)	58.87	1.01023	4	0.961164	4	0.852513	4	1.07103	4	1.17989	4	0.978989	4	0.944245	4	1.11791	4	2	2242.25	-1.72154
eAAYQIINDELmLDGNPR	Q07346	N-Term(iTRAQ8plex); M12(Oxidation)	58.87	0.98205	2	1.20857	2	0.991692	2	0.955982	2	0.978483	2	0.812575	2	1.00411	2	1.07586	2	3	2382.19	-1.3995
lHFFmVGFAPLTSR	P46263;K4D2Y1;M1B4S9;M1BVE7	N-Term(iTRAQ8plex); M5(Oxidation)	58.87																	3	1943.05	-3.13528
eVIEEGQVQQHGk	E9NMH3	N-Term(iTRAQ8plex); K13(iTRAQ8plex)	58.85	0.678876	3	0.892293	3	1.02403	3	0.89225	3	1.07159	3	1.06366	3	1.1209	3	1.04126	3	3	2089.15	-0.592384
aPGGAPANVAIAVTR	Q7XAE2	N-Term(iTRAQ8plex)	58.8	0.83457	5	1.00877	5	0.870963	5	0.858236	5	1.23287	5	0.90138	5	0.919184	5	1.2023	5	2	1668.97	-2.2824
aADVGADLVGk	M1D0T5;M1B4C0	N-Term(iTRAQ8plex); K11(iTRAQ8plex)	58.79																	2	1623.95	-4.40848
dFGLSGHILR	Q2VEI6	N-Term(iTRAQ8plex)	58.7	0.991095	2	1.04112	2	0.835013	2	0.819121	2	1.09782	2	0.921773	2	1.09101	2	1.2062	2	3	1418.8	-2.51063
gEYDESGPSIVHR	P30173	N-Term(iTRAQ8plex)	58.67	0.969133	10	0.948543	10	0.801017	10	0.872874	10	1.07591	10	0.96229	10	1.08607	10	1.31683	10	3	1749.87	1.4904
hGANAGLVNALk	Q8LSK6;M0ZJY9	N-Term(iTRAQ8plex); K12(iTRAQ8plex)	58.65																	2	1773.05	-2.9783
sAPAFIQLxTk	P05499;P51824;Q9S6Z0	N-Term(iTRAQ8plex); X9(D); K11(iTRAQ8plex)	58.58																	2	1799.05	-3.14769
dDENVNSQPFMR	J7QV76;A8HG40;M1D6E8;Q31859;E0DA04;P11421;P04992;G4Y965	N-Term(iTRAQ8plex)	58.55																	3	1755.83	-1.02836
nIIHFYNLANQAVER	M1CII0;M1CTC4	N-Term(iTRAQ8plex)	58.53																	3	2106.14	-1.27826
dITPIGGFPHYGVVk	Q6SKP4	N-Term(iTRAQ8plex); K15(iTRAQ8plex)	58.38	0.93681	24	0.982002	24	1.018	24	1.0805	24	0.90614	24	1.16261	24	0.990935	24	0.887924	24	2	2208.26	-1.11546
yYGGNEYIDmAETLcQk	Q00081	N-Term(iTRAQ8plex); M10(Oxidation); C15(Carbamidomethyl); K17(iTRAQ8plex)	58.38	1.0637	7	1.04271	7	0.999221	7	1.02903	7	0.952464	7	1.06356	7	0.974475	7	0.909456	7	3	2679.28	-1.84657
dFFNAGSLDEQLESIR	K4CWX5	N-Term(iTRAQ8plex)	58.37	0.846759	1	0.986803	1	1.01527	1	0.889297	1	1.18465	1	0.913976	1	1.03993	1	1.20246	1	2	2145.08	0.149456
lLFEALTYSHFck	M1CL27;B6C9K0	N-Term(iTRAQ8plex); C12(Carbamidomethyl); K13(iTRAQ8plex)	58.36																	2	2237.21	-4.58074
eLGINALHIk	Q2VCI7	N-Term(iTRAQ8plex); K10(iTRAQ8plex)	58.29	0.926402	6	0.941022	6	0.968057	6	1.00865	6	0.932315	6	1.23732	6	1.21416	6	0.783524	6	3	1716.06	-1.95734
eILVQHLLVk	M1A0K1	N-Term(iTRAQ8plex); K10(iTRAQ8plex)	58.29	1.08859	6	1.02066	6	1.05717	6	1.15218	6	0.892157	6	0.964653	6	0.970695	6	0.889931	6	2	1800.15	-3.77266
tAENFANFTGEQGYPGGk	P10707	N-Term(iTRAQ8plex); K18(iTRAQ8plex)	58.26	1.07774	19	0.991167	19	1.15398	19	1.10623	19	0.921531	19	0.900933	19	0.879907	19	0.95646	19	3	2496.25	-2.84089
eGNDLYMEMk	P51824;P05499	N-Term(iTRAQ8plex); K10(iTRAQ8plex)	58.23																	2	1837.92	-3.29743
sDGDVFHEIFR	K4AS65	N-Term(iTRAQ8plex)	58.23	0.905276	14	0.90583	14	0.966017	13	0.962729	13	1.23307	14	1.00969	14	1.12672	14	0.946183	14	3	1625.82	-1.36217
lFGVTTLDVVR	M1B8S4;M1CDX2;M1BPZ5	N-Term(iTRAQ8plex)	58.18																	3	1523.91	-1.88608
vGHDNLIGEIIR	M1CII0	N-Term(iTRAQ8plex)	58.17	0.90216	12	1.02552	12	1.04885	12	1.0114	12	1.00338	12	0.997498	12	1.04888	12	1.01735	12	3	1639.94	-0.941916
sYELPDGQVITIGAER	P30171;P30173;P93375	N-Term(iTRAQ8plex)	58.16																	3	2052.09	-2.59517
nAVVTVPAYFNDSQR	C9DFB9;M0ZI18;M1AHN5;M1CZI3;M1BNR4;M1CNK7;P09189	N-Term(iTRAQ8plex)	58.14																	3	1985.04	-0.383818
lGQLESLEVLk	K4BNL0	N-Term(iTRAQ8plex); K11(iTRAQ8plex)	58.12	0.861731	2	0.858933	2	1.16892	2	1.04314	2	1.03096	2	1.13551	2	1.13167	2	0.76389	2	2	1837.12	-2.2458
vGAATEAELEDR	M0ZKX1;K4DAD5	N-Term(iTRAQ8plex)	58.1																	2	1564.81	-2.65999
lLILcSPSNPTGSVYPR	E9L7A5	N-Term(iTRAQ8plex); C5(Carbamidomethyl)	58.01	0.951183	2	0.930848	2	0.831167	2	0.984867	2	1.0789	2	0.950736	2	1.21213	2	1.07361	2	2	2178.19	1.02043
nLQYYEISAk	Q38JH1	N-Term(iTRAQ8plex); K10(iTRAQ8plex)	57.98	0.99278	8	0.988672	8	1.03091	8	1.09988	8	1.01971	8	1.04963	8	0.970334	8	0.958293	8	2	1837.03	-2.93989
yETLSYLPDLTDEQLLk	Q2HXK9;Q9SXN6	N-Term(iTRAQ8plex); K17(iTRAQ8plex)	57.97																	2	2649.45	-0.764174
eQIFEMPTGGAAImR	P62094	N-Term(iTRAQ8plex); M14(Oxidation)	57.96	0.972417	39	1.02134	39	0.918909	39	1.03758	39	1.07491	39	1.00804	39	0.953949	39	1.08673	39	3	1971	0.246108
iVSLLSESYNPHVR	B1Q487	N-Term(iTRAQ8plex)	57.95	0.895416	6	1.03456	6	0.991169	6	0.954561	6	1.09561	6	0.881274	6	0.948577	6	1.14138	6	3	1918.07	-1.1194
vIAENLSAEEIHGLk	Q944W9	N-Term(iTRAQ8plex); K15(iTRAQ8plex)	57.92	0.995785	2	0.958651	2	0.957681	2	0.942719	2	1.03863	2	1.01403	2	1.08129	2	1.02496	2	3	2231.28	-2.92407
gLVPVLHAGSAR	Q41330;M1AQZ1	N-Term(iTRAQ8plex)	57.9																	3	1480.89	-2.67218
yALLVDDLk	Q8SAG2	N-Term(iTRAQ8plex); K9(iTRAQ8plex)	57.89	1.18727	9	1.01046	9	0.99541	9	0.887179	9	0.84102	9	1.07753	9	1.08138	9	0.823592	9	2	1657.99	-3.92664
lHETLTNVVIPTFDIk	Q2V9B4	N-Term(iTRAQ8plex); K16(iTRAQ8plex)	57.87	0.953484	2	1.10306	2	0.979166	2	0.845185	2	0.868472	2	1.08468	2	1.05757	2	1.0711	2	2	2448.42	-5.82211
fVETAEAHFR	K4AYG3	N-Term(iTRAQ8plex)	57.86	1.07018	28	0.977047	28	0.939908	28	1.09869	28	1.04474	28	0.97911	28	0.949573	28	1.04941	28	3	1510.79	-1.46391
eGDEVYGDIHEk	K4BW79	N-Term(iTRAQ8plex); K12(iTRAQ8plex)	57.86	1.02517	5	1.00771	5	1.00844	5	0.976218	5	0.873646	5	1.02575	5	0.919418	5	1.055	5	2	1999.02	-0.679996
qDFMEVVEFLk	M1BGF6	N-Term(iTRAQ8plex); K11(iTRAQ8plex)	57.84	1.05063	3	0.866217	3	1.09682	3	1.20636	3	0.882682	3	0.97445	3	0.937394	3	1.01623	3	2	1993.09	-2.7232
rAQLGEIFELDR	I3NT09	N-Term(iTRAQ8plex)	57.84	0.892788	37	1.04216	37	1.06102	37	0.992089	37	0.937697	37	1.05457	37	1.10963	37	0.915295	37	3	1750.97	-1.40308
vPLILGVWGGk	Q9SXN6;E5KXY0;K4BLT6	N-Term(iTRAQ8plex); K11(iTRAQ8plex)	57.83																	2	1747.1	-3.29815
fVIGGPHGDAGLTGR	Q38JH8;Q307Y9;Q9SBQ7;Q6SYB9;M1CQT1	N-Term(iTRAQ8plex)	57.82																	3	1757.96	0.610627
eLVNLVVVGGDR	P49039;Q1L5V8	N-Term(iTRAQ8plex)	57.8																	2	1573.92	-2.6401
qISELGIYPAVDPLDSTSR	P05499;K4BX20	N-Term(iTRAQ8plex)	57.8																	2	2365.26	2.312
iSATSIYFESLPYk	M1BAA6	N-Term(iTRAQ8plex); K14(iTRAQ8plex)	57.79	1.09094	7	1.00273	7	1.07757	7	0.95965	7	0.91003	7	1.01096	7	1.05403	7	0.895219	7	2	2227.25	-0.193813
iMETFFVHR	K4C2C7	N-Term(iTRAQ8plex)	57.79	0.94239	5	0.971308	5	1.14198	5	1.0346	5	0.782045	5	0.943251	5	1.34074	5	1.10513	5	3	1483.8	-3.30656
hGAINLGQGFPNFDGPDFVk	M1CTZ8	N-Term(iTRAQ8plex); K20(iTRAQ8plex)	57.73	0.958499	2	1.05181	2	1.07049	2	0.924382	2	0.918223	2	0.992525	2	1.13608	2	0.917741	2	3	2738.45	-1.84858
iHNIGATLVGVDk	M0ZIM7	N-Term(iTRAQ8plex); K13(iTRAQ8plex)	57.7	0.99353	8	1.02759	8	1.00565	8	0.981554	8	0.939756	8	0.979907	8	1.12917	8	0.889405	8	3	1945.16	-3.11143
lINLGLPR	K4CQE5	N-Term(iTRAQ8plex)	57.66	1.16923	4	0.961577	4	0.923698	4	1.18289	4	0.999525	4	1.01852	4	0.85556	4	1.0143	4	3	1199.77	-2.66801
vEDGIFGTSGGIGFTk	P62114;B3RFS2;M1BHC8	N-Term(iTRAQ8plex); K16(iTRAQ8plex)	57.65																	2	2193.2	-0.557418
iSAPDVEDNIck	Q2V995	N-Term(iTRAQ8plex); C11(Carbamidomethyl); K12(iTRAQ8plex)	57.63	1.14035	3	0.938373	3	0.80636	3	0.832941	3	0.942053	3	1.17468	3	1.15151	3	0.892939	3	3	1969.04	-4.92765
hIADLAGNk	M0ZSD6	N-Term(iTRAQ8plex); K9(iTRAQ8plex)	57.59	1.07578	5	1.03193	5	1.05174	5	1.02271	5	0.884201	5	1.01909	5	1.06691	5	0.813396	5	3	1546.91	-4.02418
hFILDEcDk	M1BV48	N-Term(iTRAQ8plex); C7(Carbamidomethyl); K9(iTRAQ8plex)	57.55	1.04378	6	0.982791	6	1.07025	6	0.976163	6	0.82349	6	1.09442	6	0.989298	6	0.9047	6	3	1784.94	-1.13693
gMVEEALEVATEPDYR	K4BMH6	N-Term(iTRAQ8plex)	57.51	1.04017	1	0.991693	1	1.06519	1	0.809393	1	1.06237	1	0.973429	1	0.966519	1	1.10684	1	2	2113.04	0.446432
qAFDEAIAELDTLGEESYk	P93786;Q6R2P7	N-Term(iTRAQ8plex); K19(iTRAQ8plex)	57.5																	3	2737.4	-2.39859
vVHGIDVFDPk	P49039;M1A8J5;B3F8H6;Q1L5V8	N-Term(iTRAQ8plex); K11(iTRAQ8plex)	57.43																	2	1834.06	-3.02038
aDRDESSPYAAMLAAQDVSQR	Q2VCI7	N-Term(iTRAQ8plex)	57.43	0.85476	3	0.960035	3	0.922306	3	0.912093	3	1.11121	3	1.07868	3	1.12851	3	1.22038	3	3	2585.25	-1.2324
aAEDPEFETFYTk	Q2VEI1	N-Term(iTRAQ8plex); K13(iTRAQ8plex)	57.34	0.767533	25	1.00053	25	1.22788	25	0.771622	25	0.831065	25	1.38183	25	1.1246	25	0.772463	25	2	2156.1	-2.57357
iVGEEHYETAQR	P51824;Q9S6Z0;Q3Y5A4	N-Term(iTRAQ8plex)	57.32																	3	1735.89	1.44473
eVELEDPVENIGASLVR	M0ZRG6	N-Term(iTRAQ8plex)	57.3	0.8719	3	0.884113	3	1.11266	3	1.01844	3	1.11835	3	1.01788	3	0.964291	3	1.1157	3	2	2173.16	-0.621767
tQGVETLGTIYSSSLFPNR	P83379	N-Term(iTRAQ8plex)	57.29	0.914369	4	1.01709	4	1.02955	4	1.05915	4	1.17351	4	0.935704	4	1.00181	4	1.06236	4	3	2374.26	-0.125129
lVNYNHIMPTR	M1CK17	N-Term(iTRAQ8plex)	57.22	0.927331	8	0.974355	8	0.924096	8	1.05555	8	0.945909	8	1.15664	8	1.07693	8	0.947674	8	3	1661.91	-1.89473
eSINSFQGVLDGk	P05499;K4BX20	N-Term(iTRAQ8plex); K13(iTRAQ8plex)	57.18																	2	2002.11	0.448614
aTFDNPDYAk	M1CL27;B6C9K0	N-Term(iTRAQ8plex); K10(iTRAQ8plex)	57.16																	2	1749.92	-4.38667
tFTEEAEALLk	P05499;P51824	N-Term(iTRAQ8plex); K11(iTRAQ8plex)	57.15																	2	1860.05	-1.94118
gFEVIDNIk	M1AU65;M1C835;K4C1Q9	N-Term(iTRAQ8plex); K9(iTRAQ8plex)	57.11																	3	1642.96	-4.213
vVAVSDITGAIk	M1AFA9	N-Term(iTRAQ8plex); K12(iTRAQ8plex)	57.1	1.06827	5	1.00601	5	1.01957	5	0.883447	5	0.919912	5	0.993754	5	1.05918	5	0.938019	5	2	1781.09	-3.22714
aNDFDLmYEQVk	K4CMY9	N-Term(iTRAQ8plex); M7(Oxidation); K12(iTRAQ8plex)	57.07	1.07041	5	1.09495	5	1.14954	5	0.997615	5	0.884485	5	1.06101	5	0.919208	5	0.85296	5	3	2097.07	-2.77693
vDEYITHNMTLADINk	K4CU67	N-Term(iTRAQ8plex); K16(iTRAQ8plex)	57.05	1.09715	4	1.07826	4	1.00002	4	0.943662	4	0.815043	4	1.00171	4	1.0786	4	0.848192	4	3	2485.32	-2.399
tFxGPPHGIQVER	A9XLE0	N-Term(iTRAQ8plex); X3(E)	57	0.956554	36	1.00696	36	1.08172	36	1.00392	36	0.988028	36	0.990767	36	0.85606	36	1.11374	36	4	1770.95	3.32622
vGMScQGcVGAVNR	M1BPU5	N-Term(iTRAQ8plex); C5(Carbamidomethyl); C8(Carbamidomethyl)	56.99	1.0608	6	1.03903	6	0.871907	6	0.848422	6	0.956984	6	1.06506	6	1.05563	6	1.12811	6	3	1798.86	-2.39238
ySEITFPILSPDPATk	Q2VEG4;Q3C1I8	N-Term(iTRAQ8plex); K16(iTRAQ8plex)	56.99																	2	2387.33	-1.75803
nFNIIQNQLGk	M1B457	N-Term(iTRAQ8plex); K11(iTRAQ8plex)	56.94	1.09574	4	1.07366	4	0.928352	4	1.03767	4	0.918966	4	1.03929	4	0.948153	4	0.986605	4	2	1897.11	-2.93957
vSQLEHVFIR	M0ZVP6	N-Term(iTRAQ8plex)	56.9	0.906389	6	0.964155	6	0.87323	6	0.919063	6	1.02979	6	0.998568	6	1.30048	6	0.976325	6	3	1531.89	-1.51803
nQADSVVYQTEk	K4B1S1	N-Term(iTRAQ8plex); K12(iTRAQ8plex)	56.86	1.08876	5	1.0124	5	1.03963	5	1.13992	5	0.933164	5	0.999259	5	0.955259	5	0.836419	5	2	1990.07	0.774631
fNIEVETHEIPDAR	M1CCF1;K4AQ32	N-Term(iTRAQ8plex)	56.8																	3	1974.02	-2.06634
eGGGGGYGGGGYGGGR	Q04130	N-Term(iTRAQ8plex)	56.79	1.20871	6	1.0108	6	1.09714	6	1.00578	6	0.938784	6	0.929846	6	0.962998	6	0.991649	6	2	1618.75	-2.14551
gTMTTTHSYTGDQR	M1CVH1;P14903;M1ATQ7	N-Term(iTRAQ8plex)	56.79																	3	1859.88	-1.50519
dEMIDIIGVTk	Q2VCJ2;M1CBS3	N-Term(iTRAQ8plex); K11(iTRAQ8plex)	56.76																	2	1842.04	-3.29756
iAQIPVSEAYLGR	P05499;P51824	N-Term(iTRAQ8plex)	56.67																	3	1720.99	-1.06276
lLEYGNmLVQEQENVk	Q9SXN6	N-Term(iTRAQ8plex); M7(Oxidation); K16(iTRAQ8plex)	56.64	0.990303	35	1.0124	35	1.16341	35	1.02434	35	0.969619	35	1.0153	35	0.902112	35	0.994609	35	3	2531.36	-0.187252
mPNIYNALVVQGR	P51824;P05499;Q9S6Z0;A9YYH6	N-Term(iTRAQ8plex)	56.63																	2	1778.99	-1.63677
lDQLIYIPLPDEDSR	M1BY26	N-Term(iTRAQ8plex)	56.59	0.930685	1	0.955915	1	0.973639	1	0.986142	1	1.17066	1	1.00828	1	0.963358	1	1.10042	1	2	2091.13	-1.09968
vALVYGQmNEPPGAR	P51824;I7J2T7	N-Term(iTRAQ8plex); M8(Oxidation)	56.54																	3	1922.01	-1.02657
aVVVHADPDDLGk	P27082	N-Term(iTRAQ8plex); K13(iTRAQ8plex)	56.54	0.817062	5	0.748936	5	0.937686	5	1.15398	5	1.23722	5	0.974453	5	1.29606	5	0.965394	5	2	1944.1	-2.75222
iTGDDAPGETWHMVFSTEGEIPYR	Q9M4D2;K4B6A3	N-Term(iTRAQ8plex)	56.47																	3	3012.44	0.615638
aADNIAANLYSVk	M0ZQN1	N-Term(iTRAQ8plex); K13(iTRAQ8plex)	56.46	0.992524	3	1.06593	3	1.01821	3	1.13193	3	0.877633	3	1.15774	3	0.98416	3	0.765858	3	2	1958.11	-2.174
dVIAEADAGGSPALVAR	M1AV74	N-Term(iTRAQ8plex)	56.45	1.08129	1	0.970794	1	1.0771	1	1.00677	1	1.0939	1	0.796515	1	0.885871	1	1.20913	1	2	1916.04	0.0474255
aTPQQVADYTLSLLR	K4BAW0	N-Term(iTRAQ8plex)	56.45	0.994257	8	1.02458	8	1.08362	8	1.00406	8	1.04198	8	0.978535	9	0.930687	8	1.00602	8	2	1980.11	-0.515533
kGIALLTAEFDk	M1CCF1	N-Term(iTRAQ8plex); K1(iTRAQ8plex); K12(iTRAQ8plex)	56.45	1.06788	2	1.11406	2	0.987112	2	0.930629	2	0.863758	2	1.00646	2	1.15861	2	0.806582	2	3	2218.35	-4.50112
vPEPTVDETIQILk	M1B5I2	N-Term(iTRAQ8plex); K14(iTRAQ8plex)	56.42	1.08981	1	1.06637	1	1.11245	1	1.05343	1	0.951104	1	0.946363	1	0.856924	1	0.986203	1	2	2190.29	2.2366
tTEELQEEIVDLk	K4C8W7	N-Term(iTRAQ8plex); K13(iTRAQ8plex)	56.42	1.11998	2	0.975815	2	1.08964	2	1.10219	2	0.920533	2	0.996682	2	0.939115	2	0.892281	2	2	2155.2	0.977202
mVYDYYASGAEDQWTLAENR	K4CGI6	N-Term(iTRAQ8plex)	56.41	0.951376	2	1.20597	2	1.26495	2	0.656526	1	0.885455	2	0.974435	2	1.06716	2	0.998518	2	2	2686.22	-6.06987
gSPEYWVAVVkPGR	P93788	N-Term(iTRAQ8plex); K11(iTRAQ8plex)	56.38	0.970769	2	0.974873	2	1.06722	2	1.10066	2	0.89818	2	1.15562	2	0.952985	2	0.900929	2	3	2153.23	-1.9652
aGLQFPVGR	Q9ST30;M0ZKK1;M1CC94;K4DB65;K4CR67	N-Term(iTRAQ8plex)	56.34																	3	1248.73	-3.91371
sPLLLQSNPIHk	P32111;M0ZQ33	N-Term(iTRAQ8plex); K12(iTRAQ8plex)	56.23																	2	1955.18	-3.04105
aVAMSATDGLTR	P51824;P05499;Q9S6Z0;I7J2T7;A8Y666	N-Term(iTRAQ8plex)	56.22																	3	1496.8	-2.06177
gIDRDFEPVLSmTPLN	Q8S8X7	N-Term(iTRAQ8plex); M12(Oxidation)	56.22	0.877396	5	0.990571	5	1.05437	5	0.792243	5	1.13372	5	1.06263	5	1.02927	5	1.05178	5	2	2124.1	0.613298
hQLITATVNDGk	P62114	N-Term(iTRAQ8plex); K12(iTRAQ8plex)	56.16	1.05714	56	1.01956	56	0.99953	56	1.08918	56	0.918933	56	1.08698	56	0.99313	56	0.88969	56	3	1905.1	-3.17057
vLNTGSPITVPVGR	P05499;K4BX20	N-Term(iTRAQ8plex)	56.15																	3	1714.01	-1.9986
aDLNTSTVLVTGAGGR	K4CRB9	N-Term(iTRAQ8plex)	56.13	0.912007	19	1.037	19	0.866708	19	1.00513	19	1.18743	19	0.90576	19	0.842937	19	1.26917	19	2	1836.02	1.44292
gQAGGLTFFAPSEER	P14903	N-Term(iTRAQ8plex)	56.1	0.88762	8	0.971328	8	0.955944	8	1.06977	8	1.27264	8	0.909403	8	0.744648	8	1.39755	8	2	1870.96	-1.24537
gHYLNATAGTcEEmmk	M1D6E8;G4Y965;E0DA04	N-Term(iTRAQ8plex); C11(Carbamidomethyl); M14(Oxidation); M15(Oxidation); K16(iTRAQ8plex)	56.05																	3	2453.17	-2.32001
fQEVPETGVTFADVAGADQAk	P14903	N-Term(iTRAQ8plex); K21(iTRAQ8plex)	55.99	1.02097	14	1.15404	14	1.04347	14	1.10956	14	0.935201	14	1.01208	14	0.677964	14	1.07386	14	3	2788.46	0.685225
wLAANVSPEVAASTR	Q75VR0	N-Term(iTRAQ8plex)	55.97	1.02958	8	0.935608	8	0.943839	8	1.01744	8	1.18067	8	0.907808	8	0.830992	8	1.11105	8	3	1876.02	-1.31571
gGVIMDVVNAEQAR	M1CZB0	N-Term(iTRAQ8plex)	55.96	0.992478	4	0.976283	4	0.987104	4	1.1243	4	1.15037	4	0.85823	4	0.870458	4	1.11729	4	2	1762.94	-1.70888
nVMENcQENASVLR	Q07346	N-Term(iTRAQ8plex); C6(Carbamidomethyl)	55.94	1.01792	2	1.1014	2	1.10038	2	0.993673	2	0.928873	2	1.04839	2	0.869493	2	0.954399	2	2	1967.96	-1.14187
yAGLVSAQAHR	Q2LFC4;Q2LFC3	N-Term(iTRAQ8plex)	55.91																	3	1476.82	-3.84251
dLAQEGNEIIR	M1D6E8;P04992;E0DA04;E2GLP5;P11421	N-Term(iTRAQ8plex)	55.89																	3	1561.85	-1.40189
aLVLDADNIIPk	K4DHG9	N-Term(iTRAQ8plex); K12(iTRAQ8plex)	55.89	0.858252	4	0.765372	4	0.882134	4	0.863655	4	1.17511	4	1.02531	4	1.66034	4	0.786255	4	3	1890.14	-4.71377
aQGDADSALDR	M0ZPV8	N-Term(iTRAQ8plex)	55.87	0.986834	3	1.17069	3	0.927243	3	1.38266	3	1.37601	3	0.958937	3	0.223437	3	1.20884	3	2	1422.71	-2.05025
mVIDEGQEAFGFTGR	M1BIE3	N-Term(iTRAQ8plex); M1(Oxidation)	55.85	0.902959	6	1.05274	6	0.925356	6	1.12706	6	1.18172	6	0.880387	6	0.867884	6	1.17171	6	2	1976.97	-1.27875
qLEDQAAAImk	K4C7M7	N-Term(iTRAQ8plex); M10(Oxidation); K11(iTRAQ8plex)	55.85	0.982107	3	1.04232	3	1.10528	3	0.947532	3	0.837717	3	0.916385	3	1.04138	3	1.03391	3	3	1842.02	-4.72509
aLLYSDGFPVAk	M1CKI9	N-Term(iTRAQ8plex); K12(iTRAQ8plex)	55.85	0.952241	2	0.969763	2	1.16618	2	1.09836	2	0.913394	2	1.0167	2	1.08831	2	0.812365	2	2	1889.09	-2.71426
fYGEVTQQMLk	K4CMY9	N-Term(iTRAQ8plex); K11(iTRAQ8plex)	55.85	1.0255	22	1.04498	22	1.10543	22	1.00309	22	0.928343	22	1.08261	22	0.960251	22	0.870005	22	2	1952.07	-2.55121
gSDIxVAAIHk	Q43845;G9C5N1;D4I6F6	N-Term(iTRAQ8plex); X5(I); K11(iTRAQ8plex)	55.81																	3	1732.05	-2.42447
sTGFGLIYDSVENAk	M1BPE5	N-Term(iTRAQ8plex); K15(iTRAQ8plex)	55.71	1.03473	6	1.03014	6	1.01255	6	0.95786	6	0.879396	6	1.11212	6	1.0331	6	0.847664	6	2	2209.2	-0.00850055
mSGGDHIHSGTVVGk	M1D6E8;Q31859	N-Term(iTRAQ8plex); M1(Oxidation); K15(iTRAQ8plex)	55.7																	2	2106.12	-1.79976
sAQDIALAELAPTHPIR	O49997;M1C8L3	N-Term(iTRAQ8plex)	55.69																	3	2107.18	-1.21735
lPDLNcSTIESAMR	M1AWE0	N-Term(iTRAQ8plex); C6(Carbamidomethyl)	55.68	0.934579	3	0.96686	3	1.02125	3	0.942975	3	1.17878	3	0.920411	3	1.05593	3	1.14084	3	2	1910.96	-2.72363
fGIVEGLMTTVHSITATQk	K7WNY2;B3F8I0;P14903;M1CKC5	N-Term(iTRAQ8plex); K19(iTRAQ8plex)	55.64																	4	2641.48	-1.80442
sVYEPLQTGLIAIDSMIPIGR	P51824	N-Term(iTRAQ8plex)	55.62	0.597467	2	1.08204	2	1.16856	2	0.764426	1	0.628922	2	1.53497	2	0.973153	2	1.07025	2	3	2577.43	1.1978
nTVPGDVSAmVPGGIR	Q00081;M1A7K0	N-Term(iTRAQ8plex); M10(Oxidation)	55.59																	3	1890	-2.17208
lLAGESGISLIDR	K4B860	N-Term(iTRAQ8plex)	55.54	0.973339	8	0.95974	8	0.877931	8	1.11914	8	1.14521	8	1.02385	8	0.995332	8	0.976134	8	3	1647.96	-1.32978
gTVEIITPVEIIk	M1CZP0;Q307Z8	N-Term(iTRAQ8plex); K13(iTRAQ8plex)	55.47																	2	2020.25	-0.996933
dSYVVDDAGVLSR	M1CS91	N-Term(iTRAQ8plex)	55.46	0.972625	11	1.03563	11	0.999131	11	0.935628	11	1.13818	11	0.978615	11	0.91507	11	1.17655	11	2	1699.88	-2.2571
iGVTSLPPLGcLPAAR	K4BMR7	N-Term(iTRAQ8plex); C11(Carbamidomethyl)	55.46	1.00881	3	1.1414	3	1.02483	3	0.843562	3	0.938622	3	0.963806	3	0.949044	3	1.09715	3	2	1926.11	-0.866263
lTYYTPEYQTk	M1F1Q7;J7FTF2	N-Term(iTRAQ8plex); K11(iTRAQ8plex)	55.46																	2	2015.1	0.352908
dIVLNLGFSHPVR	M1C7B2	N-Term(iTRAQ8plex)	55.36	0.963238	26	0.975126	25	0.97313	26	0.963625	25	1.02834	26	0.981605	25	1.08753	26	1.10199	26	3	1771.01	-1.39688
nDLVLALPDR	M1APB0	N-Term(iTRAQ8plex)	55.33	1.02865	2	0.963771	2	0.977464	2	0.836929	2	0.987175	2	0.992154	2	1.09346	2	1.11668	2	2	1429.83	-1.5932
aVcMISNSTSVAEVFSR	B5M4B0;M1A1P3	N-Term(iTRAQ8plex); C3(Carbamidomethyl)	55.31																	2	2162.08	-3.78399
nGVTFGEAVWFk	P55311	N-Term(iTRAQ8plex); K12(iTRAQ8plex)	55.31	0.86795	4	1.01778	4	1.08147	4	0.900268	4	0.926104	4	1.10973	4	1.08407	4	1.01446	4	2	1963.08	-3.18764
yGLVHIAAGDLLR	M1B3D7	N-Term(iTRAQ8plex)	55.31	0.947911	7	0.906131	7	0.992731	7	0.982754	7	1.02569	7	0.966559	7	1.01748	7	1.08857	7	3	1701.99	-1.10336
aIALTVDTPR	K4CGI6	N-Term(iTRAQ8plex)	55.26	0.88094	29	0.985573	29	1.07115	29	0.920002	29	1.14907	29	0.979953	29	0.79049	29	1.23433	29	3	1360.81	-1.6496
iDNVVFHPIEDR	K4AWN4	N-Term(iTRAQ8plex)	55.25	0.990689	2	0.942103	2	0.911837	2	1.091	2	1.09621	2	0.920047	2	1.10054	2	1.02117	2	3	1757.95	-0.80176
sSIGGLTLDELAR	B5LAU8;M1AL00	N-Term(iTRAQ8plex)	55.23																	3	1635.92	-2.1524
vTTTIGFGSPNk	O78327;P31212	N-Term(iTRAQ8plex); K12(iTRAQ8plex)	55.18																	2	1830.05	-2.66716
fLDGIYVSEk	Q38M76	N-Term(iTRAQ8plex); K10(iTRAQ8plex)	55.16	0.986054	9	0.896355	9	1.06935	9	1.09771	9	0.931832	9	1.09002	9	1.06268	9	0.856758	9	2	1779.01	-4.7701
fHGLDcFLAGDDVk	M1BBT2	N-Term(iTRAQ8plex); C6(Carbamidomethyl); K14(iTRAQ8plex)	55.11	0.850776	5	1.03306	5	1.0927	5	0.970231	5	0.807128	5	1.1303	5	1.01178	5	1.07684	5	2	2202.14	-2.83561
iASAANAIV	Q3HRY2	N-Term(iTRAQ8plex)	55.1	1.01096	3	1.00251	3	1.14742	3	1.19676	3	0.97571	3	0.821181	3	0.732467	3	1.2265	3	2	1133.68	-2.19607
tEATDGYNAVQVGYR	P49730	N-Term(iTRAQ8plex)	55.09	0.966866	13	0.979454	13	0.855516	13	1.0481	13	1.31001	13	0.91766	13	0.804812	13	1.20358	13	2	1947.97	1.73398
gVSLLLPSDVVIADk	P61046	N-Term(iTRAQ8plex); K15(iTRAQ8plex)	55.08	1.04577	10	1.04871	10	1.09759	10	0.982162	10	0.914907	10	1.07177	10	0.933538	10	0.973596	10	2	2134.29	-0.30105
tDETAmHEELVNR	M1BN71	N-Term(iTRAQ8plex); M6(Oxidation)	55.06	0.776838	7	0.824126	7	0.894461	7	0.968926	7	1.17809	7	0.928122	7	1.11034	7	1.23683	7	3	1864.9	-3.11834
sPLLLESNPVHk	M0ZQ31	N-Term(iTRAQ8plex); K12(iTRAQ8plex)	55.05	0.976974	9	0.953353	9	1.0683	9	0.889591	9	1.01129	9	0.935188	9	1.08997	9	1.1587	9	3	1942.15	-3.72124
aLFVQPTLLLLDEPTNHLDLR	K4CBY0	N-Term(iTRAQ8plex)	55.05	0.889667	1	1.04452	1	1.23809	1	0.838004	1	0.810716	1	1.03585	1	0.898653	1	1.27022	1	3	2722.54	-2.06304
fGQEEETYNIVAAHGYFGR	Q2VEJ6;M1DUW7	N-Term(iTRAQ8plex)	55.01																	3	2492.22	0.504493
mVNHFVQEFk	M0ZI18;M1CZI3;M1BNR4;M0ZHT9;P27322	N-Term(iTRAQ8plex); K10(iTRAQ8plex)	54.97																	2	1887.04	-2.47635
yAADEDAFFADYAEAHmk	F8WQS3	N-Term(iTRAQ8plex); M17(Oxidation); K18(iTRAQ8plex)	54.94	0.909739	7	1.04348	7	1.02936	7	0.955658	7	1.08884	7	1.01199	7	1.01399	7	1.10043	7	3	2689.26	-3.99135
sQPLTIAEFLQk	M0ZPZ5	N-Term(iTRAQ8plex); K12(iTRAQ8plex)	54.91	1.13197	5	1.0063	5	1.082	5	1.03229	5	0.828008	5	1.08242	5	0.955476	5	0.897302	5	2	1983.17	-1.72943
aLPTYTPESPADATR	O78327;P31212	N-Term(iTRAQ8plex)	54.9																	2	1893.99	-0.317922
nLPGVEIcHVDR	M1ARJ5;M1CP75	N-Term(iTRAQ8plex); C8(Carbamidomethyl)	54.9																	3	1712.9	-1.97939
gQVLEVDGEk	M0ZV40;M1CJD7	N-Term(iTRAQ8plex); K10(iTRAQ8plex)	54.86																	2	1681.95	-2.35568
fAQVTNPAIDPLR	B5LAU8;M1AL00	N-Term(iTRAQ8plex)	54.85																	2	1745.98	-2.97439
vcQVIGAVVDVR	P05499;K4BX20	N-Term(iTRAQ8plex); C2(Carbamidomethyl)	54.84																	2	1618.92	-2.29098
gGSTGyDNAVALPAGGR	I0B7J4;P62114;C5MR70;D2XUU3	N-Term(iTRAQ8plex); Y6(iTRAQ8plex)	54.8																	2	2171.17	0.557722
fVVVVDDSk	M1BPR5	N-Term(iTRAQ8plex); K9(iTRAQ8plex)	54.77	1.07248	3	1.08572	3	1.15537	3	0.835157	3	0.905565	3	1.02024	3	0.964736	3	0.887613	3	2	1615.94	-4.44184
aVFGEVYPDPVR	K4BJE6	N-Term(iTRAQ8plex)	54.74	0.951391	5	0.986785	5	0.970792	5	1.07841	5	1.21981	5	0.935889	5	0.916007	5	1.09328	5	2	1652.89	-1.95419
vLNVEEAPSDFk	M1AHZ8	N-Term(iTRAQ8plex); K12(iTRAQ8plex)	54.74	1.00128	4	1.01964	4	1.06324	4	0.969048	4	0.877974	4	1.1117	4	1.08057	4	0.853185	4	3	1956.08	-3.54863
lLFYDLHGEGAk	M1CK14	N-Term(iTRAQ8plex); K12(iTRAQ8plex)	54.72	1.02263	6	0.945048	6	1.0892	6	0.993808	6	0.917067	6	1.05433	6	1.08922	6	0.953624	6	2	1971.11	-1.29388
fIVEAANHPTDPEADEILAk	Q9LEC8	N-Term(iTRAQ8plex); K20(iTRAQ8plex)	54.7	0.880845	7	0.933072	7	0.971132	7	0.951468	7	1.17606	7	1.00833	7	1.08745	7	1.10379	7	3	2788.5	-0.147628
yIcSLVADFHR	M1D751	N-Term(iTRAQ8plex); C3(Carbamidomethyl)	54.69	1.08019	6	0.975892	6	0.872031	6	0.978362	6	1.05686	6	0.949769	6	1.08376	6	1.16862	6	3	1684.88	-1.74848
aPLGQNTLLLR	M1CAV1	N-Term(iTRAQ8plex)	54.66	0.924959	4	0.894888	4	0.845145	4	1.06202	4	1.15984	4	1.19271	4	1.11083	4	0.949705	4	2	1499.92	-2.33424
tLNLFDILDSEk	P49730	N-Term(iTRAQ8plex); K12(iTRAQ8plex)	54.59	1.11965	4	0.977066	4	0.99036	4	1.11965	4	0.93666	4	1.01543	4	0.888119	4	1.05473	4	3	2016.14	-2.26964
aLMDEIAVIATEk	M1BWV7	N-Term(iTRAQ8plex); K13(iTRAQ8plex)	54.58	0.877415	1	1.01026	1	1.03914	1	1.05458	1	1.0895	1	0.797234	1	1.19819	1	1.00427	1	3	2012.14	-5.73022
fADAcLHGLR	M1ANW2	N-Term(iTRAQ8plex); C5(Carbamidomethyl)	54.56	1.09006	1	0.975294	1	0.893138	1	0.907796	1	1.02572	1	0.984352	1	1.07983	1	1.06098	1	3	1463.77	-3.56502
fDSLEQLDEFSR	P59702	N-Term(iTRAQ8plex)	54.54	0.992228	21	1.05079	21	1.01448	21	0.990076	21	0.941678	21	1.04493	21	0.989039	21	0.961064	21	2	1789.89	-2.32019
gLDVIQQAQSGTGk	K4DH73	N-Term(iTRAQ8plex); K14(iTRAQ8plex)	54.53	0.94389	4	1.06213	4	1.01864	4	1.12714	4	1.077	4	1.02045	4	0.85384	4	1.04361	4	2	2010.14	0.277367
yTQGFSGADITEIcQR	M1BY26;M1AP63	N-Term(iTRAQ8plex); C14(Carbamidomethyl)	54.5																	2	2150.04	-3.24436
iGVQIIQNALk	M1CL95;M1ATY8	N-Term(iTRAQ8plex); K11(iTRAQ8plex)	54.49																	2	1805.14	-2.91508
aLHDALcIVk	M1CGF6	N-Term(iTRAQ8plex); C7(Carbamidomethyl); K10(iTRAQ8plex)	54.46	1.05136	4	0.99997	4	1.02263	4	1.00058	4	0.927737	4	1.06782	4	1.05766	4	0.844347	4	2	1748.03	-3.39642
lNLLHVPR	K4DDB1	N-Term(iTRAQ8plex)	54.44	1.23071	4	1.05334	4	0.941648	4	0.613629	4	1.00673	4	0.889432	4	1.12658	4	1.02373	4	3	1265.8	-3.10784
eGHQVTLFTR	M1CK23	N-Term(iTRAQ8plex)	54.43	0.830825	6	0.969475	6	0.949661	6	0.93809	6	1.02486	6	0.942462	6	1.10448	6	1.21136	6	3	1491.82	-3.70541
qILIEPIFAQWIQSAHGk	Q27S51	N-Term(iTRAQ8plex); K18(iTRAQ8plex)	54.41	0.851584	2	1.10197	2	1.04991	2	0.86913	2	1.04822	2	1.05128	2	0.983852	2	1.04498	2	3	2687.54	-2.80482
eLSEIAEQAk	M0ZY56	N-Term(iTRAQ8plex); K10(iTRAQ8plex)	54.4	1.01202	21	1.25601	21	0.963724	21	1.36339	21	1.21409	21	0.992512	21	0.375596	21	1.0698	21	2	1725.99	0.90739
qDLPNAmNAAEITDk	Q2V9B7;P51824	N-Term(iTRAQ8plex); M7(Oxidation); K15(iTRAQ8plex)	54.37																	3	2255.18	-1.70177
vLTTEEIDEHLTAISERD	M0ZT51	N-Term(iTRAQ8plex)	54.32	0.953902	2	0.939348	2	0.968434	2	1.00371	2	1.03243	2	0.95595	2	1.00227	2	1.23505	2	3	2375.22	-2.11635
gHAVGDIPGVR	Q38HT5	N-Term(iTRAQ8plex)	54.32	0.78495	4	0.845422	4	0.889329	4	0.931393	4	1.0821	4	1.18589	4	1.22202	4	1.07525	4	3	1381.78	-2.61899
eGmATLAALNVLGk	M1A6N6	N-Term(iTRAQ8plex); M3(Oxidation); K14(iTRAQ8plex)	54.31	1.05408	3	0.994894	3	1.11184	3	0.896304	3	0.950081	3	1.02957	3	1.00435	3	1.01144	3	2	2012.16	-1.17577
lNDHAFEELLk	B3F8H6	N-Term(iTRAQ8plex); K11(iTRAQ8plex)	54.3	0.967953	7	0.901886	7	1.02201	7	0.984784	7	1.04232	7	0.96909	7	1.2298	7	0.888404	7	2	1937.09	-2.39923
nMSVIAHVDHGk	K4CL74	N-Term(iTRAQ8plex); K12(iTRAQ8plex)	54.29	0.935783	5	0.994388	5	0.943942	5	0.993466	5	1.02665	5	0.987036	5	1.03831	5	1.07926	5	2	1916.06	-2.66601
nPFVVcGATYVPIYR	M0ZWP5	N-Term(iTRAQ8plex); C6(Carbamidomethyl)	54.25	1.0077	5	0.900648	5	0.889117	5	0.913965	5	1.23592	5	1.02182	5	0.97272	5	1.07932	5	2	2060.09	-1.45297
vSGVSLLALFk	Q38HT5	N-Term(iTRAQ8plex); K11(iTRAQ8plex)	54.23	0.979313	5	0.887454	5	0.962923	5	1.03664	5	0.967032	5	1.26012	5	1.0703	5	0.865323	5	2	1742.1	-3.41396
eQEAINFLEk	M0ZT51	N-Term(iTRAQ8plex); K10(iTRAQ8plex)	54.23	0.923693	10	0.988667	10	1.05363	10	0.895026	10	0.941698	10	1.11937	10	1.13361	10	0.919826	10	2	1829.02	-4.12943
qFFPDVAVGYEDPR	A8R0T1;Q852Q9	N-Term(iTRAQ8plex)	54.17																	2	1943.98	-2.64505
yTGGMVPDVNQIIVk	M1CL27;B6C9K0	N-Term(iTRAQ8plex); K15(iTRAQ8plex)	54.1																	2	2242.27	-1.67459
fWEVIcDEHGVDPTGR	P46263	N-Term(iTRAQ8plex); C6(Carbamidomethyl)	54.08	0.953005	3	0.942501	3	1.05609	3	0.878873	3	1.01837	3	1.17272	3	1.02115	3	0.972573	3	3	2221.06	-2.19333
lAAYAQNYANQR	M1DFN5	N-Term(iTRAQ8plex)	54.06	1.08897	11	0.910165	11	0.956431	11	1.11125	11	1.19434	11	0.986733	11	0.940706	11	0.950392	11	2	1686.88	-3.91308
aVDGIFHVLR	Q9M7P3	N-Term(iTRAQ8plex)	54.03	0.994791	8	0.926282	8	1.0157	8	0.989727	8	1.04168	8	1.02483	8	1.09745	8	0.941441	8	3	1430.84	-1.62416
fGANcGPEAVWFk	Q00321	N-Term(iTRAQ8plex); C5(Carbamidomethyl); K13(iTRAQ8plex)	54.02	0.918193	7	1.00725	7	1.20648	7	0.912525	7	0.823177	7	1.17457	7	1.03713	7	0.853162	7	2	2091.09	-3.01617
eLQETVQYPVEHPEk	M1BY26;M1BQM8;K4BKB2	N-Term(iTRAQ8plex); K15(iTRAQ8plex)	53.96																	3	2434.3	-2.29976
dLLDAHIPPGGR	Q27S51	N-Term(iTRAQ8plex)	53.94	0.766084	80	1.02647	80	1.06622	80	0.864656	80	0.976325	80	1.04142	80	1.03268	80	1.13042	80	3	1564.88	0.722389
aHGGVSVFGGVGER	P51824;P05499;I7J2T7	N-Term(iTRAQ8plex)	53.88																	3	1632.87	-2.16834
aPGVQTPVIVR	Q6T2D5;P49317;Q8L7J7;P49316	N-Term(iTRAQ8plex)	53.85																	3	1440.88	-1.54922
yFDLGLPHR	M1B148;J9Q6L4;P50218	N-Term(iTRAQ8plex)	53.85																	3	1421.78	-3.30263
tVVIGLAADSGcGk	K4CMY9	N-Term(iTRAQ8plex); C12(Carbamidomethyl); K14(iTRAQ8plex)	53.84	1.06425	13	0.998995	13	1.00956	13	0.919627	13	0.905601	13	1.07685	13	1.0551	13	0.939429	13	2	1956.1	-4.5226
aVALVLPSLk	M1ATQ7	N-Term(iTRAQ8plex); K10(iTRAQ8plex)	53.83	1.02387	40	1.08506	40	1.07253	40	1.00404	40	0.906595	40	1.07164	40	0.897009	40	0.910868	40	3	1619.07	-2.0313
vGMScEGcVGAVk	M1C5S7	N-Term(iTRAQ8plex); C5(Carbamidomethyl); C8(Carbamidomethyl); K13(iTRAQ8plex)	53.83	0.994346	3	1.00706	3	0.775314	3	0.632251	3	0.716321	3	1.40038	3	1.33058	3	0.81201	3	2	1962	-4.97629
tmEINPENAIMEELR	Q14TB1	N-Term(iTRAQ8plex); M2(Oxidation)	53.81	0.858167	4	0.946281	4	1.08051	4	0.967176	4	1.08707	4	1.00114	4	1.10875	4	1.06661	4	2	2110.04	-0.619336
ySGALESFYEk	M1CII0;M1CTC4	N-Term(iTRAQ8plex); K11(iTRAQ8plex)	53.8																	2	1902.01	-1.58644
qIFGSVTAQDLVDIIk	K4D9P9	N-Term(iTRAQ8plex); K16(iTRAQ8plex)	53.79	1.04963	2	1.02159	2	0.933169	2	1.02763	2	0.852004	2	1.03368	2	1.03379	2	1.07728	2	3	2355.36	-5.05627
qWYLQHYGVDIGR	M1BS91	N-Term(iTRAQ8plex)	53.75	0.940067	5	0.996158	5	0.958584	5	0.952598	5	0.927095	5	1.09559	5	1.09929	5	0.948474	5	3	1939.01	-1.17024
sPLLLQMNPIHk	Q03666;M1D2J3;M1B690	N-Term(iTRAQ8plex); K12(iTRAQ8plex)	53.75																	3	1999.2	-0.95891
kYEAEDQDVSLLLSEQDR	M0ZN23	N-Term(iTRAQ8plex); K1(iTRAQ8plex)	53.75	0.878123	2	1.0127	2	0.972888	2	0.922535	2	1.05363	2	0.943085	2	1.12176	2	1.11431	2	3	2746.43	-2.89279
lDATLAAHR	P49039;B3F8H6	N-Term(iTRAQ8plex)	53.72																	3	1271.73	-4.21711
aVLmDLEPGTmDSVR	M1B4S9;M1CXM3;K4D2Y1;M1BVE7	N-Term(iTRAQ8plex); M4(Oxidation); M11(Oxidation)	53.67																	2	1969.99	0.628379
fAQYTGAHAIAGR	Q38M60;M1CKB2	N-Term(iTRAQ8plex)	53.67																	3	1666.89	-2.17215
vAVVAGYGDVGk	A7XB36	N-Term(iTRAQ8plex); K12(iTRAQ8plex)	53.6	1.03309	10	1.03669	10	1.11617	10	0.877577	10	0.916399	10	0.971688	10	1.12907	10	0.86816	10	2	1743.02	-3.12895
eILHIQGGQcGNQIGSk	P46263;K4D2Y1	N-Term(iTRAQ8plex); C10(Carbamidomethyl); K17(iTRAQ8plex)	53.58																	3	2447.32	-5.0251
mELVDAAFPLLk	M1BFT7	N-Term(iTRAQ8plex); K12(iTRAQ8plex)	53.57	1.31622	4	0.812225	3	1.06803	4	1.1353	3	0.79828	3	0.998893	4	1.15443	4	0.816876	4	2	1955.15	-2.02738
gAPEQILNLAHNk	Q08435;M1D6E0	N-Term(iTRAQ8plex); K13(iTRAQ8plex)	53.53																	3	2013.16	-3.50255
gIAGGMHAGLPk	M1B5R1;K4BXB1	N-Term(iTRAQ8plex); K12(iTRAQ8plex)	53.46																	2	1716.99	-5.41341
dAPmFVVGVNEk	K7WNY2;B3F8I0;P14903;M1CKC5;F4YGE3	N-Term(iTRAQ8plex); M4(Oxidation); K12(iTRAQ8plex)	53.45																	2	1930.05	-4.12258
aNSLAQLGk	Q38JH2;P93565;Q9SXX5;K4BAW0	N-Term(iTRAQ8plex); K9(iTRAQ8plex)	53.43																	2	1509.91	-4.75352
vDDHIGVAIAGLTADGR	M1B931	N-Term(iTRAQ8plex)	53.41	0.936131	9	0.95276	9	0.99867	9	0.943295	9	1.05794	9	0.987197	9	1.01531	9	1.16419	9	3	1984.08	-0.15838
amGIMNSFINDIFEk	M1CUG9	N-Term(iTRAQ8plex); M2(Oxidation); K15(iTRAQ8plex)	53.4	0.964679	2	0.841511	2	0.945802	2	1.2159	2	0.860452	2	1.26445	2	1.14979	2	0.767158	2	3	2354.23	-2.69419
lEAAcIGAVESGk	P50217;J9Q6L4	N-Term(iTRAQ8plex); C5(Carbamidomethyl); K13(iTRAQ8plex)	53.39																	2	1913.05	-4.45192
lAYVALDYEQELETAk	P30173	N-Term(iTRAQ8plex); K16(iTRAQ8plex)	53.38	0.978077	4	0.961415	4	1.03181	4	1.01328	4	1.00496	4	1.0129	4	1.04872	4	0.843863	4	2	2464.34	-1.62817
iIGFDNVR	Q2HXK9;Q9SXN6;M1CI29;Q6RX69	N-Term(iTRAQ8plex)	53.35																	3	1237.72	-2.02632
gPIQISYNYNYGPcGR	P29059	N-Term(iTRAQ8plex); C14(Carbamidomethyl)	53.32	0.933316	3	0.856931	3	0.89304	3	0.893734	3	1.16818	3	1.09336	3	1.36168	3	0.765809	3	2	2163.05	-2.31355
aVLMDLEPGTMDSIR	P46263;M1BNE9	N-Term(iTRAQ8plex)	53.26																	2	1952.01	-1.71201
eAALGNIPTIAFcDTDSPmR	Q38M60;M1CKB2	N-Term(iTRAQ8plex); C13(Carbamidomethyl); M19(Oxidation)	53.25																	3	2499.22	-0.362174
fYFNLPEVQk	M1CB98	N-Term(iTRAQ8plex); K10(iTRAQ8plex)	53.24	1.03075	7	1.00491	7	0.970057	7	0.947889	7	0.804159	7	1.20588	7	1.1543	7	0.769466	7	2	1893.07	-3.23241
vDFAYGFFEk	Q2VCJ2	N-Term(iTRAQ8plex); K10(iTRAQ8plex)	53.22	0.930744	6	0.945538	6	1.03483	6	1.0314	6	0.941882	6	1.15666	6	1.0247	6	0.850767	6	2	1830.98	-6.3873
lVLEVAQHLGENMVR	P05499;K4BX20	N-Term(iTRAQ8plex)	53.22																	3	2012.12	-3.79287
gAGLGGGNDER	P14903	N-Term(iTRAQ8plex)	53.21	1.01472	1	1.03935	1	1.01471	1	1.07334	1	1.02538	1	0.952575	1	0.871287	1	1.11244	1	2	1306.66	-2.99752
iALTTAEYLAYEcGk	M0ZV40;M1CJD7	N-Term(iTRAQ8plex); C13(Carbamidomethyl); K15(iTRAQ8plex)	53.21																	3	2311.25	0.610747
dSYLILDTLPSEYDSR	M1CAU1	N-Term(iTRAQ8plex)	53.2	1.03161	1	1.00157	1	1.09146	1	0.900595	1	0.986644	1	0.948465	1	1.18391	1	0.815123	1	2	2191.11	2.11432
gGVVALVEGLR	M0ZL57;M1A029	N-Term(iTRAQ8plex)	53.19																	3	1373.84	-1.99174
rPDYISIFMEk	P27082;M1A2V5;Q84Y00	N-Term(iTRAQ8plex); K11(iTRAQ8plex)	53.12																	3	2007.11	-2.65729
gLTFDSGGYNIk	M1AD62	N-Term(iTRAQ8plex); K12(iTRAQ8plex)	53.1	1.06365	3	1.00351	3	1.13829	3	1.17131	3	0.886772	3	1.04892	3	0.893244	3	0.855477	3	2	1880.03	-2.21303
lGPNYLQLPANAPk	Q6T2D5	N-Term(iTRAQ8plex); K14(iTRAQ8plex)	53.09	1.14658	9	1.15093	9	1.11311	9	0.98027	9	0.896636	9	0.917481	9	0.750149	9	1.0765	9	2	2104.24	-0.0803207
eIPLPHEFILNR	Q27S50	N-Term(iTRAQ8plex)	53.05	0.814866	30	1.00916	30	1.11027	30	0.998559	30	0.919457	30	1.07362	30	1.03788	30	0.995036	30	3	1782.02	1.83733
fAVGTEAIAk	P61046	N-Term(iTRAQ8plex); K10(iTRAQ8plex)	53.03	1.02194	14	1.01867	14	1.13016	14	0.99827	14	0.936781	14	1.00452	14	0.946722	14	0.972065	14	3	1614.96	-3.88522
aMVEELLk	M1C2T9	N-Term(iTRAQ8plex); K8(iTRAQ8plex)	53.02	1.05375	2	0.970456	2	1.154	2	0.937675	2	0.887328	2	0.991506	2	1.07742	2	0.906265	2	2	1540.92	-3.33509
vQELSVYEMNER	B2ZFD7	N-Term(iTRAQ8plex)	53	1.02775	5	1.10569	5	1.00451	5	0.987807	5	0.980304	5	0.948089	5	0.958574	5	1.01758	5	2	1800.91	-1.93422
lIGEANDYVGk	B5LAU8;M1AL00	N-Term(iTRAQ8plex); K11(iTRAQ8plex)	52.99																	2	1787.01	-2.75173
vLVIGGGDGGVLR	A8R0T1	N-Term(iTRAQ8plex)	52.97	0.956213	5	0.969195	5	1.02908	5	1.10702	5	1.06203	5	0.918528	5	0.950726	5	1.13056	5	3	1515.92	-0.14818
sLDIERPTYTNLNR	B5M4B0;M0ZYR0	N-Term(iTRAQ8plex)	52.93																	2	1996.07	-1.0174
dFADYAEFcFk	M1BNA7	N-Term(iTRAQ8plex); C9(Carbamidomethyl); K11(iTRAQ8plex)	52.91	0.957711	4	1.0244	4	1.03586	4	0.9515	4	0.996625	4	1.07347	4	1.00948	4	0.944483	4	2	2020.99	0.156711
nHLFVPGPVNIPEQVLR	M1A0A3	N-Term(iTRAQ8plex)	52.91	0.829888	12	1.07329	12	1.08676	12	0.923053	12	0.943595	12	1.02948	12	0.976492	12	1.19155	12	3	2233.27	-0.777883
mIITLQPGYSIPPLR	P93788	N-Term(iTRAQ8plex); M1(Oxidation)	52.88	0.946254	5	0.905681	5	0.853843	5	0.999218	5	1.19906	5	0.992543	5	0.860568	5	1.37109	5	2	2019.16	1.12303
gSDIDPQEAQQTLEIAEANVk	P05499	N-Term(iTRAQ8plex); K21(iTRAQ8plex)	52.88	1.04354	5	1.14386	5	1.14695	5	1.17057	5	1.1587	5	0.931984	5	0.632301	5	1.16261	5	3	2864.51	0.496881
vHTVVLNDPGR	I3NT09	N-Term(iTRAQ8plex)	52.85	0.640415	12	0.966428	12	0.964316	12	1.00281	12	1.04952	12	0.99657	12	1.11242	12	1.1723	12	2	1510.86	-4.88472
hDVEEYAk	Q00081	N-Term(iTRAQ8plex); K8(iTRAQ8plex)	52.84	1.0408	41	1.09811	41	1.0507	41	1.14883	41	1.0373	41	0.974907	41	0.773469	41	1.0008	41	3	1598.86	-3.13893
vNQAIYLLTTGAR	Q6RH11	N-Term(iTRAQ8plex)	52.8	1.00856	17	1.02938	17	0.974828	17	1.09303	17	1.10878	17	0.963286	17	0.941316	17	1.02597	17	2	1724	0.666718
vNVLFEHIQR	Q5BN14;Q8H9C6	N-Term(iTRAQ8plex)	52.8																	3	1558.9	-2.08238
aLADYVHSk	M1CDE0;M0ZV96	N-Term(iTRAQ8plex); K9(iTRAQ8plex)	52.74																	2	1611.93	-3.80336
lLNHENAEVTk	M1ASA5	N-Term(iTRAQ8plex); K11(iTRAQ8plex)	52.72	0.956281	2	1.01529	2	1.20575	2	0.942614	2	0.76508	2	1.06294	2	1.17436	2	0.804991	2	2	1876.07	-4.15609
dmGYNVSmmADSTSR	M1CII0	N-Term(iTRAQ8plex); M2(Oxidation); M8(Oxidation); M9(Oxidation)	52.7	0.978865	2	1.67553	2	0.882067	2	1.07094	2	1.10576	2	0.824615	2	0.389407	2	1.09113	2	2	2016.86	-0.967658
nLQVVDVGGGTGFTTLGIVk	M1B1C5	N-Term(iTRAQ8plex); K20(iTRAQ8plex)	52.69	1.05888	3	1.13948	3	1.03699	3	0.876761	3	0.99321	3	1.01876	3	1.00924	3	0.903915	3	3	2583.48	-4.9431
lSSINVENVESNR	Q2PYX3;M1CQP6	N-Term(iTRAQ8plex)	52.68																	2	1764.94	-1.31562
aLAENEGEGLAk	K4C1Z0	N-Term(iTRAQ8plex); K12(iTRAQ8plex)	52.66	0.968457	3	0.958686	3	1.08033	3	0.922187	3	0.993956	3	1.05523	3	1.07358	3	0.903482	3	2	1810.01	-6.23347
eVQLVSFHTVSk	M1BLM4	N-Term(iTRAQ8plex); K12(iTRAQ8plex)	52.66	1.0417	17	1.06984	17	1.02932	17	1.02116	17	0.991757	17	0.945736	17	0.856961	17	1.04587	17	3	1982.15	-2.03279
vNQIGSVTESIEAVk	M1ARI7;M0ZSD6	N-Term(iTRAQ8plex); K15(iTRAQ8plex)	52.65																	2	2182.25	0.439505
nNAIVcNIGHFDNEIDmLGLETFPGVk	A7XB36	N-Term(iTRAQ8plex); C6(Carbamidomethyl); M17(Oxidation); K27(iTRAQ8plex)	52.65	0.957074	2	1.08478	2	1.06794	2	0.786411	2	0.849162	2	1.00755	2	1.2367	2	0.902316	2	3	3641.86	2.2066
iSYAASLSTLQAAVER	E9L7A5	N-Term(iTRAQ8plex)	52.61	0.97219	2	1.19249	2	0.88193	2	0.920167	2	1.25675	2	0.800105	2	0.823595	2	1.24755	2	3	1984.1	-1.09866
fTQANSEVSALLGR	P05499;K4BX20	N-Term(iTRAQ8plex)	52.56																	3	1796.98	-0.0635828
qYFLGLEk	K4CXU8;K4DCL4	N-Term(iTRAQ8plex); K8(iTRAQ8plex)	52.53																	3	1605.95	-0.559019
vVDLLAPYR	P51824;P05499;Q9S6Z0;I7J2T7	N-Term(iTRAQ8plex)	52.5																	3	1349.81	-3.12701
lQSVDGFEVTQk	M1B9U2	N-Term(iTRAQ8plex); K12(iTRAQ8plex)	52.47	1.07728	3	0.99894	3	1.03852	3	1.06886	3	0.842671	3	1.05986	3	0.967378	3	0.866856	3	2	1959.09	-3.54945
lADFGVLHR	K4CMH3	N-Term(iTRAQ8plex)	52.44	0.98724	4	0.919133	4	1.04122	4	1.04819	4	1.06371	4	0.986947	4	1.02658	4	0.951457	4	3	1331.77	-2.54732
dkFPGANDFGSEVIPGATSLGmR	Q00081;B3F8H7	N-Term(iTRAQ8plex); K2(iTRAQ8plex); M22(Oxidation)	52.38																	3	2990.55	-1.47958
gFPEVALHFVk	M0ZWP5;K4CDF4	N-Term(iTRAQ8plex); K11(iTRAQ8plex)	52.37																	3	1852.09	-2.73575
lDAQPELFIHIIPDk	M1B583;Q14TB1	N-Term(iTRAQ8plex); K15(iTRAQ8plex)	52.32																	3	2357.36	-4.09959
tTLVANTSNmPVAAR	M1CII0	N-Term(iTRAQ8plex); M10(Oxidation)	52.31	0.938323	16	0.990127	16	0.88101	16	1.06252	16	1.30459	16	0.898824	16	0.815239	16	1.28769	16	3	1866	-5.13313
eTTENESANEGYR	Q2VEJ6;M1DUW7	N-Term(iTRAQ8plex)	52.28																	2	1803.83	-1.75934
lSELLGLEVk	M4SKS4	N-Term(iTRAQ8plex); K10(iTRAQ8plex)	52.26	1.04862	5	1.01064	5	0.982716	5	0.894292	5	0.99186	5	1.0308	5	1.0839	5	0.899683	5	2	1709.06	-1.85072
vLSGMDVVYk	Q2V9A7	N-Term(iTRAQ8plex); K10(iTRAQ8plex)	52.25	1.02712	4	0.915462	4	1.04561	4	0.983172	4	0.928623	4	1.05538	4	1.17058	4	0.843315	4	2	1718.99	-3.70045
lIEILNPQNk	P51824;H9C956	N-Term(iTRAQ8plex); K10(iTRAQ8plex)	52.25																	2	1790.1	-1.75306
iDYAPGGINPPHTHPR	I7H9W4;M1BK34	N-Term(iTRAQ8plex)	52.25																	3	2046.08	-1.398
eLQDGYNIVGLSQGNLIGR	K4CNI4	N-Term(iTRAQ8plex)	52.15	0.916937	1	1.0052	1	1.07186	1	0.800406	1	1.07098	1	1.1468	1	1.20521	1	0.687741	1	2	2350.27	0.935751
iVDNETISVDGk	M1CVH1;P14903	N-Term(iTRAQ8plex); K12(iTRAQ8plex)	52.1																	3	1898.06	-4.37085
iPIEEVFEQLk	M0ZY56	N-Term(iTRAQ8plex); K11(iTRAQ8plex)	52.09	0.849366	1	0.873875	1	1.3158	1	0.846404	1	0.83485	1	1.10741	1	1.26818	1	0.823544	1	2	1953.15	-2.78702
hENVDIVVIR	M1BEG6	N-Term(iTRAQ8plex)	52.09	1.03203	3	0.971958	3	1.02147	3	0.935627	3	0.99724	3	0.979132	3	1.11491	3	0.958959	3	3	1497.87	-0.81333
iHFmLSSYAPVISAEk	B5M4B0;M0ZYR0	N-Term(iTRAQ8plex); M4(Oxidation); K16(iTRAQ8plex)	52.09																	3	2417.33	-1.77392
aGSmDNGDGIAVGWLGHPIFR	I3NT09	N-Term(iTRAQ8plex); M4(Oxidation)	52.08	0.906281	2	1.0407	2	1.09502	2	0.947546	2	1.07065	2	1.01555	2	0.95862	2	1.0028	2	3	2490.24	-3.07136
aGGAYTLNTASAVTVR	M1B077	N-Term(iTRAQ8plex)	52.03	0.866905	8	0.948458	8	0.84096	8	1.01559	8	1.28012	8	0.909806	8	0.818867	8	1.43562	8	2	1856.02	-1.30428
sTPFQPYSEVFGLQR	M1AFT5	N-Term(iTRAQ8plex)	51.99	0.935487	39	0.984216	39	1.11158	39	1.07872	39	1.02932	39	0.950696	39	0.973975	39	1.01971	39	2	2060.07	-1.0638
aTIGADFLTk	Q38JI9	N-Term(iTRAQ8plex); K10(iTRAQ8plex)	51.96	0.911895	1	1.2113	1	0.840283	1	1.43688	1	1.38406	1	0.98361	1	0.392368	1	1.15922	1	2	1644.97	-3.88093
vSAGLAENQSFSEAWSk	I3NT09	N-Term(iTRAQ8plex); K17(iTRAQ8plex)	51.95	0.959834	6	1.03523	6	1.06426	6	0.981704	6	0.944554	6	1.07287	6	1.02385	6	0.895127	6	3	2419.26	-5.58585
tVTAMDVVYALk	M1B9C1;M0ZHU8	N-Term(iTRAQ8plex); K12(iTRAQ8plex)	51.94																	3	1919.11	-3.55002
lVSVADVVk	P21343	N-Term(iTRAQ8plex); K9(iTRAQ8plex)	51.93	1.14828	3	1.02161	3	1.0512	3	1.02403	3	0.956161	3	1.00177	3	0.950962	3	0.865087	3	2	1537.97	-3.04131
tWPEDILPLMPVGR	P49319	N-Term(iTRAQ8plex)	51.92	1.02175	3	0.993034	3	0.924805	3	0.96815	3	0.918673	3	1.16223	3	1.06014	3	0.942044	3	2	1928.06	-0.615554
gLVNQIIDSk	Q2VEI6	N-Term(iTRAQ8plex); K10(iTRAQ8plex)	51.91	1.12714	4	1.00888	4	0.997368	4	0.988781	4	0.866084	4	1.11416	4	0.949811	4	0.944043	4	2	1695.02	-5.15612
mEGVESFDIDIk	M1BPU5	N-Term(iTRAQ8plex); K12(iTRAQ8plex)	51.88	0.981394	4	1.00788	4	0.983243	4	0.932798	4	0.948658	4	1.0434	4	1.05391	4	0.976666	4	2	1991.06	-3.20831
acEDLIFNHLk	M1C3N7;P54926	N-Term(iTRAQ8plex); C2(Carbamidomethyl); K11(iTRAQ8plex)	51.86																	2	1968.08	-2.61814
rLTSVFGGAAEPPk	K4CMY9	N-Term(iTRAQ8plex); K14(iTRAQ8plex)	51.85	1.00401	6	1.08169	6	1.07411	6	0.942754	6	0.911497	6	1.01585	6	0.999474	6	0.91195	6	3	2038.18	-3.71593
vDTTILGLDDER	B3F8H7	N-Term(iTRAQ8plex)	51.83	0.902187	6	1.01029	6	0.947448	6	1.12357	6	1.21139	6	0.97292	6	0.906816	6	1.16998	6	2	1650.88	-1.95392
lFLLTHPDVNDLDk	M1C8Q0	N-Term(iTRAQ8plex); K14(iTRAQ8plex)	51.82	1.33695	4	0.870847	4	1.15747	4	0.749957	4	0.859033	4	0.985361	4	1.06735	4	0.845436	4	3	2248.27	-3.2181
gVITEVIHDPGR	M1CCA0;M1BP14	N-Term(iTRAQ8plex)	51.8																	2	1596.9	-2.58692
vNVDEVASVIk	M1B4I6	N-Term(iTRAQ8plex); K11(iTRAQ8plex)	51.79	1.00832	3	1.00143	3	1.1125	3	0.972863	3	0.923903	3	0.95758	3	0.961984	3	0.905523	3	2	1781.06	-1.98619
qPWLIFAAHR	M1AWF6	N-Term(iTRAQ8plex)	51.79	0.830366	2	1.05147	2	1.08751	2	0.970142	2	0.894946	2	1.01327	2	1.1483	2	0.973632	2	3	1542.88	-2.23061
tAIAIDTILNQk	P05499	N-Term(iTRAQ8plex); K12(iTRAQ8plex)	51.77	0.987749	4	1.02869	4	1.12365	4	0.932362	4	0.911417	4	1.01832	4	1.11514	4	0.857268	4	2	1909.15	-2.23096
fSQVTSNALDMk	M1D3L2;M1CKI2	N-Term(iTRAQ8plex); K12(iTRAQ8plex)	51.71																	2	1949.06	-2.48359
dDENVNSQPFmR	J7QV76;A8HG40;M1D6E8;Q31859;E0DA04;P11421;P04992;G4Y965	N-Term(iTRAQ8plex); M11(Oxidation)	51.7																	3	1771.82	-1.28389
eVIAVDQDPLGVQGR	M0ZV96	N-Term(iTRAQ8plex)	51.7	0.930357	4	1.06447	4	0.938478	4	0.969719	4	1.09343	4	0.946312	4	0.83055	4	1.30707	4	3	1900.05	1.54838
iGPNYMQLPVNAPk	P49284;P49319	N-Term(iTRAQ8plex); K14(iTRAQ8plex)	51.7																	2	2150.23	0.0642238
dAIEGmNGQDLDGR	M0ZJ84	N-Term(iTRAQ8plex); M6(Oxidation)	51.68	1.1161	4	1.16048	4	1.08136	4	0.948388	4	0.978305	4	0.975732	4	0.666161	4	1.1335	4	2	1810.86	0.702496
lRPTLFDVFGEDASPk	K4CWY6	N-Term(iTRAQ8plex); K16(iTRAQ8plex)	51.68	1.0181	7	1.06413	7	1.01187	7	0.903046	7	1.01865	7	1.05395	7	1.09391	7	0.860818	7	3	2400.34	0.365053
vkDELVLDGNDIELVSR	Q38M76	N-Term(iTRAQ8plex); K2(iTRAQ8plex)	51.68	0.968575	17	0.986457	17	1.04842	17	0.985296	17	0.967282	17	1.08155	17	1.06608	17	0.906583	17	3	2522.43	0.440602
iAEEAGAcAVmALER	M1CZB0	N-Term(iTRAQ8plex); C8(Carbamidomethyl); M11(Oxidation)	51.67	1.04828	9	1.01322	9	0.959261	9	0.945794	9	1.07331	9	0.969613	9	0.926075	9	1.14909	9	2	1910.96	-1.58688
aGEDADTLGLTGQER	M1CTR3	N-Term(iTRAQ8plex)	51.66	0.908915	8	1.02149	8	0.912745	8	1.08114	8	1.23512	8	0.924647	8	0.795952	8	1.21951	8	2	1836.92	-0.814558
fSQGLAQDPTTR	Q27S51	N-Term(iTRAQ8plex)	51.64	0.806211	20	1.00385	20	1.12967	20	0.966989	20	1.07305	20	1.11384	20	0.931086	20	1.02567	20	3	1624.86	0.852874
vVLDcATANPDGR	M1B1S3	N-Term(iTRAQ8plex); C5(Carbamidomethyl)	51.62	0.937834	8	0.872125	8	0.844224	8	0.896011	8	1.28627	8	0.876783	8	1.03777	8	1.20346	8	2	1691.87	1.05077
gGVImDVVNAEQAR	M1CZB0	N-Term(iTRAQ8plex); M5(Oxidation)	51.59	1.03332	6	1.00866	6	0.916477	6	0.991667	6	1.14818	6	0.894271	6	0.856889	6	1.31862	6	2	1778.94	-0.962276
gLLPDNHELAATAAR	M1D0M1	N-Term(iTRAQ8plex)	51.58	0.966241	5	1.01621	5	0.971838	5	0.97957	5	1.03464	5	1.02086	5	1.02041	5	1.05416	5	3	1853.01	-2.55656
aVVIHVPYR	Q3HRX6	N-Term(iTRAQ8plex)	51.57	0.996989	36	1.00234	36	0.943382	36	1.17191	36	1.01564	36	0.993422	36	0.883192	36	1.03834	36	3	1357.82	-1.9948
vQLAETYLk	Q9SXN6	N-Term(iTRAQ8plex); K9(iTRAQ8plex)	51.55	1.09459	59	1.04289	59	1.13723	59	1.11591	59	0.923125	59	0.999718	59	0.797508	59	0.968867	59	3	1673.01	-2.30961
tTLVANTSNMPVAAR	M1CII0	N-Term(iTRAQ8plex)	51.53	0.913544	7	1.01791	7	0.916923	7	1.01177	7	1.15322	7	0.877978	7	0.828684	7	1.23913	7	2	1850.01	-0.924589
dAGVISGLNVMR	M0ZI18;M1CZI3;M1BNR4;P27322	N-Term(iTRAQ8plex)	51.49																	2	1535.85	-1.53561
dTDILAAFR	J7QV76;A8HG40;P04992;M1F1Q7;J7FTF2	N-Term(iTRAQ8plex)	51.47																	2	1325.73	-3.00791
dITLGFVDLLR	M1D6E8;Q31859;G4Y965	N-Term(iTRAQ8plex)	51.44																	2	1565.92	-1.97028
lTSVFGGAAEPPk	K4CMY9	N-Term(iTRAQ8plex); K13(iTRAQ8plex)	51.42	1.01011	9	1.04406	9	1.06449	9	0.996603	9	0.872062	9	1.07668	9	0.950866	9	0.891371	9	2	1882.08	-2.89005
dATNDFEDVGHSDSAR	M1BL96	N-Term(iTRAQ8plex)	51.42	0.838202	3	0.987748	3	0.840302	3	0.85336	3	1.23418	3	0.745201	3	1.05126	3	1.67179	3	3	2039.92	-0.169593
gNEEHVNSIk	M9WMF1	N-Term(iTRAQ8plex); K10(iTRAQ8plex)	51.39	1.04566	2	1.10935	2	1.0506	2	0.898893	2	0.86718	2	0.974765	2	1.04463	2	0.972536	2	2	1734.95	-3.43092
vAYALSQGLk	Q75VR0	N-Term(iTRAQ8plex); K10(iTRAQ8plex)	51.38	1.04832	41	1.00008	41	1.04618	41	1.13166	41	0.921063	41	1.06212	41	0.994136	41	0.833957	41	3	1658	-3.30863
lLADDLFLAk	M1D5V8	N-Term(iTRAQ8plex); K10(iTRAQ8plex)	51.35	1.11022	1	0.930703	1	1.11059	1	1.02681	1	1.0007	1	0.986571	1	1.00561	1	0.855057	1	2	1727.05	-3.35056
dAGVIAGLNVLR	C9DFB9	N-Term(iTRAQ8plex)	51.32	0.995122	53	1.09559	53	1.04442	53	1.02962	53	1.01454	53	0.912868	53	0.858591	53	1.0723	53	3	1501.9	-1.83308
tPLScLVIGNR	M1BZ56	N-Term(iTRAQ8plex); C5(Carbamidomethyl)	51.31	1.06684	3	1.01389	3	1.00319	3	1.13544	3	0.960202	3	0.83829	3	0.835357	3	1.2832	3	3	1533.87	-0.78547
aLLEVVESGGk	Q38HT8	N-Term(iTRAQ8plex); K11(iTRAQ8plex)	51.3	1.11288	5	1.01863	5	1.08937	5	0.896551	5	0.937676	5	1.01255	5	1.04476	5	0.868793	5	2	1710.02	-4.42406
gYLQDLVYk	K4DC48	N-Term(iTRAQ8plex); K9(iTRAQ8plex)	51.25	1.09547	21	1.05921	21	1.10154	21	1.0706	21	0.926817	21	1.00477	21	0.883673	21	0.92004	21	2	1706.99	-2.52129
sQYLDDIATLTGGTVIR	M1C7V7	N-Term(iTRAQ8plex)	51.22	1.03796	2	0.907885	2	1.01954	2	1.14931	2	1.04589	2	0.937146	2	1.05996	2	0.898231	2	2	2127.16	0.463045
tFNDALDTTk	P61046	N-Term(iTRAQ8plex); K10(iTRAQ8plex)	51.17	0.992396	6	0.99221	6	1.11094	6	1.08678	6	0.88026	6	1.0625	6	0.898407	6	1.00737	6	2	1733.95	-4.5534
nLIEAAEQDYEk	A9YYH6	N-Term(iTRAQ8plex); K12(iTRAQ8plex)	51.16	1.00009	7	0.947198	7	1.10365	7	1.06031	7	0.964059	7	1.05304	7	0.988495	7	0.890556	7	2	2031.08	-2.76194
vLQDEHVIDGR	M1BFS0	N-Term(iTRAQ8plex)	51.13	0.968722	9	0.920428	9	0.905271	9	0.957698	9	1.07159	9	0.927713	9	1.11431	9	1.24034	9	3	1584.86	-1.37445
dQIYDIFQLLPPk	K4DH73	N-Term(iTRAQ8plex); K13(iTRAQ8plex)	51.08	0.947701	1	0.842082	1	1.24256	1	1.04959	1	0.855935	1	1.21617	1	1.03058	1	0.815751	1	3	2198.27	-1.27251
vAIGQVLLSVR	K4C3D3	N-Term(iTRAQ8plex)	51.07	0.969402	7	0.95621	7	0.898192	7	1.04996	7	1.05513	7	1.1049	7	1.05673	7	0.873675	7	3	1458.93	-2.64828
yTTVEEYLSHFA	B2WSN1	N-Term(iTRAQ8plex)	51.06	0.850925	1	1.26738	1	0.963749	1	0.702499	1	0.833156	1	0.833136	1	1.59931	1	0.769607	1	2	1763.87	-4.04299
lEQVFSEHGk	Q40381	N-Term(iTRAQ8plex); K10(iTRAQ8plex)	51.05	1.06549	22	1.02781	22	1.14172	22	1.18968	22	0.900772	22	1.02322	22	0.854774	22	0.869134	22	2	1782	-1.01257
eLYELVAHLPDk	K4CJD3	N-Term(iTRAQ8plex); K12(iTRAQ8plex)	51.05	0.988335	2	1.00469	2	1.03832	2	0.959561	2	1.02963	2	1.00752	2	0.938409	2	1.0861	2	2	2035.16	-2.48315
lRPGVWEYVR	P49039;P49037;B3F8H6	N-Term(iTRAQ8plex)	51.04																	3	1578.9	-1.64602
sHSEIQDSNGQNIGEITSGGFSPcLk	P93563	N-Term(iTRAQ8plex); C24(Carbamidomethyl); K26(iTRAQ8plex)	50.99	1.00103	2	1.21049	2	1.06575	2	0.876322	2	0.887808	2	0.9577	2	0.96765	2	1.00368	2	3	3370.68	-0.769074
lGDLNQTQIFAk	M1CLW5	N-Term(iTRAQ8plex); K12(iTRAQ8plex)	50.96	1.03121	3	0.96837	3	1.08158	3	0.982135	3	0.885621	3	1.08962	3	1.0651	3	0.880792	3	2	1956.13	-4.22943
fQALADAVNLIcGAk	M0ZVS7	N-Term(iTRAQ8plex); C12(Carbamidomethyl); K15(iTRAQ8plex)	50.95	1.15704	1	0.463813	1	1.11118	1	1.38464	1	0.502708	1	1.25181	1	1.47356	1	0.64176	1	3	2199.23	-3.48457
eQIFEmPTGGAAImR	P62094	N-Term(iTRAQ8plex); M6(Oxidation); M14(Oxidation)	50.94	1.01711	19	1.05111	19	0.93799	19	1.01664	19	1.01917	19	0.990045	19	0.920896	19	1.04446	19	2	1986.99	-1.61326
fSTVIHER	Q6T2D5;P49317;Q8L7J7	N-Term(iTRAQ8plex)	50.94																	3	1292.72	-2.43714
hPLIDVPNLQVIk	Q2XTB2	N-Term(iTRAQ8plex); K13(iTRAQ8plex)	50.94	1.07186	11	0.992816	11	0.963352	11	1.04018	11	0.914601	11	1.10096	11	1.11078	11	0.764029	11	2	2094.28	-2.66351
lVEGLVLDHGSR	M1C8J5;M1AYG3	N-Term(iTRAQ8plex)	50.94																	3	1598.92	-0.775403
hQLITATVNNGk	I0B7J6	N-Term(iTRAQ8plex); K12(iTRAQ8plex)	50.93	1.01453	12	1.05804	12	1.0091	12	1.0945	12	0.862509	12	1.09726	12	0.962334	12	0.948145	12	3	1904.11	-5.37808
eDYLAQNAFTPYDk	M1CII0	N-Term(iTRAQ8plex); K14(iTRAQ8plex)	50.9	1.0885	6	1.02043	6	1.11201	6	1.00372	6	0.921833	6	0.992027	6	1.01917	6	0.849908	6	2	2283.17	-1.18532
fcVQAAVGHPLTVYGk	M1BN71	N-Term(iTRAQ8plex); C2(Carbamidomethyl); K16(iTRAQ8plex)	50.9	0.767578	3	1.02944	3	1.051	3	1.10011	3	1.09588	3	0.993195	3	1.0085	3	1.08909	3	3	2355.3	-3.12598
vGSSEAALLAk	Q307Z8	N-Term(iTRAQ8plex); K11(iTRAQ8plex)	50.89	1.09071	6	0.955909	6	1.0052	6	1.0084	6	0.973892	6	1.02671	6	1.07781	6	0.865579	6	2	1654	-2.30119
eLAPYDPDWYYIR	M1CA24	N-Term(iTRAQ8plex)	50.87	0.980183	9	0.920137	9	0.901537	9	1.01234	9	1.05363	9	1.04957	9	1.15626	9	0.964029	9	3	2005	-1.3153
rPVIVSILSER	M1AH87	N-Term(iTRAQ8plex)	50.87	0.946317	3	0.944749	3	0.895343	3	0.933592	3	1.07243	3	0.916909	3	1.00077	3	1.19052	3	3	1572.97	-0.937739
sTVHDVVLVGGSTR	M1CZI3	N-Term(iTRAQ8plex)	50.86	0.916448	24	0.975124	24	0.860365	24	1.00514	24	1.18485	24	0.835933	24	0.986041	24	1.41909	24	2	1730.97	-2.69649
dFLLQILGEDR	M1AAI7	N-Term(iTRAQ8plex)	50.8	0.857036	1	1.02814	1	1.15573	1	0.943335	1	1.08427	1	1.05104	1	0.977402	1	0.932266	1	2	1622.9	-3.1629
iGLFGGAGVGk	P51824;P05499;K4BX20;Q9S6Z0;I7J2T7	N-Term(iTRAQ8plex); K11(iTRAQ8plex)	50.79																	3	1583.97	-2.26444
qFHWLFEDAR	Q00081	N-Term(iTRAQ8plex)	50.78	0.922824	9	1.03761	9	1.0534	9	1.07696	9	0.941548	9	1.03129	9	0.996571	9	1.00229	9	3	1652.85	-1.76241
lTLADALVYAcNQGVEk	M1AD62	N-Term(iTRAQ8plex); C11(Carbamidomethyl); K17(iTRAQ8plex)	50.77	0.963182	2	1.01246	2	0.992335	2	1.0569	2	1.04635	2	1.06771	2	0.943549	2	0.974891	2	3	2473.35	-1.72654
fDyNLTQQALVAVDNNAPINR	B5LAT1	N-Term(iTRAQ8plex); Y3(iTRAQ8plex)	50.76	0.989016	1	1.01913	1	0.978624	1	1.01853	1	1.07738	1	1.13431	1	0.960782	1	0.848372	1	3	2984.61	2.19295
eVGADAVSHGcTGk	M1CQX3	N-Term(iTRAQ8plex); C11(Carbamidomethyl); K14(iTRAQ8plex)	50.75	1.03478	3	0.96532	3	0.853808	3	0.907974	3	1.1267	3	1.0073	3	1.06161	3	1.08046	3	2	1996.03	-1.87376
aIELTEQADTk	Q2VEI6	N-Term(iTRAQ8plex); K11(iTRAQ8plex)	50.74	1.03722	4	0.955236	4	1.05258	4	1.02845	4	0.979714	4	1.05719	4	0.956309	4	0.980983	4	2	1827.03	1.15155
nQVAMNPINTVFDAk	C9DFB9;M1AHN5;M1CZI3	N-Term(iTRAQ8plex); K15(iTRAQ8plex)	50.72																	2	2270.24	-0.382613
dIVALSGGHTLGR	F8WQS3;M0ZNB0;Q4ZJK2;M1A6L9	N-Term(iTRAQ8plex)	50.71																	3	1599.91	-2.07871
lESQHLAQIAk	P05499	N-Term(iTRAQ8plex); K11(iTRAQ8plex)	50.66	1.1883	6	1.06183	6	1.19117	6	0.934118	6	0.949852	6	0.807902	6	0.710627	6	1.1071	6	2	1846.1	-0.290366
dFEQIAEFLHR	M1BAA6	N-Term(iTRAQ8plex)	50.65	1.05896	4	0.945568	4	0.975054	4	1.01725	4	0.991695	4	0.939282	4	1.18416	4	0.916054	4	3	1708.89	-2.054
aIDLVDEAAAk	M0ZM32	N-Term(iTRAQ8plex); K11(iTRAQ8plex)	50.64	1.03191	3	0.936965	3	1.07281	3	0.953218	3	0.988131	3	0.999423	3	1.01375	3	0.895774	3	2	1724	-4.61334
aAQDIAVAELAPTHPIR	P93787	N-Term(iTRAQ8plex)	50.63	0.845385	3	1.05309	3	0.969344	3	1.03642	3	1.16397	3	0.901702	3	0.959918	3	1.30041	3	3	2077.17	-0.734971
fDNSYFVELLk	M1A6L9	N-Term(iTRAQ8plex); K11(iTRAQ8plex)	50.61	1.08117	3	1.18028	3	1.06002	3	1.04874	3	0.884165	3	0.969754	3	0.943789	3	0.86291	3	2	1983.1	-3.31258
eGAITGGPDFVk	M1CS91	N-Term(iTRAQ8plex); K12(iTRAQ8plex)	50.6	1.01622	10	1.06072	10	1.07498	10	0.889725	10	0.863591	10	1.05584	10	1.00696	10	0.908815	10	2	1799.01	-3.89802
dIVGSAYYVAPEVLR	Q944W9;K4CIV1;M1CP44	N-Term(iTRAQ8plex)	50.57																	2	1956.08	2.54182
aLEVIHGR	M1BNX7	N-Term(iTRAQ8plex)	50.57	0.961349	33	1.0075	33	1.05509	33	1.01374	33	0.92926	33	1.0696	33	0.966974	33	0.949118	33	3	1198.72	-2.52029
lPDAGPPSPAAHLR	Q8LSK6	N-Term(iTRAQ8plex)	50.56	1.04542	8	1.01362	8	0.922863	8	1.06656	8	1.05022	8	0.956125	8	0.919682	8	1.17684	8	3	1702.95	-0.109586
gQTWVINAPAGTk	Q94JN9	N-Term(iTRAQ8plex); K13(iTRAQ8plex)	50.54	1.00531	2	0.99348	2	0.987257	2	0.875111	2	1.07581	2	1.02726	2	1.19082	2	0.791664	2	2	1951.12	-0.460187
cELDDPLILIHEk	M1CL95	N-Term(iTRAQ8plex); C1(Carbamidomethyl); K13(iTRAQ8plex)	50.54	0.948005	3	0.978629	3	1.0872	3	0.900404	3	0.837815	3	1.13029	3	1.16024	3	0.889757	3	3	2203.22	-3.57383
lGDDEFGHmLAGILk	Q7XAE2	N-Term(iTRAQ8plex); M9(Oxidation); K15(iTRAQ8plex)	50.53	0.996001	4	1.01687	4	0.959442	4	0.759841	4	0.985634	4	0.876555	4	1.29851	4	0.975938	4	3	2240.22	-2.33019
iTGDDAPGETWHmVFSTEGEIPYR	Q9M4D2;K4B6A3	N-Term(iTRAQ8plex); M13(Oxidation)	50.52																	3	3028.43	-0.449477
vIAcVGETLEER	Q75VR0	N-Term(iTRAQ8plex); C4(Carbamidomethyl)	50.51	1.04142	27	0.943163	27	0.929294	27	0.959782	27	1.10278	27	0.912696	27	0.999501	27	1.13167	27	2	1679.89	-2.72244
vMDEELGIVk	P14903	N-Term(iTRAQ8plex); K10(iTRAQ8plex)	50.51	0.994682	5	1.04243	5	1.07392	5	1.00375	5	0.877493	5	1.11519	5	0.942008	5	0.940346	5	2	1741	-3.23691
lVGVSEETTTGVk	A7XB36;M0ZZV7;K4CWR4	N-Term(iTRAQ8plex); K13(iTRAQ8plex)	50.5																	2	1928.11	-1.42235
iYISNLPPDVTVEELR	M1CZD3	N-Term(iTRAQ8plex)	50.5	1.03489	3	0.963746	3	0.91581	3	1.11091	3	1.14112	3	0.983054	3	1.04396	3	0.951618	3	2	2162.2	-2.65064
rDPTLAVVAYR	K4C5S4;K4BJ22	N-Term(iTRAQ8plex)	50.48																	3	1564.91	-3.56345
vLDIQPTEIHQR	K4CRK7	N-Term(iTRAQ8plex)	50.47	0.889948	9	1.00206	9	0.928349	9	1.07403	9	1.0548	9	0.972262	9	1.03459	9	1.12967	9	3	1752.99	1.10256
qAYNDAFSHFNVR	M1BBT2	N-Term(iTRAQ8plex)	50.46	1.02179	4	1.13949	4	0.988459	4	0.858394	4	0.920651	4	1.00868	4	1.03905	4	0.986197	4	3	1872.92	-2.66891
vDGMDALAVk	Q5ECP6	N-Term(iTRAQ8plex); K10(iTRAQ8plex)	50.45	0.992025	2	0.990726	2	1.02346	2	0.936423	2	0.931717	2	1.08983	2	1.13155	2	0.870678	2	2	1626.92	-6.71188
lQHIIILQNk	K4AWS0	N-Term(iTRAQ8plex); K10(iTRAQ8plex)	50.42	1.01851	3	0.93246	3	1.20589	3	0.948929	3	0.858961	3	1.04422	3	1.08774	3	0.839745	3	2	1828.16	-1.93197
gVHVVTVNDYLAR	K4AXX7	N-Term(iTRAQ8plex)	50.4	0.888891	2	0.931343	2	0.984947	2	0.989079	2	1.10754	2	0.858428	2	1.07112	2	1.23451	2	3	1746.98	-0.599338
nIANMVPAYDk	P30360	N-Term(iTRAQ8plex); K11(iTRAQ8plex)	50.38	0.972027	20	1.08327	20	1.20289	20	0.943857	20	0.884506	20	1.02844	20	0.896862	20	1.00098	20	2	1844.01	-3.28842
dYNkPVQEVIAEmTDGGVDR	Q84UY2	N-Term(iTRAQ8plex); K4(iTRAQ8plex); M13(Oxidation)	50.38	0.975871	6	1.0988	6	0.943271	6	0.920075	6	0.94272	6	1.1603	6	1.15855	6	0.840557	6	3	2860.45	-2.11163
gIVDSEDLPLNISR	M1B583;Q2XTE5;Q14TB1	N-Term(iTRAQ8plex)	50.37																	2	1832	-1.72689
fWEVVcDEHGIDPTGR	K4D2Y1	N-Term(iTRAQ8plex); C6(Carbamidomethyl)	50.34	0.880814	3	0.969875	3	0.898013	3	0.892937	3	1.09484	3	1.10427	3	1.153	3	0.914593	3	3	2221.06	-2.44065
lLPADIFAIGAGHVNPSR	M0ZXA0	N-Term(iTRAQ8plex)	50.31	1.0118	2	0.997235	2	0.943602	2	0.883184	2	0.935172	2	1.127	2	1.02925	2	1.04735	2	3	2152.25	15.1773
eVAAFFAQTSHETTGGWDTAPDGR	P29059	N-Term(iTRAQ8plex)	50.27	1.00917	3	0.98839	3	1.06361	3	0.872267	3	1.01453	3	0.953302	3	1.11614	3	0.971156	3	3	2855.36	2.71985
lLNLHAVATR	Q8LLE5;M1CL13	N-Term(iTRAQ8plex)	50.27																	3	1411.87	-1.79
aFEDPDIIHVDDTVDPVR	Q9M7P3	N-Term(iTRAQ8plex)	50.25	0.950186	2	0.991165	2	0.952021	2	0.985373	2	0.973848	2	1.07659	2	1.03128	2	1.07676	2	3	2357.19	-2.20905
hVPEGAALEAGWNTk	O78327	N-Term(iTRAQ8plex); K15(iTRAQ8plex)	50.24	1.00233	7	1.01704	7	1.05755	7	1.00174	7	1.00938	7	0.934568	7	0.968469	7	0.943381	7	2	2188.2	-0.363148
aMVELEGAPFk	P21343;M1BE40	N-Term(iTRAQ8plex); K11(iTRAQ8plex)	50.21																	2	1800.01	-3.0623
eLAQAYEVLSDPEkR	M0ZPC7	N-Term(iTRAQ8plex); K14(iTRAQ8plex)	50.18	1.07526	4	1.1054	4	1.07304	4	0.929302	4	0.90574	4	0.942657	4	0.958293	4	0.985708	4	3	2356.29	-3.10504
iLVTGGAGFIGSHLVDR	K4BPJ4	N-Term(iTRAQ8plex)	50.17	0.936135	2	1.11422	2	0.998494	2	0.966539	2	0.961998	2	1.01775	2	0.986989	2	1.03948	2	3	2016.15	-2.41104
gVNPWIEVDGGVGPk	K4BL84	N-Term(iTRAQ8plex); K15(iTRAQ8plex)	50.17	1.05809	3	1.24622	3	0.971034	3	0.85889	3	0.788422	3	1.02443	3	0.96835	3	0.866076	3	2	2132.2	0.119764
yVQNNPPELIPEEDR	K4CN59	N-Term(iTRAQ8plex)	50.15	1.02521	3	0.994299	3	0.900535	3	1.05514	3	1.2085	3	0.881971	3	1.06945	3	1.08972	3	2	2117.08	-1.43614
nFELINSFVk	Q70CU6	N-Term(iTRAQ8plex); K10(iTRAQ8plex)	50.14	1.00328	4	1.01971	4	1.11942	4	0.904498	4	0.905643	4	1.0467	4	0.986366	4	1.01144	4	2	1819.05	-2.21487
aHPDVFNmmLQILEDGR	M1B4K0;M1B5I2	N-Term(iTRAQ8plex); M8(Oxidation); M9(Oxidation)	50.14																	3	2322.15	-2.43636
gIALLTAEFDk	M1CCF1	N-Term(iTRAQ8plex); K11(iTRAQ8plex)	50.13	1.06846	4	1.11297	4	1.01855	4	0.894645	4	0.853886	4	0.996807	4	1.02918	4	0.934195	4	2	1786.05	-1.93994
qVQcISFIAYkPPGy	Q6RX69	N-Term(iTRAQ8plex); C4(Carbamidomethyl); K11(iTRAQ8plex); Y15(iTRAQ8plex)	50.12	0.940052	8	1.03788	8	1.03501	8	0.929475	8	0.842686	8	1.16639	8	1.09897	8	0.973631	8	3	2683.5	-3.31907
ySLAPLVPR	P61046;K4CHY4	N-Term(iTRAQ8plex)	50.09																	3	1319.8	-1.77933
lNLSQPSDAPEHAk	Q9MBD4	N-Term(iTRAQ8plex); K14(iTRAQ8plex)	50.08	1.02518	2	0.919122	2	0.999747	2	1.15895	2	1.1046	2	0.809091	2	1.01212	2	1.09602	2	3	2115.16	-4.66563
vEPYVTYGYPNLk	M1BRF8	N-Term(iTRAQ8plex); K13(iTRAQ8plex)	50.04	1.02995	16	1.00681	16	0.988485	16	1.06024	16	0.880176	16	1.10929	16	1.05478	16	0.864357	16	3	2151.18	-4.51456
lPTDDTLLNQVk	Q9AXQ3	N-Term(iTRAQ8plex); K12(iTRAQ8plex)	50	1.09268	3	0.992079	3	1.01574	3	0.954973	3	0.941958	3	1.02556	3	1.12538	3	0.836285	3	2	1965.14	-2.14798
lTVVWGAVNHLk	K4BCV6	N-Term(iTRAQ8plex); K12(iTRAQ8plex)	50	1.29698	1	1.06713	1	0.961464	1	1.23068	1	0.947532	1	0.756383	1	0.825571	1	1.05022	1	3	1945.18	-2.00867
vEQLcPFPYDLVQR	M1CNJ1	N-Term(iTRAQ8plex); C5(Carbamidomethyl)	49.98	0.984805	8	0.976493	8	0.9474	8	0.997814	8	1.05871	8	0.996869	8	1.04616	8	0.969447	8	2	2068.08	-2.79134
rMDFVPDESAIk	M1C5A4;M1ACD6	N-Term(iTRAQ8plex); K12(iTRAQ8plex)	49.96																	3	2016.1	-1.61245
yLEPPHIILR	M1CFQ4	N-Term(iTRAQ8plex)	49.92	0.890679	3	0.927215	3	0.910241	3	0.896726	3	1.14278	3	0.959421	3	1.18531	3	1.14936	3	3	1554.93	-1.70648
gALSDHER	P05499	N-Term(iTRAQ8plex)	49.91	0.925423	3	0.996458	3	1.08981	3	1.15048	3	0.994613	3	1.04641	3	1.01649	3	0.840006	3	3	1188.63	0.850845
hYYNSLGGGANEVASGYNk	Q8W1A7	N-Term(iTRAQ8plex); K19(iTRAQ8plex)	49.91	0.953697	2	0.981368	2	1.00356	2	0.98863	2	1.07598	2	1.02946	2	0.897311	2	1.1194	2	3	2609.31	-3.57602
mFVLDEADEMLSR	K4DH73	N-Term(iTRAQ8plex)	49.89	0.686157	1	0.896458	1	1.17715	1	1.11722	1	1.09147	1	0.885715	1	1.19338	1	1.06428	1	2	1859.92	-1.2721
vQAcTQEEVNk	M1ARW1;P93338	N-Term(iTRAQ8plex); C4(Carbamidomethyl); K11(iTRAQ8plex)	49.88																	2	1914.02	-1.1854
eVGDIVVGTVLAPGSIR	C8YNG6	N-Term(iTRAQ8plex)	49.87	0.92256	6	1.08543	6	0.909757	6	1.02584	6	1.2185	6	0.896375	6	0.999613	6	1.00441	6	2	1986.16	5.26687
fLAIDAVEk	O78327;P31212	N-Term(iTRAQ8plex); K9(iTRAQ8plex)	49.86																	2	1613.97	-3.6079
gFEVLDEIk	K4BAZ4;K4BAZ3;M1C226;M1B986	N-Term(iTRAQ8plex); K9(iTRAQ8plex)	49.86																	2	1657.95	-5.03533
yLEDVLAHk	Q947H2;Q307X7	N-Term(iTRAQ8plex); K9(iTRAQ8plex)	49.86																	3	1695.98	-3.8174
vFEINPEHPIIR	M1A6G8	N-Term(iTRAQ8plex)	49.86	0.933871	5	1.00015	5	0.98261	5	0.94544	5	1.05474	5	0.953254	5	1.04573	5	1.14071	5	3	1768	-1.65521
aPAALGPYSQAIk	M1B547	N-Term(iTRAQ8plex); K13(iTRAQ8plex)	49.85	1.05123	6	1.01522	6	1.01003	6	1.00668	6	0.848402	6	1.05509	6	1.05616	6	0.874522	6	2	1895.12	-3.00101
lTPDYDALDVANk	Q3HRX7;M1DL46	N-Term(iTRAQ8plex); K13(iTRAQ8plex)	49.84																	2	2043.12	-2.51306
gLLHSDQALFSGGk	K4D1W6	N-Term(iTRAQ8plex); K14(iTRAQ8plex)	49.84	1.00604	3	0.989286	3	1.06461	3	0.976855	3	1.01719	3	0.992063	3	1.093	3	0.934331	3	2	2038.15	-3.33874
eAGVTVcESPAk	P49972	N-Term(iTRAQ8plex); C7(Carbamidomethyl); K12(iTRAQ8plex)	49.76	1.10958	1	0.982369	1	1.04351	1	1.07999	1	0.938642	1	1.01477	1	1.03147	1	0.818702	1	2	1856	-3.20831
gNDVDLSIYk	Q9FXS3	N-Term(iTRAQ8plex); K10(iTRAQ8plex)	49.75	1.16993	4	1.04785	4	1.08198	4	0.945708	4	0.878072	4	0.982874	4	0.908412	4	1.01717	4	2	1731.97	-2.99534
aLMDEIAVVATEk	P29196;M1B8U1	N-Term(iTRAQ8plex); K13(iTRAQ8plex)	49.75																	3	1998.13	-4.38332
lHFFMVGFAPLTSR	P46263;K4D2Y1;M1B4S9;M1BVE7	N-Term(iTRAQ8plex)	49.75																	3	1927.05	-1.87262
lcAALNVNk	P31212	N-Term(iTRAQ8plex); C2(Carbamidomethyl); K9(iTRAQ8plex)	49.72	1.14029	8	1.03221	8	1.06942	8	0.940054	8	0.937919	8	0.938435	8	1.00094	8	0.924551	8	2	1610.94	-3.63229
mSGGDHIHSGTVVGk	M1D6E8;Q31859	N-Term(iTRAQ8plex); K15(iTRAQ8plex)	49.68																	2	2090.13	0.659485
dSPLDVIAINDTGGVk	P14903;M1ATQ7	N-Term(iTRAQ8plex); K16(iTRAQ8plex)	49.64																	2	2222.24	-2.34059
lGDLSQTQIFAk	K4D3F8	N-Term(iTRAQ8plex); K12(iTRAQ8plex)	49.63	0.9833	6	1.06318	6	1.02253	6	0.944805	6	1.0021	6	1.02064	6	1.1179	6	0.852825	6	2	1929.12	-3.51078
aFGGQSLDFGk	K4BB47	N-Term(iTRAQ8plex); K11(iTRAQ8plex)	49.63	1.05254	5	0.968374	5	1.05254	5	0.994924	5	0.929265	5	1.08359	5	0.96853	5	0.922818	5	2	1734.96	-4.35232
eLAEDIEELk	K4CYF5	N-Term(iTRAQ8plex); K10(iTRAQ8plex)	49.61	1.0372	6	1.09555	6	1.06481	6	0.869832	6	0.817243	6	1.1755	6	1.00399	6	0.878772	6	2	1797	-5.72386
dYSMATADVVDAEVR	P14903	N-Term(iTRAQ8plex)	49.6	0.926754	6	1.01645	6	0.89838	6	1.05599	6	1.25143	6	0.916761	6	0.917725	6	1.21424	6	2	1945.95	-0.751597
gTAPLIDVTQYGYFk	O82529	N-Term(iTRAQ8plex); K15(iTRAQ8plex)	49.58	1.04575	2	0.946732	2	1.03839	2	0.990022	2	0.914479	2	1.14763	2	1.06121	2	0.831569	2	2	2281.26	-4.93383
sHVVQQSIGQAVGDLR	M1AT63	N-Term(iTRAQ8plex)	49.56	0.901458	3	1.03789	3	0.99053	3	0.979157	3	1.0819	3	0.950369	3	1.00537	3	1.0883	3	3	1998.1	-1.65632
gVAGLYDYGPPGcAVk	M1B4I7;K4BLW8	N-Term(iTRAQ8plex); C13(Carbamidomethyl); K16(iTRAQ8plex)	49.53																	2	2232.19	-2.38907
vSEQFIDEck	M1CFH9	N-Term(iTRAQ8plex); C9(Carbamidomethyl); K10(iTRAQ8plex)	49.5	1.00176	2	0.973159	2	0.998623	2	1.05989	2	0.944229	2	1.05569	2	1.0207	2	0.98321	2	2	1862.97	-5.38617
sAAYYQQGAR	P93565;Q9SXX4;K4BAW0	N-Term(iTRAQ8plex)	49.49																	3	1418.73	-1.46728
aLESVIGHLR	M1BJ21	N-Term(iTRAQ8plex)	49.48	0.932343	2	1.41536	2	0.827102	2	0.625788	2	1.08941	2	0.720619	2	1.03594	2	1.15236	2	3	1398.83	-2.32042
fDGILGLGFQEISVGk	M1B7H6	N-Term(iTRAQ8plex); K16(iTRAQ8plex)	49.47	0.89862	1	0.859835	1	0.863078	1	0.921432	1	1.17431	1	0.966638	1	1.2649	1	1.09568	1	3	2288.31	-1.59204
eLAYQIcHEFER	M1BV48	N-Term(iTRAQ8plex); C7(Carbamidomethyl)	49.46	0.985558	4	0.991341	4	0.990318	4	0.873218	4	0.957889	4	0.971679	4	1.07607	4	1.01188	4	3	1898.93	-2.55833
lVVELAPMEIR	E7BYE5	N-Term(iTRAQ8plex)	49.45	0.902297	4	0.998293	4	0.914846	4	0.881098	4	0.971438	4	1.11147	4	1.29196	4	1.03664	4	3	1573.93	-0.680274
lEAAGcSLTVLPGR	K4BXB1	N-Term(iTRAQ8plex); C6(Carbamidomethyl)	49.45	1.0218	5	0.963987	5	0.889036	5	1.02169	5	1.20652	5	0.886871	5	0.879693	5	1.17872	5	2	1747.97	-1.3522
eFIAGLHk	M1B7Y1	N-Term(iTRAQ8plex); K8(iTRAQ8plex)	49.45	0.99189	11	1.03077	11	1.13727	11	1.04588	11	0.921951	11	1.08468	11	0.942148	11	0.918453	11	3	1522.91	-4.62317
aNTTFASAIQIGDPVSIDR	P31212	N-Term(iTRAQ8plex)	49.39	0.933681	3	0.924389	3	1.09547	3	1.05585	3	1.14929	3	0.98728	3	0.995661	3	1.11802	3	2	2280.22	2.61942
vVDGLGLPIDGk	Q36915	N-Term(iTRAQ8plex); K12(iTRAQ8plex)	49.38	0.99879	7	0.988386	7	1.11083	7	0.925417	7	0.904635	7	1.05411	7	1.17094	7	0.824208	7	3	1791.08	-2.35635
gISAEDVNAAFR	M1CVH1;K4DH36;F2Q9V9	N-Term(iTRAQ8plex)	49.36																	2	1553.82	-1.89444
dHTIFSLIDGLVk	P49730	N-Term(iTRAQ8plex); K13(iTRAQ8plex)	49.36	1.12379	4	0.976338	4	0.944894	4	0.888425	4	0.792407	4	1.23134	4	1.08296	4	0.884349	4	2	2066.21	-2.4331
iTVITQGADPVVVAEDGk	Q2XPV0;K4CQI3	N-Term(iTRAQ8plex); K18(iTRAQ8plex)	49.35																	3	2420.39	0.644905
aSFALPSFAk	Q852Q9	N-Term(iTRAQ8plex); K10(iTRAQ8plex)	49.35	1.09435	3	0.973529	3	1.02609	3	0.938571	3	0.973758	3	1.04514	3	1.02883	3	0.843684	3	2	1646.97	-3.36539
aTLQLAEIk	M1AFT5	N-Term(iTRAQ8plex); K9(iTRAQ8plex)	49.34	1.03839	6	0.96037	6	1.00718	6	1.04322	6	0.935208	6	0.911762	6	1.20353	6	0.954324	6	2	1594.99	-3.29997
vAPEVIAEyTVR	M1CQP6	N-Term(iTRAQ8plex); Y9(iTRAQ8plex)	49.34	0.993605	2	1.00773	2	0.988464	2	1.02299	2	0.923402	2	1.00706	2	1.2184	2	0.802994	2	3	1955.14	-1.26726
qEQDQAAVDSHR	C8YNG7	N-Term(iTRAQ8plex)	49.33	0.97444	2	0.931578	2	0.853265	2	0.925848	2	1.10714	2	0.845852	2	1.18372	2	1.20503	2	2	1687.82	-3.20334
vLQLETAAGAAIk	P19595	N-Term(iTRAQ8plex); K13(iTRAQ8plex)	49.32	0.985356	3	0.993535	3	1.10462	3	0.95743	3	0.935838	3	1.00679	3	1.02142	3	0.928864	3	3	1893.16	-3.40331
nISVIAVcPk	B5LAT1;M1BTT7	N-Term(iTRAQ8plex); C8(Carbamidomethyl); K10(iTRAQ8plex)	49.3																	2	1709.02	-3.02447
aAFEEAEk	Q40401	N-Term(iTRAQ8plex); K8(iTRAQ8plex)	49.29	1.10013	4	0.941552	4	0.975273	4	1.02966	4	1.04091	4	1.02115	4	1.12498	4	0.813547	4	2	1502.82	-5.367
fSFYDATkPIYTSR	Q00081;P93230	N-Term(iTRAQ8plex); K8(iTRAQ8plex)	49.29																	2	2304.24	-1.85444
gIAGGmHAGLPk	M1B5R1;K4BXB1	N-Term(iTRAQ8plex); M6(Oxidation); K12(iTRAQ8plex)	49.27																	2	1733	-0.245595
vGTPEENVAHFFEVAk	K4C5B9	N-Term(iTRAQ8plex); K16(iTRAQ8plex)	49.27	1.01308	11	0.88199	11	1.0995	11	1.08245	11	0.936778	11	1.08674	11	1.00522	11	0.876313	11	4	2382.29	-1.75426
aLIAAVEHk	K4BF34	N-Term(iTRAQ8plex); K9(iTRAQ8plex)	49.25	1.06515	6	0.994769	6	1.0353	6	1.06762	6	1.01153	6	1.00536	6	1.02317	6	0.895846	6	3	1559.97	-3.46023
qITEEFFHYR	Q9SWA9	N-Term(iTRAQ8plex)	49.25	0.93222	2	0.990518	2	0.924994	2	1.01461	2	1.01803	2	0.966704	2	1.07229	2	1.14444	2	3	1673.86	-1.1671
iIGVDLNASR	B7ST71;Q84UY2	N-Term(iTRAQ8plex)	49.22																	3	1361.8	-1.7011
vLEQLSGQSPVFSk	Q307Y8	N-Term(iTRAQ8plex); K14(iTRAQ8plex)	49.22	1.11437	3	0.986785	3	1.04571	3	0.926839	3	0.850255	3	1.09225	3	1.13408	3	0.819588	3	2	2127.24	5.08606
iIIDSNNNPEHFLTTNPYYDSR	K4C5S4;K4BJ22	N-Term(iTRAQ8plex)	49.21																	3	2927.45	0.49209
cDVIASGIVNAAk	P49972;M1BSG4	N-Term(iTRAQ8plex); C1(Carbamidomethyl); K13(iTRAQ8plex)	49.2																	2	1926.09	-2.59101
gVNPDEAVAmGAALQGGILR	M1AQ30	N-Term(iTRAQ8plex); M10(Oxidation)	49.19	1.00738	2	0.947909	2	1.07776	2	0.936007	2	1.09557	2	0.923053	2	0.842798	2	1.25421	2	3	2259.2	-1.82468
dASLYGLGENTQPHGIk	M1B5Q4	N-Term(iTRAQ8plex); K17(iTRAQ8plex)	49.19	0.975817	4	1.04444	4	0.958886	4	0.925325	4	1.00005	4	1.01714	4	1.07831	4	1.01366	4	3	2408.3	-2.64763
vFEVSLADLQk	Q2XPW5;P62980	N-Term(iTRAQ8plex); K11(iTRAQ8plex)	49.17																	2	1857.08	-5.48135
dTWPELLGVPAk	M1BHH2	N-Term(iTRAQ8plex); K12(iTRAQ8plex)	49.17	0.951147	14	1.13104	14	0.950747	14	0.834307	14	0.754715	14	1.22097	14	1.13985	14	0.791435	14	3	1934.12	-2.87667
eIDLVEWk	M1AD62	N-Term(iTRAQ8plex); K8(iTRAQ8plex)	49.16	1.04778	4	1.01576	4	1.05691	4	0.970395	4	0.935088	4	1.05081	4	1.06382	4	0.91367	4	2	1639.94	-4.15353
aSSYADELVk	Q9SXX4;K4BAW0	N-Term(iTRAQ8plex); K10(iTRAQ8plex)	49.15																	2	1690.94	-3.39305
yDDNAAVVIDQEGNPk	P93788;M1B3S7;P49730	N-Term(iTRAQ8plex); K16(iTRAQ8plex)	49.14																	3	2356.22	-1.44045
kADIGIAVDDATDAAR	Q08435;M1D6E0	N-Term(iTRAQ8plex); K1(iTRAQ8plex)	49.14																	3	2210.21	-3.96402
hNVIDEYDEQSEVAER	K4BUX5	N-Term(iTRAQ8plex)	49.12	0.95909	1	1.02566	1	0.976989	1	0.898449	1	0.984993	1	0.938226	1	1.05141	1	1.20972	1	3	2237.06	-1.77756
iLEVNPDHPIIk	M1BQI2	N-Term(iTRAQ8plex); K12(iTRAQ8plex)	49.12	1.00184	4	1.00411	4	1.05935	4	1.05611	4	0.984782	4	0.980483	4	0.893285	4	1.00246	4	2	1996.2	-3.38115
iNPLVPVDLVIDHSVQVDVAR	M1AGW8	N-Term(iTRAQ8plex)	49.11	0.956802	2	1.02086	2	1.08094	2	0.881846	2	1.13302	2	1.0567	2	0.985088	2	0.862778	2	3	2602.49	0.450748
hVLLPITDR	M0ZW66	N-Term(iTRAQ8plex)	49.1	0.998551	2	1.00382	2	1.0253	2	0.868384	2	0.893628	2	1.118	2	1.12514	2	0.912855	2	3	1367.83	-2.29025
lASLADLYVNDAFGTAHR	P61046;M4SKS4	N-Term(iTRAQ8plex)	49.09																	3	2238.18	-2.17681
rPDYISIFmEk	P27082;M1A2V5;Q84Y00	N-Term(iTRAQ8plex); M9(Oxidation); K11(iTRAQ8plex)	49.09																	3	2023.11	-2.9587
sNLSEFDDVQGHPGFDk	M1C5X7;M1CNJ1	N-Term(iTRAQ8plex); K17(iTRAQ8plex)	49.08																	3	2500.25	-4.34424
dINALEQHIk	P19595	N-Term(iTRAQ8plex); K10(iTRAQ8plex)	49.07	1.05606	2	0.983995	2	1.11297	2	0.969245	2	0.915355	2	1.03136	2	1.07631	2	0.828383	2	2	1789.04	-2.96702
gGVIDEDALVR	M1C4S4	N-Term(iTRAQ8plex)	49.03	0.946006	5	0.96514	5	1.04105	5	1.02327	5	1.02385	5	1.03888	5	1.04811	5	0.925699	5	2	1447.8	-0.946496
iNGVPIELVQPEILR	M0ZY89	N-Term(iTRAQ8plex)	49.03	0.911044	1	0.958184	1	0.979819	1	0.975285	1	0.994638	1	1.2207	1	1.07236	1	0.883754	1	2	1994.19	-0.486329
fFHSIAPGGLAGDR	K4CWZ8	N-Term(iTRAQ8plex)	49.02	0.971465	4	0.963557	4	0.963043	4	0.813437	4	1.16577	4	0.971469	4	1.07771	4	1.03073	4	3	1748.94	-1.76754
hFPGTLTAIR	M0ZTX6	N-Term(iTRAQ8plex)	49	0.948602	7	1.00164	7	1.00367	7	1.01424	7	1.11011	7	0.883918	7	0.908944	7	1.09778	7	3	1416.82	-1.29243
aGNVEmVEVIYDk	Q40381	N-Term(iTRAQ8plex); M6(Oxidation); K13(iTRAQ8plex)	48.94	1.03332	3	1.07704	3	1.15828	3	1.04153	3	0.883383	3	1.02835	3	0.972828	3	0.932809	3	3	2091.12	-3.96381
eALLALNEk	M0ZW28	N-Term(iTRAQ8plex); K9(iTRAQ8plex)	48.93	0.836378	9	0.901921	9	0.933254	9	1.16518	9	0.928829	9	1.38825	9	1.11197	9	0.76271	9	2	1608.97	-5.56101
mGINPIMmSAGELESGNAGEPAk	Q9SXN6;E5KXY0	N-Term(iTRAQ8plex); M8(Oxidation); K23(iTRAQ8plex)	48.91																	3	2928.47	-2.59361
lTYYTPEYETk	A8HG40	N-Term(iTRAQ8plex); K11(iTRAQ8plex)	48.89	0.98222	55	1.05799	55	1.1811	55	1.06767	55	0.897785	55	1.08423	55	0.873817	55	0.959591	55	2	2016.07	-1.95367
gVTAFGFDLVR	Q9LM03	N-Term(iTRAQ8plex)	48.85	1.06237	22	0.94427	21	1.02608	21	0.926796	21	0.992619	21	0.936758	21	1.14825	22	0.964504	21	3	1485.83	-1.96918
lEGDVSFLFGk	C4PG28	N-Term(iTRAQ8plex); K11(iTRAQ8plex)	48.84	1.00338	1	0.965738	1	0.906092	1	0.850491	1	0.847168	1	1.07886	1	1.44795	1	0.781535	1	2	1820.04	-1.48756
lSEGYYVMDPEk	Q07346	N-Term(iTRAQ8plex); K12(iTRAQ8plex)	48.81	1.06674	4	1.13259	4	1.16228	4	0.935373	4	0.841733	4	1.01483	4	0.952918	4	0.847192	4	2	2039.06	-0.603693
iDAYQDTLYAHSLR	Q42934	N-Term(iTRAQ8plex)	48.81	0.949497	18	1.04688	18	0.985575	18	1.05287	18	1.00958	18	1.022	18	0.950236	18	1.00742	18	3	1970.02	-1.8146
icHTNNcPVGVASQR	B5LAU8;M1AL00	N-Term(iTRAQ8plex); C2(Carbamidomethyl); C7(Carbamidomethyl)	48.79																	3	2017	-2.24404
gDEEELQk	P62114;C5MR70	N-Term(iTRAQ8plex); K8(iTRAQ8plex)	48.75																	2	1555.84	-3.18244
gDEEELEk	I0B7J4;I0B7J3;D2XUU3	N-Term(iTRAQ8plex); K8(iTRAQ8plex)	48.75																	2	1556.82	-2.24671
iLEEVAIIPSk	M1C5A4	N-Term(iTRAQ8plex); K11(iTRAQ8plex)	48.73	1.07186	17	0.935003	17	1.01208	17	1.0098	17	0.931202	17	1.0815	17	1.11884	17	0.843961	17	2	1820.13	-3.51483
nNPcLIGEPGVGk	M1B4K0;M1B5I2	N-Term(iTRAQ8plex); C4(Carbamidomethyl); K13(iTRAQ8plex)	48.69																	2	1963.08	-2.85857
lHTGVGmIFLPk	B5LAU8;M1AL00	N-Term(iTRAQ8plex); M7(Oxidation); K12(iTRAQ8plex)	48.68																	2	1937.15	-2.63641
dLTDSLMk	P30171;P93373;H9C954	N-Term(iTRAQ8plex); K8(iTRAQ8plex)	48.66																	2	1530.86	-5.74848
dFGYSFPcDGPGR	Q27S51	N-Term(iTRAQ8plex); C8(Carbamidomethyl)	48.65	0.782526	45	1.03015	45	1.21215	45	0.842662	45	0.89458	45	1.16188	45	1.00586	45	1.01552	45	2	1778.81	-2.02082
aLPYmDFVFGNETEAR	Q2XPV0;K4CQI3	N-Term(iTRAQ8plex); M5(Oxidation)	48.64																	2	2180.05	-3.96644
iFVEELGANESSLVNcVPk	P21343	N-Term(iTRAQ8plex); C16(Carbamidomethyl); K19(iTRAQ8plex)	48.63	1.13376	1	1.03612	1	0.9743	1	0.826839	1	1.04123	1	1.07314	1	0.991025	1	0.884803	1	3	2713.47	2.04508
vPTPNVSVVDLTcR	M1ASG7	N-Term(iTRAQ8plex); C13(Carbamidomethyl)	48.62	0.941976	1	0.817247	1	1.01106	1	1.03395	1	1.14024	1	0.935292	1	1.17733	1	1.01812	1	2	1861.01	-1.30369
vAVLGAAGGIGQPLSLLMk	M1AX44	N-Term(iTRAQ8plex); K19(iTRAQ8plex)	48.61	1.34234	1	0.467865	1	0.712482	1	0.518551	1	1.84698	1	0.914158	1	1.23736	1	0.960582	1	3	2403.46	-2.08867
eDQLEYLEER	M1B583;Q2XTE5	N-Term(iTRAQ8plex)	48.6																	2	1627.81	-2.11091
aLDmNAAEDAIVR	K7WCI9	N-Term(iTRAQ8plex); M4(Oxidation)	48.56	1.01461	3	0.991561	3	1.12871	3	0.8835	3	1.1851	3	0.89577	3	0.967028	3	1.04029	3	2	1708.88	-2.21643
iSMPIMIAPTAMQk	E1AXT8;K4CGI6	N-Term(iTRAQ8plex); K14(iTRAQ8plex)	48.56																	2	2140.21	-1.22288
gVQYLNEIk	K4CL74	N-Term(iTRAQ8plex); K9(iTRAQ8plex)	48.54	1.03928	21	1.01231	21	1.05477	21	1.10642	21	0.882165	21	1.07304	21	0.974891	21	0.916623	21	2	1671.98	-3.82765
vcENIPIVLcGNk	Q38JH1	N-Term(iTRAQ8plex); C2(Carbamidomethyl); C10(Carbamidomethyl); K13(iTRAQ8plex)	48.51	1.13557	1	0.932728	1	0.845366	1	0.524612	1	0.859696	1	1.26964	1	1.32218	1	0.910013	1	2	2124.17	-1.85215
fDVVPQHIQNQLAk	M1A0N5;K4CNS6	N-Term(iTRAQ8plex); K14(iTRAQ8plex)	48.51																	3	2245.29	-2.41772
kDSPLDVIAINDTGGVk	P14903;M1ATQ7	N-Term(iTRAQ8plex); K1(iTRAQ8plex); K17(iTRAQ8plex)	48.51																	3	2654.55	-0.43792
eLEVIHcR	P55311;M1B1G7	N-Term(iTRAQ8plex); C7(Carbamidomethyl)	48.49																	3	1359.73	-1.3131
gGIGcSPSDLSISELER	M1AFA9	N-Term(iTRAQ8plex); C5(Carbamidomethyl)	48.48	0.991416	2	0.957403	2	0.884165	2	1.05516	2	1.17285	2	0.983121	2	0.926418	2	1.11752	2	3	2081.04	-2.35888
lDGFYIAPAFMDk	Q9SXN6	N-Term(iTRAQ8plex); K13(iTRAQ8plex)	48.48	1.06458	13	1.09388	13	1.03363	13	0.993322	13	0.975756	13	0.955742	13	0.855681	13	1.09779	13	2	2096.14	0.39804
cDIVVINTPLTEk	P80503	N-Term(iTRAQ8plex); C1(Carbamidomethyl); K13(iTRAQ8plex)	48.48	1.0396	1	0.822931	1	1.01297	1	0.945646	1	0.928043	1	1.02641	1	1.15999	1	1.08469	1	2	2110.21	2.4579
qLDYVPSTIMALEEVVk	E1AXT8	N-Term(iTRAQ8plex); K17(iTRAQ8plex)	48.48	0.967345	2	1.13455	2	1.21708	2	0.840465	2	0.816436	2	1.10749	2	0.764063	2	1.1322	2	3	2543.42	-3.72245
aMHAVIDR	M1D6E8;Q31859;G4Y965;E0DA04	N-Term(iTRAQ8plex)	48.43																	3	1216.68	-1.81334
fVDDPAPPTGLEk	B3RFS2	N-Term(iTRAQ8plex); K13(iTRAQ8plex)	48.42	1.00803	32	1.15872	32	1.00659	32	0.999259	32	0.91327	32	1.04753	32	0.91178	32	0.918753	32	2	1994.1	-3.73665
vLHELDTLPAR	Q07346	N-Term(iTRAQ8plex)	48.42	1.06447	7	1.13467	7	1.10336	7	0.883031	7	0.906754	7	0.886174	7	0.938758	7	1.02129	7	3	1567.91	0.04056
iLLIGDSGVGk	M0ZVA2;M1B024;M1BB74	N-Term(iTRAQ8plex); K11(iTRAQ8plex)	48.41																	2	1680.04	-3.95931
fPENFTGcQDLAk	K4CJ02	N-Term(iTRAQ8plex); C8(Carbamidomethyl); K13(iTRAQ8plex)	48.39	1.265	12	1.12677	12	1.19588	12	0.956481	12	0.858088	12	0.849961	12	0.85423	12	0.966825	12	2	2135.1	-2.13656
aLIDATSPENSLEDEVGVR	K4BJY1	N-Term(iTRAQ8plex)	48.38	1.00491	1	0.726098	1	0.922004	1	0.86384	1	0.987578	1	0.996269	1	1.29168	1	1.23097	1	2	2319.19	-2.2864
sNYMSAGQISVPIVFR	M0ZZ08	N-Term(iTRAQ8plex)	48.36	0.866672	4	1.00722	4	0.889177	4	1.00431	4	1.2774	4	0.975806	4	0.892048	4	1.17509	4	2	2073.09	-8.88175
kDAVIGAVPk	M1CCD0	N-Term(iTRAQ8plex); K1(iTRAQ8plex); K10(iTRAQ8plex)	48.27	1.20512	6	1.18193	6	0.945009	6	0.943007	6	0.843177	6	0.952872	6	0.908038	6	0.871061	6	2	1910.21	-3.291
tLEAEAAHGTVTR	M0ZI69;P50217;J9Q6L4	N-Term(iTRAQ8plex)	48.26																	3	1659.9	-0.86297
fETLVNHLIER	M1AQ30;K4B2J4	N-Term(iTRAQ8plex)	48.24																	3	1674.94	-1.96661
eNVDTLIVIPNDk	K4D3D6	N-Term(iTRAQ8plex); K13(iTRAQ8plex)	48.22	0.977894	2	0.9377	2	1.10584	2	0.954704	2	0.959812	2	1.08406	2	1.06064	2	0.913633	2	2	2078.19	-4.8316
fHNIYGPFGTWk	Q2XPW6;M1A6A6	N-Term(iTRAQ8plex); K12(iTRAQ8plex)	48.22																	3	2075.12	-3.65391
aVVTVPAYFNDSQR	K4B1S1	N-Term(iTRAQ8plex)	48.21	0.959676	16	1.03268	16	0.934267	16	1.13347	16	1.14122	16	0.937109	16	0.809529	16	1.11851	16	2	1871	-0.518602
sAEymTHAPLGSLNSVGGVATEINAVNYVSPR	G1CBZ5	N-Term(iTRAQ8plex); Y4(iTRAQ8plex); M5(Oxidation)	48.19	0.950455	7	1.07343	7	1.21048	7	0.87502	7	0.945806	7	1.07041	7	1.03436	7	0.851662	7	4	3929.03	0.604333
vLPGFLGGSADLASSNmTLLk	P31212	N-Term(iTRAQ8plex); M17(Oxidation); K21(iTRAQ8plex)	48.18	1.01557	10	0.963766	10	1.05008	10	1.02222	10	1.03914	10	0.903678	10	0.890033	10	1.0911	10	3	2715.52	-1.39094
dNTFVYmcGLk	Q9M4D2	N-Term(iTRAQ8plex); M7(Oxidation); C8(Carbamidomethyl); K11(iTRAQ8plex)	48.17	1.0942	7	1.02493	7	1.02192	7	0.997896	7	0.903433	7	1.04024	7	0.948408	7	0.934806	7	2	1972.01	-2.7832
nmASDmNEELDR	M1APB0	N-Term(iTRAQ8plex); M2(Oxidation); M6(Oxidation)	48.16	0.907342	2	1.17004	2	0.846736	2	1.77329	2	1.33679	2	0.988444	2	0.188586	2	1.22712	2	2	1760.77	-1.36854
aEISHIFR	K4CC89	N-Term(iTRAQ8plex)	48.16	0.936767	12	1.00581	12	0.998985	12	0.893987	12	0.98846	12	1.0446	12	1.06031	12	0.975421	12	3	1276.73	-2.96459
qGDSVVALHR	Q41330	N-Term(iTRAQ8plex)	48.14	0.841142	4	0.937059	4	0.839769	4	0.869396	4	1.23988	4	0.926343	4	1.15047	4	1.28144	4	3	1385.78	-2.08033
tVLIMELINNVAk	P05499;K4BX20	N-Term(iTRAQ8plex); K13(iTRAQ8plex)	48.13																	3	2066.25	-2.33889
cIIHmEH	Q84UY2	N-Term(iTRAQ8plex); C1(Carbamidomethyl); M5(Oxidation)	48.13	0.9144	2	0.986569	2	0.707434	2	0.763484	2	1.09409	2	0.94241	2	1.35494	2	1.20796	2	2	1259.61	-3.57368
aFDLGGHQIAR	O24116	N-Term(iTRAQ8plex)	48.12	0.996134	5	0.977556	5	1.03917	5	0.976935	5	1.00715	5	0.975434	5	0.982378	5	0.97706	5	3	1488.82	-1.30373
dLYGNIVLSGGSTmFPGIADR	H9C954;P93373;Q96483;P93375	N-Term(iTRAQ8plex); M14(Oxidation)	48.06																	2	2503.28	0.409638
aQTLGDTSTLEFMR	M1BQI2	N-Term(iTRAQ8plex)	48.02	0.873888	1	0.95548	1	1.05705	1	1.08313	1	1.16919	1	0.956479	1	0.927158	1	1.10942	1	2	1873.96	-1.36204
qHLALLcLGEIGR	K4B1M7	N-Term(iTRAQ8plex); C7(Carbamidomethyl)	48.02	0.914861	2	1.04063	2	1.06007	2	1.06561	2	0.835714	2	1.02603	2	1.13365	2	0.923541	2	3	1784.01	-1.1628
dVNAAVATIk	B5M4B0;M0ZYR0;M1A1P3	N-Term(iTRAQ8plex); K10(iTRAQ8plex)	47.99																	3	1609.97	-4.58691
vAmIGFAASLLGEAITGk	P62114;B3RFS2;M1BHC8	N-Term(iTRAQ8plex); M3(Oxidation); K18(iTRAQ8plex)	47.99																	3	2373.36	-1.3818
sYITGYQASk	Q9FR30	N-Term(iTRAQ8plex); K10(iTRAQ8plex)	47.98	1.13258	4	1.04875	4	1.04359	4	1.01869	4	0.945825	4	1.00292	4	0.939283	4	0.890908	4	2	1725.95	-7.479
iLELLcHR	M1B7F4	N-Term(iTRAQ8plex); C6(Carbamidomethyl)	47.97	1.10696	2	0.96293	2	1.15356	2	0.814234	2	1.08036	2	0.85345	2	1.06033	2	0.924694	2	3	1357.79	-2.90421
lNVTDIDTYDDHR	P23281	N-Term(iTRAQ8plex)	47.92	0.877288	4	0.974845	4	0.836004	4	0.881533	4	1.20048	4	0.932764	4	1.0939	4	1.36533	4	3	1880.93	-1.70277
fDDSFSLGSIk	M1CIC6	N-Term(iTRAQ8plex); K11(iTRAQ8plex)	47.91	0.983796	3	0.857723	3	1.15873	3	0.988035	3	0.831473	3	1.11249	3	0.974465	3	0.998763	3	2	1823.99	-3.37133
aVFVDLEPTVIDEVR	B5M4B0	N-Term(iTRAQ8plex)	47.88	1.03135	1	1.31315	1	0.877485	1	1.66593	1	1.31138	1	1.06533	1	0.189239	1	0.883849	1	2	2006.11	-0.840747
aYTVQFGTck	K4CJ02	N-Term(iTRAQ8plex); C9(Carbamidomethyl); K10(iTRAQ8plex)	47.88	1.11593	34	1.05108	34	1.19149	34	1.08189	34	0.891359	34	0.916619	34	0.834575	34	0.911575	34	2	1782.96	-2.1397
aTPQQVADYTLSLLk	K4B3P9	N-Term(iTRAQ8plex); K15(iTRAQ8plex)	47.88	1.07056	3	1.03395	3	1.04796	3	1.0049	3	0.881639	3	0.994531	3	0.952208	3	0.907068	3	2	2256.3	-1.20597
dGYMISSGQPVk	M1BQ50	N-Term(iTRAQ8plex); K12(iTRAQ8plex)	47.84	0.967858	3	0.954981	3	1.03898	3	0.979437	3	1.05441	3	1.04196	3	1.10427	3	0.871993	3	2	1890.03	2.15928
lGDVVSVHQcPDVk	M1BY26;M1AP63;M1BQM8;K4BKB2	N-Term(iTRAQ8plex); C10(Carbamidomethyl); K14(iTRAQ8plex)	47.83																	3	2161.18	-2.61996
gVLPENQAVVVk	O82529	N-Term(iTRAQ8plex); K12(iTRAQ8plex)	47.81	1.04581	2	0.947246	2	1.05469	2	0.966235	2	0.888894	2	1.17131	2	1.0064	2	0.902868	2	2	1861.13	-3.66492
aTPDQVADYTLk	Q9SXX4	N-Term(iTRAQ8plex); K12(iTRAQ8plex)	47.76	1.01618	8	1.06253	8	1.14118	8	0.910665	8	0.888898	8	1.04679	8	0.987647	8	0.930685	8	2	1930.07	-3.69267
aPTHALLNEEGVDLPR	M1B485	N-Term(iTRAQ8plex)	47.76	0.975804	3	0.974488	3	0.93234	3	1.0168	3	0.961761	3	1.03064	3	0.97219	3	1.14305	3	3	2036.1	-2.06249
mPSAVGYQPTLSTEMGSLQER	P51824;I7J2T7	N-Term(iTRAQ8plex)	47.76																	3	2586.28	-1.80565
fLVSDSFPGNER	M1ARW1	N-Term(iTRAQ8plex)	47.68	1.0193	8	1.0127	8	1.08423	8	1.06578	8	1.02156	8	0.95063	8	0.832716	8	1.09875	8	2	1671.86	-3.28795
eAIAIYPDLSDVR	M1BBT2	N-Term(iTRAQ8plex)	47.65	0.794012	5	1.03545	5	0.99076	5	0.963229	5	0.979333	5	1.03533	5	0.951521	5	1.15102	5	2	1765.96	-0.0796474
vVEVNALAk	Q9LM03	N-Term(iTRAQ8plex); K9(iTRAQ8plex)	47.64	1.06959	9	0.983802	9	1.09461	9	1.02513	9	0.956295	9	0.859462	9	1.03149	9	0.93317	9	2	1550.97	-4.67558
iNMVDLPLGATEDR	M1CJ43;P29021	N-Term(iTRAQ8plex)	47.6																	2	1847.98	-1.5783
tVIWNGPMGVFEFDk	P61046	N-Term(iTRAQ8plex); K15(iTRAQ8plex)	47.6	0.822562	1	0.936589	1	1.14533	1	0.948428	1	0.819882	1	1.04495	1	1.10994	1	1.20754	1	3	2348.25	-1.88851
dIImVDHMR	A7XB36;M0ZZV7	N-Term(iTRAQ8plex); M4(Oxidation)	47.6																	3	1449.75	-2.84137
lLYEcAPmSFIVEQAGGk	M1BNN4;K4CRK7	N-Term(iTRAQ8plex); C5(Carbamidomethyl); M8(Oxidation); K18(iTRAQ8plex)	47.59																	2	2637.38	-3.79057
gELEEIVHYLR	M1AER9	N-Term(iTRAQ8plex)	47.58	1.01499	1	1.11966	1	0.861911	1	1.20864	1	1.13126	1	0.786687	1	0.96378	1	1.06024	1	3	1661.91	-3.62039
lDVLAATHPNLk	K4BZA6	N-Term(iTRAQ8plex); K12(iTRAQ8plex)	47.58	0.958955	4	1.04252	4	0.877667	4	0.920951	4	0.998619	4	1.03646	4	1.09708	4	1.05558	4	3	1900.14	-2.38968
mSGGDHIHAGTVVGk	E0DA04	N-Term(iTRAQ8plex); M1(Oxidation); K15(iTRAQ8plex)	47.58	1.02518	3	1.26747	3	0.922436	3	1.31684	3	1.065	3	1.11439	3	0.495173	3	0.86472	3	2	2090.12	-2.96392
sNLVGMGIVPLcFk	M1CTR3;M1AGW8;F2XNK3	N-Term(iTRAQ8plex); C12(Carbamidomethyl); K14(iTRAQ8plex)	47.56																	2	2143.22	-1.76536
lVEVNALAk	K4ATB4	N-Term(iTRAQ8plex); K9(iTRAQ8plex)	47.54	1.12872	2	1.00668	2	1.06694	2	0.948134	2	0.871597	2	0.994671	2	1.08503	2	0.859394	2	2	1564.98	-2.62165
aNALNPSDIAk	K4BNY7;M1CLU3	N-Term(iTRAQ8plex); K11(iTRAQ8plex)	47.52																	2	1722	-2.40055
tYGFLTPDFWk	M1CBF6	N-Term(iTRAQ8plex); K11(iTRAQ8plex)	47.52	1.00953	1	0.957496	1	1.05962	1	0.955757	1	0.86996	1	1.26671	1	1.09149	1	0.724293	1	2	1983.08	-3.06042
aGMTHIVR	Q2VCJ2;M1CBS3	N-Term(iTRAQ8plex)	47.5																	3	1188.68	-3.45966
iLmVGLDAAGk	Q2V9B7;P51824	N-Term(iTRAQ8plex); M3(Oxidation); K11(iTRAQ8plex)	47.47																	3	1712.02	-1.52745
iIGIDIDSk	Q2XPW7;K4CU67	N-Term(iTRAQ8plex); K9(iTRAQ8plex)	47.45																	2	1581.96	-5.01605
gLANDVFIk	M1B5Q4;M1BAU4	N-Term(iTRAQ8plex); K9(iTRAQ8plex)	47.45																	2	1584.95	-6.09994
yIGSMVADVHR	P80503;M1AQH0	N-Term(iTRAQ8plex)	47.44																	3	1551.82	-1.02046
cESAcPTDFLSVR	Q2VEC9	N-Term(iTRAQ8plex); C1(Carbamidomethyl); C5(Carbamidomethyl)	47.43	0.936831	18	1.0523	18	0.921558	18	0.890653	18	0.891784	18	1.05792	18	0.992788	18	1.07698	18	2	1845.88	3.71084
gFVQFcYEPIk	K4CL74;K4CL75	N-Term(iTRAQ8plex); C6(Carbamidomethyl); K11(iTRAQ8plex)	47.39																	2	1996.07	-5.34775
qLQAEDVVVk	M1A029	N-Term(iTRAQ8plex); K10(iTRAQ8plex)	47.38	1.07612	2	0.938097	2	1.03913	2	1.134	2	0.927395	2	0.985638	2	0.948511	2	1.0331	2	2	1737.03	-2.54292
gILNVAAIk	M0ZKX1	N-Term(iTRAQ8plex); K9(iTRAQ8plex)	47.37	0.976498	5	0.939832	5	1.1708	5	1.02739	5	0.951485	5	1.00761	5	0.972604	5	0.915374	5	2	1506.98	-3.94635
vPNVTDIGLkPR	J9YIZ4	N-Term(iTRAQ8plex); K10(iTRAQ8plex)	47.37	0.979676	4	1.04318	4	0.942946	4	0.940967	4	1.03328	4	0.982679	4	1.07275	4	1.02721	4	3	1917.17	-2.15067
lLPDAVGTTcGQR	P49039;P49037;B3F8H6;Q1L5V8	N-Term(iTRAQ8plex); C10(Carbamidomethyl)	47.33																	2	1691.9	-2.26994
iNWIcNPVHk	M1D6S9	N-Term(iTRAQ8plex); C5(Carbamidomethyl); K10(iTRAQ8plex)	47.33	0.964872	2	0.955273	2	0.896822	2	1.03185	2	0.903536	2	1.24517	2	1.13974	2	0.828414	2	3	1889.06	-3.78301
vFGDVSEQDAFAAVR	M0ZTX4	N-Term(iTRAQ8plex)	47.31	0.983737	2	0.987933	2	0.968698	2	0.962786	2	1.07373	2	0.987358	2	0.954703	2	1.14841	2	2	1914.98	-1.96856
vNDQYITNVLLk	Q2LFC1;M1C2Q1	N-Term(iTRAQ8plex); K12(iTRAQ8plex)	47.3																	2	2028.19	-4.08157
nHGIHFR	M1D6E8;Q31859	N-Term(iTRAQ8plex)	47.28																	3	1184.65	-3.63274
lAVDAILLAEGAER	K4CH48	N-Term(iTRAQ8plex)	47.27	0.93252	1	0.887956	1	0.939332	1	0.872161	1	1.14166	1	0.918871	1	0.862595	1	1.60531	1	2	1745.01	-0.329886
qVQDFQEEVLER	M1CPK1	N-Term(iTRAQ8plex)	47.23	0.981113	2	1.14417	2	0.864963	2	1.08614	2	0.971591	2	0.907303	2	0.940036	2	1.16902	2	2	1823.94	-2.00885
lADLVGVTLGPk	M1C7V7;M0ZRG6	N-Term(iTRAQ8plex); K12(iTRAQ8plex)	47.22																	2	1791.12	-1.22597
qTVAVGVIk	P43643	N-Term(iTRAQ8plex); K9(iTRAQ8plex)	47.21	1.11253	20	0.965403	20	1.00632	20	1.01787	20	0.932455	20	1.04212	20	1.06827	19	0.850497	20	2	1522.97	-6.57423
iNDYGALcGPVVDEVk	M1A997	N-Term(iTRAQ8plex); C8(Carbamidomethyl); K16(iTRAQ8plex)	47.21	0.973386	4	0.990073	4	1.03956	4	1.08805	4	0.987171	4	1.01785	4	0.988749	4	1.0272	4	3	2357.26	-1.94558
sQLLLDADQVEk	M0ZWB7	N-Term(iTRAQ8plex); K12(iTRAQ8plex)	47.21	1.04955	4	1.00684	4	1.02062	4	1.01826	4	0.941515	4	1.07579	4	0.956451	4	0.95577	4	2	1967.13	0.139068
acPTDVLEmIPWDGck	Q2VEC9	N-Term(iTRAQ8plex); C2(Carbamidomethyl); M9(Oxidation); C15(Carbamidomethyl); K16(iTRAQ8plex)	47.17	1.09815	5	1.03878	5	1.06092	5	1.09676	5	0.929373	5	1.07111	5	0.770769	5	0.900581	5	3	2516.24	-3.18769
vAILGAAGGIGQPLAmLmk	M1A2B4;M1ANW2	N-Term(iTRAQ8plex); M16(Oxidation); M18(Oxidation); K19(iTRAQ8plex)	47.16																	3	2451.43	0.359118
aGScSScAGk	P83582	N-Term(iTRAQ8plex); C4(Carbamidomethyl); C7(Carbamidomethyl); K10(iTRAQ8plex)	47.16	1.0396	6	1.15678	6	0.937665	6	0.986009	6	0.797251	6	1.12283	6	0.911653	6	1.06445	6	2	1592.79	-4.34709
eEQDDYAVQSFER	M1BGN4	N-Term(iTRAQ8plex)	47.15	0.99136	2	1.05528	2	0.972906	2	0.943558	2	1.10297	2	1.03797	2	0.975063	2	0.922116	2	2	1919.89	-1.45595
iAEILEAHPk	Q9MT29	N-Term(iTRAQ8plex); K10(iTRAQ8plex)	47.15	0.900657	3	0.976387	3	1.09927	3	0.939416	3	0.968656	3	1.01364	3	1.18363	3	0.854631	3	2	1729.05	-0.0351474
aPGIDDVTGEPLIQR	M1B815	N-Term(iTRAQ8plex)	47.13	1.09327	1	1.01855	1	0.841466	1	1.09981	1	1.08123	1	0.96815	1	0.938097	1	1.05757	1	2	1885.03	-0.873985
hTPGTFTNQLQTSYSEPR	Q38M60;M1CKB2	N-Term(iTRAQ8plex)	47.12																	3	2368.18	-0.831268
iLTDYGFEGHPLR	P80261	N-Term(iTRAQ8plex)	47.12	0.871931	5	0.926793	5	1.00831	5	0.918504	5	0.950441	5	0.956323	5	1.10509	5	1.09482	5	3	1821.98	-0.795537
vGLTALTMAEyFR	P51824;I7J2T7	N-Term(iTRAQ8plex); Y11(iTRAQ8plex)	47.11																	2	2080.17	-3.04409
fDVYLNADk	M1CW46	N-Term(iTRAQ8plex); K9(iTRAQ8plex)	47.09	0.850504	24	1.155	24	1.05384	24	0.972622	24	0.819618	24	1.19404	24	1.05681	24	0.882878	24	2	1692.94	-2.02682
vFAHQDILDLAk	K4DGZ2	N-Term(iTRAQ8plex); K12(iTRAQ8plex)	47.03	0.973707	9	0.965368	9	1.10889	9	0.94999	9	0.900853	9	1.14176	9	1.05304	9	0.868095	9	3	1978.15	-2.64037
lySIASSALGDFGDSk	M0ZVR1;K4B6A3	N-Term(iTRAQ8plex); Y2(iTRAQ8plex); K16(iTRAQ8plex)	47.03																	2	2543.4	-3.79411
ePYTATIVSVER	M0ZY46	N-Term(iTRAQ8plex)	47.02	0.960344	5	0.934716	5	0.9641	5	1.15707	5	1.31705	5	0.932747	5	1.06014	5	1.02608	5	2	1668.91	-1.95868
eIADIMLk	M1B4K0;M1B5I2	N-Term(iTRAQ8plex); K8(iTRAQ8plex)	47.02																	2	1540.92	-4.91948
rLNAVASTFQDAESIAk	M0ZPZ5	N-Term(iTRAQ8plex); K17(iTRAQ8plex)	47.01	0.922457	2	0.983883	2	1.05433	2	0.998987	2	0.92543	2	1.06431	2	1.12614	2	0.919737	2	3	2429.35	-2.779
nILFVISkPDVFk	A2PYH3;M1AAU6	N-Term(iTRAQ8plex); K8(iTRAQ8plex); K13(iTRAQ8plex)	47.01																	2	2432.49	-4.3113
iGLAVALkP	P42056	N-Term(iTRAQ8plex); K8(iTRAQ8plex)	47	1.11104	8	1.09142	8	1.03851	8	0.982853	8	0.877966	8	0.987447	8	0.995317	8	0.902521	8	3	1489.98	-5.91415
eHIAAYGEGNER	M1C6B8;M1B0M9;P12424	N-Term(iTRAQ8plex)	46.99																	2	1649.82	-1.85112
eIEIDIEPTDTIDR	M1AS44	N-Term(iTRAQ8plex)	46.98	1.00822	4	1.00276	4	0.943522	4	1.10403	4	1.12347	4	0.88206	4	0.993417	4	1.12606	4	2	1963.02	-0.559521
cNIQGLVSDLIk	M1C2Q1	N-Term(iTRAQ8plex); C1(Carbamidomethyl); K12(iTRAQ8plex)	46.98	1.06405	1	0.953197	1	0.899041	1	0.854314	1	0.895272	1	1.29056	1	1.09192	1	0.880871	1	2	1968.15	2.95138
fDALLVELk	M1CM45;M1C4Q8	N-Term(iTRAQ8plex); K9(iTRAQ8plex)	46.96																	2	1656.01	-3.56159
iGGADDVYIGDIR	M1AH70	N-Term(iTRAQ8plex)	46.95	0.96628	10	0.995923	10	0.992546	10	1.05207	10	1.00855	10	1.02002	10	0.976542	10	1.08585	10	2	1667.89	-1.451
fEQDIEcGGGYIk	K4BRL8	N-Term(iTRAQ8plex); C7(Carbamidomethyl); K13(iTRAQ8plex)	46.9	1.11864	1	0.92958	1	0.957071	1	0.987366	1	0.836267	1	1.04698	1	1.28324	1	0.781796	1	2	2124.08	-2.32062
gIDRDFEPVLSMTPLN	Q8S8X7	N-Term(iTRAQ8plex)	46.89	0.730367	3	0.971153	3	1.06894	3	0.809161	3	1.02815	3	1.19229	3	1.09826	3	0.971011	3	2	2108.1	-1.44674
dLPGHLLR	P93400;M1CS26;Q9SDZ6	N-Term(iTRAQ8plex)	46.89																	3	1224.73	-3.15995
aDGYILEGk	M1BS91	N-Term(iTRAQ8plex); K9(iTRAQ8plex)	46.88	1.01702	11	0.943417	11	1.00439	11	1.05279	11	0.869923	11	1.24073	11	1.03124	11	0.821485	11	2	1573.9	-4.66162
lAEEIGYPVMIk	B5LAS7	N-Term(iTRAQ8plex); K12(iTRAQ8plex)	46.85	0.927944	6	0.918061	6	1.05429	6	1.0628	6	0.957278	6	1.11725	6	1.08389	6	0.872312	6	2	1971.14	-3.01546
eHIPLFR	K4CXM0	N-Term(iTRAQ8plex)	46.84	0.931184	5	0.911794	5	1.34974	5	1.4882	5	1.03186	5	0.845246	5	0.694663	5	0.906086	5	3	1215.71	-2.69317
gAASVEGVEAk	C9DFB8;F8WQS4	N-Term(iTRAQ8plex); K11(iTRAQ8plex)	46.79																	2	1625.93	-0.806744
gTVAVGFDTHPNGEVk	M0ZSA3	N-Term(iTRAQ8plex); K16(iTRAQ8plex)	46.79	0.847628	3	0.941982	3	1.03743	3	0.843168	3	1.00417	3	1.00558	3	1.11831	3	1.08908	3	3	2236.21	-3.39629
sIVGATLEVIQk	K4CQR5	N-Term(iTRAQ8plex); K12(iTRAQ8plex)	46.78	0.989876	11	1.00794	11	1.00634	11	1.02107	11	0.994719	11	1.05187	11	0.919292	11	1.08692	11	3	1866.15	-1.6292
dIQAQLEk	Q2VCJ2	N-Term(iTRAQ8plex); K8(iTRAQ8plex)	46.78	0.937031	8	0.927293	8	0.996617	8	1.03672	8	0.972672	8	1.17715	8	1.11918	8	0.846087	8	2	1552.9	-7.81336
eAVNVSLGNLLTyPFVR	M1D227;P30360	N-Term(iTRAQ8plex); Y13(iTRAQ8plex)	46.76																	4	2500.43	-4.80278
vIETDPGEYcVVAPDTEIFcEGEPVk	M1BQM8	N-Term(iTRAQ8plex); C10(Carbamidomethyl); C20(Carbamidomethyl); K26(iTRAQ8plex)	46.74	0.939861	1	1.06471	1	0.9426	1	1.04004	1	0.994881	1	1.0365	1	0.816824	1	1.28534	1	3	3561.76	0.541908
gGAPADYQPAFR	Q2XTB2;Q2XPV4	N-Term(iTRAQ8plex)	46.7																	2	1553.8	-2.1161
amVIINPGNPTGQcLSVANLk	M1BLM4	N-Term(iTRAQ8plex); M2(Oxidation); C14(Carbamidomethyl); K21(iTRAQ8plex)	46.67	1.16881	3	1.02799	3	1.00576	3	0.885627	3	1.14722	3	0.841927	3	0.837932	3	1.2144	3	3	2821.55	-0.258133
qVGVPNMVVFLNk	M1BJQ9;M1DPA6;P43643	N-Term(iTRAQ8plex); K13(iTRAQ8plex)	46.65																	2	2053.2	-2.30476
gHyLNATAGTcEEMmk	M1D6E8;G4Y965;E0DA04	N-Term(iTRAQ8plex); Y3(iTRAQ8plex); C11(Carbamidomethyl); M15(Oxidation); K16(iTRAQ8plex)	46.61																	4	2741.37	-2.92552
ekVEDGIFGTSGGIGFTk	P62114;B3RFS2	N-Term(iTRAQ8plex); K2(iTRAQ8plex); K18(iTRAQ8plex)	46.61																	3	2754.54	-1.32539
vVFVPWVETDFR	P0CG84	N-Term(iTRAQ8plex)	46.57	0.94165	3	1.06878	4	1.04246	3	1.0315	3	0.890112	3	1.1274	4	1.09873	3	0.995658	3	2	1797.98	-2.29882
gEVDINHLVR	M1C4X8	N-Term(iTRAQ8plex)	46.57	0.910614	2	0.883532	2	0.910377	2	0.995986	2	1.14772	2	1.03624	2	1.12995	2	1.03008	2	3	1455.82	-1.7915
nDGIYIINLGk	M1CKB2	N-Term(iTRAQ8plex); K11(iTRAQ8plex)	46.54	0.984311	8	0.953574	8	1.09003	8	0.986457	8	0.918191	8	1.09951	8	1.13263	8	0.808293	8	2	1828.07	-3.12547
iSGLIYEETR	M1B9C1	N-Term(iTRAQ8plex)	46.46	0.961894	89	0.894157	89	0.903402	89	1.02734	89	0.936835	89	1.20901	89	1.13818	89	0.902482	89	3	1484.82	-1.49684
mVNHFVQEFk	M0ZI18;M1CZI3;M1BNR4;M0ZHT9;P27322	N-Term(iTRAQ8plex); M1(Oxidation); K10(iTRAQ8plex)	46.46																	2	1903.03	-2.60587
tTIDAGLVHR	K4B3M5	N-Term(iTRAQ8plex)	46.45	0.777531	3	0.871774	3	0.937595	3	0.922637	3	1.34344	3	0.926573	3	1.10167	3	1.17045	3	3	1386.79	-5.74207
lILAHDIATEk	Q5ECP6	N-Term(iTRAQ8plex); K11(iTRAQ8plex)	46.44	1.02354	6	1.02403	6	0.972885	6	0.957844	6	0.975306	6	0.965032	6	1.13568	6	0.906928	6	2	1832.11	-2.8182
iAELGTHLELLER	K4BFA5	N-Term(iTRAQ8plex)	46.42	0.757587	1	1.03684	1	1.27716	1	0.900011	1	0.741168	1	1.05304	1	1.10832	1	1.11577	1	3	1798.04	-1.13104
vcGNPHAIIR	K4D740	N-Term(iTRAQ8plex); C2(Carbamidomethyl)	46.41	1.01492	2	0.878787	2	0.871939	2	1.05967	2	1.10917	2	0.91758	2	1.17546	2	1.04274	2	3	1440.81	0.435327
iGGIGTVPVGR	Q2XTC2;Q9M516;P43643;Q9ZWH9	N-Term(iTRAQ8plex)	46.4																	3	1329.81	-1.59465
gFSLEELk	M1CVD3;M1CJU0	N-Term(iTRAQ8plex); K8(iTRAQ8plex)	46.38																	3	1530.89	-2.89995
kEWGIPGDLFGTLPGR	M1B225	N-Term(iTRAQ8plex); K1(iTRAQ8plex)	46.36	1.10326	13	1.09307	13	0.998372	13	0.989438	13	0.826175	13	1.08767	13	0.969805	13	0.961439	13	3	2351.32	-5.04697
vEAEEHYYNAk	M1BN71	N-Term(iTRAQ8plex); K11(iTRAQ8plex)	46.35	1.02991	3	1.01817	3	1.05067	3	1.1479	3	0.9209	3	1.04691	3	0.924673	3	0.997552	3	2	1961.02	-3.46693
yGLLDESQNk	Q3HRY4	N-Term(iTRAQ8plex); K10(iTRAQ8plex)	46.34	1.0692	13	0.940966	13	0.955733	13	1.06468	13	0.88027	13	1.1465	13	1.044	13	0.834357	13	2	1774.98	2.40056
tVLImELINNIAk	P51824;P05499;I7J2T7	N-Term(iTRAQ8plex); M5(Oxidation); K13(iTRAQ8plex)	46.34																	3	2096.26	-2.54116
eGQNDIFYITGESk	M1B583	N-Term(iTRAQ8plex); K14(iTRAQ8plex)	46.33	1.08135	5	1.01169	5	1.15459	5	0.955004	5	0.927108	5	0.951078	5	0.986192	5	0.934034	5	2	2209.15	-3.64953
mAHPEGEYATAR	K4CGI6;E1AXT8	N-Term(iTRAQ8plex); M1(Oxidation)	46.31																	3	1652.8	-1.47539
vYEGVPPPYDk	Q3HRW1	N-Term(iTRAQ8plex); K11(iTRAQ8plex)	46.31	1.05202	19	0.957735	19	0.998625	19	1.08432	19	0.917872	19	1.13595	19	1.05321	19	0.862515	19	2	1872.03	-2.17258
iEDFQPVPLPk	K4BQ85	N-Term(iTRAQ8plex); K11(iTRAQ8plex)	46.31	1.01115	2	0.995323	2	1.14119	2	0.936989	2	0.982991	2	0.974005	2	1.00369	2	0.961339	2	2	1891.11	-2.66532
hVIGENDEFIGk	M0ZMS6;K4D180	N-Term(iTRAQ8plex); K12(iTRAQ8plex)	46.31																	3	1966.08	-4.48
sLGAAVIYNk	M1C5M0	N-Term(iTRAQ8plex); K10(iTRAQ8plex)	46.3	0.996734	18	1.17998	18	0.954316	18	1.24961	18	1.19375	18	0.849779	18	0.560225	16	1.22242	18	3	1643.99	-1.09405
kPAVINVTIDPYAGAESGR	M1D0M1	N-Term(iTRAQ8plex); K1(iTRAQ8plex)	46.29	0.982925	2	0.883017	2	1.08798	2	0.888628	2	0.999226	2	1.03883	2	1.1193	2	0.990905	2	3	2566.45	0.594215
dEDILGTLHD	K4CBZ9	N-Term(iTRAQ8plex)	46.28	1.13969	1	0.976017	1	0.958741	1	1.18702	1	1.14154	1	0.85674	1	0.810744	1	1.09373	1	2	1431.72	-2.60467
aIALHLASLGAk	Q3LHL1	N-Term(iTRAQ8plex); K12(iTRAQ8plex)	46.27	1.1015	8	1.12519	8	1.03495	8	1.01659	8	0.960136	8	0.911259	8	0.923151	8	1.02742	8	2	1773.12	-3.12523
nPALYGELSk	P30360	N-Term(iTRAQ8plex); K10(iTRAQ8plex)	46.25	1.03575	42	1.05591	42	1.16035	42	1.00844	42	0.97502	42	0.986465	42	0.855126	42	1.06897	42	3	1699.98	-3.01026
eAHPEGAINVQIYR	K4C601	N-Term(iTRAQ8plex)	46.23	0.837045	7	0.951615	7	0.885784	7	0.889356	7	1.18988	7	0.786467	7	0.99501	7	1.33627	7	2	1901.02	-0.22695
aVLmDLEPGTMDSIR	P46263;M1BNE9	N-Term(iTRAQ8plex); M4(Oxidation)	46.22																	2	1968.01	-1.65739
qSLSYLDGSLPGDFGFDPLGLSDPEGTGGFIEPk	K4CXU8	N-Term(iTRAQ8plex); K34(iTRAQ8plex)	46.22	1.1586	1	1.07215	1	1.09542	1	0.355033	1	0.506568	1	1.27643	1	1.52998	1	0.620122	1	3	4121.09	0.241569
vFPNGEVQYLHPk	P62094	N-Term(iTRAQ8plex); K13(iTRAQ8plex)	46.22	1.02747	16	1.11986	16	0.969054	16	1.02438	16	0.782717	16	1.17983	16	0.969904	16	0.879051	16	3	2136.2	-2.60022
nAYIcLIHYGDGEk	P93788	N-Term(iTRAQ8plex); C5(Carbamidomethyl); K14(iTRAQ8plex)	46.22	1.06352	11	1.01746	11	1.00465	11	1.03742	11	0.917379	11	1.05579	11	0.896568	11	0.975563	11	2	2261.18	-2.74859
mITGDQLAIGk	M1D6E0;Q6TS30;K4BLL7	N-Term(iTRAQ8plex); K11(iTRAQ8plex)	46.18																	2	1755.02	-4.54657
sIPEGAVVcNVEHk	M1CCA0;M1BP14;M1BZ12	N-Term(iTRAQ8plex); C9(Carbamidomethyl); K14(iTRAQ8plex)	46.18																	4	2147.17	-1.80733
yAVNSVSFVPLDTPLk	K4BVU1	N-Term(iTRAQ8plex); K16(iTRAQ8plex)	46.15	0.968644	1	1.08277	1	1.04275	1	0.981244	1	0.957281	1	1.12436	1	0.990696	1	0.843798	1	3	2358.35	-0.91085
dTGVHGLVVPDVPLEETEMLR	M1CS66	N-Term(iTRAQ8plex)	46.13	1.0249	2	1.0678	2	1.00994	2	1.06889	2	0.968433	2	0.922061	2	1.00722	2	0.955754	2	3	2610.37	-3.29878
vNALENVVkPR	Q1KTH0;K4AXB5	N-Term(iTRAQ8plex); K9(iTRAQ8plex)	46.12																	3	1847.13	-2.62881
iQLLLSQVEGk	K4C9G1	N-Term(iTRAQ8plex); K11(iTRAQ8plex)	46.11	1.33331	2	0.972756	2	1.04815	2	1.20508	2	1.10015	2	0.795449	2	0.758693	2	0.906988	2	2	1836.14	-1.5096
fSTVVHER	P49284;P49319;P49316;P55311	N-Term(iTRAQ8plex)	46.1																	3	1278.71	-2.5875
nSSYFVEWIPNNVk	P46263;K4D2Y1;M1B4S9;M1BNE9	N-Term(iTRAQ8plex); K14(iTRAQ8plex)	46.08																	3	2305.24	-2.42448
yNLGEGLEk	M0ZU44;K4CCP7	N-Term(iTRAQ8plex); K9(iTRAQ8plex)	46.04																	2	1630.92	-5.98065
kYDEIDAAPEER	M1BJQ9;P43643	N-Term(iTRAQ8plex); K1(iTRAQ8plex)	46.04																	2	2044.07	-3.23228
vSVVPSAAALVIk	M1D6Y3	N-Term(iTRAQ8plex); K13(iTRAQ8plex)	46.02	1.05049	32	1.0305	32	0.986545	32	1.02299	32	0.977052	32	1.03558	32	0.95001	32	0.932909	32	2	1862.19	-2.36646
fFETFAAPFTk	K4DFB6	N-Term(iTRAQ8plex); K11(iTRAQ8plex)	46.01	1.03595	13	1.08301	13	1.05208	13	0.999451	13	0.872285	13	1.07924	13	1.03306	13	0.949292	13	2	1914.05	-4.0816
dEPLTVQLPGTQTR	M1C5Y4	N-Term(iTRAQ8plex)	46	0.942704	4	0.997714	4	0.874625	4	0.952858	4	1.22988	4	0.890057	4	0.978758	4	1.19081	4	2	1859.02	0.451268
aLADYVHNk	Q6UAY5	N-Term(iTRAQ8plex); K9(iTRAQ8plex)	46	1.08343	6	1.19045	6	1.01936	6	1.01103	6	0.888452	6	1.04765	6	0.843772	6	1.00398	6	2	1638.94	-3.3156
aDGMIAHLASLAENR	M1B4J2	N-Term(iTRAQ8plex)	45.99	0.893333	3	1.13381	3	1.0565	3	0.961611	3	0.877535	3	1.12014	3	0.951225	3	0.940613	3	2	1872.98	-5.27766
tTGNLSQLPPLEVPR	Q5QJA7	N-Term(iTRAQ8plex)	45.98	0.956376	7	1.06655	7	0.958185	7	0.92341	7	1.03795	7	0.980557	7	0.98285	7	1.0823	7	2	1926.1	0.00400032
gIEFHTEESPQAIVk	M1AC63;Q01157;K4CUL6	N-Term(iTRAQ8plex); K15(iTRAQ8plex)	45.98																	2	2293.26	-2.09917
eVAEVQELk	M1CM45	N-Term(iTRAQ8plex); K9(iTRAQ8plex)	45.97	1.14658	3	0.96706	3	1.05055	3	0.97739	3	0.950773	3	0.979471	3	1.12838	3	0.818639	3	2	1652.96	-3.83908
gILGyTEDDVVSTDFLGDNR	M1CKC5	N-Term(iTRAQ8plex); Y5(iTRAQ8plex)	45.96	1.01297	1	0.962073	1	1.10125	1	1.03769	1	0.844941	1	1.11164	1	1.07524	1	0.845606	1	3	2794.44	-0.0290963
nQIDEIVLVGGSTR	M1BLB0;Q03685;K4C5Z1	N-Term(iTRAQ8plex)	45.95																	2	1805	-1.66503
eVDEQmLNVQNk	P46263;K4D2Y1;M1BNE9;M1B4S9	N-Term(iTRAQ8plex); M6(Oxidation); K12(iTRAQ8plex)	45.95																	3	2071.09	-1.27757
vGVIHGLAR	Q94F65;P40691	N-Term(iTRAQ8plex)	45.95																	3	1225.76	-2.95263
lDQVQLLLk	Q43043	N-Term(iTRAQ8plex); K9(iTRAQ8plex)	45.93	1.16354	8	1.00353	8	1.06012	8	1.05661	8	0.931632	8	0.917973	8	0.966101	8	0.939568	8	2	1678.06	-5.18161
lIISILAHR	Q9SB88;O24131	N-Term(iTRAQ8plex)	45.93																	3	1339.87	-3.86154
icQVLVAAFHk	M1B5E2	N-Term(iTRAQ8plex); C2(Carbamidomethyl); K11(iTRAQ8plex)	45.93	1.03789	1	1.20796	1	1.06746	1	0.874807	1	0.940847	1	0.90882	1	1.06756	1	0.847594	1	3	1894.11	-2.90987
nILAPGVADPR	M1C8D8	N-Term(iTRAQ8plex)	45.92	0.950164	3	0.954444	3	0.97532	3	0.835777	3	1.28401	3	0.982842	3	1.04082	3	1.11536	3	2	1426.83	-2.51927
yISAGSIEYWPDPQR	M1B1C5	N-Term(iTRAQ8plex)	45.9	0.896864	4	1.07565	4	1.00713	4	0.936812	4	1.04026	4	1.02393	4	0.970592	4	1.05898	4	2	2086.05	-1.29036
dISDAHYk	K4AXS2	N-Term(iTRAQ8plex); K8(iTRAQ8plex)	45.88	1.07982	39	1.11627	39	0.994591	39	1.21155	39	1.02356	39	1.01566	39	0.703178	39	0.977403	39	3	1556.85	-3.60867
nAHQLAIDVIR	M1ANJ7	N-Term(iTRAQ8plex)	45.88																	3	1553.9	-1.63166
eLISNSSDALDk	Q2XTE5;Q14TB1	N-Term(iTRAQ8plex); K12(iTRAQ8plex)	45.87																	2	1900.04	-2.6951
dTVETSALIEHR	B3F8H5	N-Term(iTRAQ8plex)	45.81	0.845959	2	0.907435	2	0.769044	2	0.931904	2	1.25647	2	0.876678	2	1.09826	2	1.44431	2	3	1674.89	-4.69723
qFGIGGALPPk	Q2VCI3;Q2XPW4	N-Term(iTRAQ8plex); K11(iTRAQ8plex)	45.78																	2	1693.02	-1.54895
aVSLVLPQLk	M1CVH1;P14903;K4DH36	N-Term(iTRAQ8plex); K10(iTRAQ8plex)	45.78																	3	1676.09	-2.3118
fEAIVYVLk	P43643;M1BJQ9;M1DPA6	N-Term(iTRAQ8plex); K9(iTRAQ8plex)	45.77																	2	1690.04	-2.82092
qITQVYGFYDEcLR	M1D2R2;M1C2A0	N-Term(iTRAQ8plex); C12(Carbamidomethyl)	45.76																	2	2096.04	-1.9454
eEIAQIEk	P93563	N-Term(iTRAQ8plex); K8(iTRAQ8plex)	45.76	1.11793	6	1.02369	6	1.14514	6	1.08798	6	0.948273	6	0.922748	6	0.838266	6	0.973223	6	2	1567.91	-4.64746
eEDVNLGANk	M1A1S5	N-Term(iTRAQ8plex); K10(iTRAQ8plex)	45.75	1.16218	2	1.01561	2	0.991377	2	0.969589	2	0.844483	2	1.09879	2	0.976871	2	0.899414	2	2	1696.92	-6.37671
tLIVIHR	K4DD77	N-Term(iTRAQ8plex)	45.75	1.08124	1	1.00882	1	0.874608	1	0.784244	1	1.08333	1	0.883342	1	1.23165	1	1.02075	1	3	1155.75	-2.6243
nLTGIWNFTNPGVVSHNEILEMYR	M1C2T9	N-Term(iTRAQ8plex)	45.73	0.95993	1	1.0724	1	1.10172	1	0.809192	1	1.01278	1	0.876794	1	0.903823	1	1.32284	1	3	3108.59	1.47048
aFLLEHSR	M1D130	N-Term(iTRAQ8plex)	45.73	1.06512	6	1.10375	6	1.00516	6	1.13952	6	0.899821	6	1.06472	6	0.852261	6	1.01699	6	3	1276.73	-2.89289
lALPIQNYLDER	M1AC14	N-Term(iTRAQ8plex)	45.72	1.00089	2	0.916329	2	0.989345	2	0.994531	2	1.19667	2	0.983607	2	0.983709	2	1.01019	2	2	1748.98	-0.884705
gVTSNPAIFQk	Q2XTB7	N-Term(iTRAQ8plex); K11(iTRAQ8plex)	45.72	1.0703	1	0.898838	1	1.12871	1	0.885507	1	1.04119	1	0.98821	1	1.15927	1	0.791016	1	2	1770.03	-3.99229
dmVALSGAHTIGQAR	K4C1Q9	N-Term(iTRAQ8plex); M2(Oxidation)	45.72	0.91298	2	0.984733	2	0.861761	2	0.987581	2	1.15049	2	0.925817	2	0.91212	2	1.35413	2	3	1846.97	-0.980933
iTEYLcDPLQR	M1AW83	N-Term(iTRAQ8plex); C6(Carbamidomethyl)	45.68	1.07475	1	0.912299	1	0.874301	1	0.681138	1	1.21288	1	1.06413	1	1.13173	1	1.00422	1	2	1711.9	-1.91936
lDPAVYGPPDSAITR	M1BH06	N-Term(iTRAQ8plex)	45.67	0.960935	2	0.983481	2	0.954319	2	1.02159	2	1.18164	2	1.02537	2	0.860748	2	1.12011	2	2	1876.01	-3.35315
fAELTMAHk	M1A9C1;K4AYA3	N-Term(iTRAQ8plex); K9(iTRAQ8plex)	45.67																	3	1655.93	-3.6712
gVDEFPFcVHLVSWEk	K4C3D3	N-Term(iTRAQ8plex); C8(Carbamidomethyl); K16(iTRAQ8plex)	45.67	1.00867	2	0.962498	2	1.03863	2	0.920874	2	0.878197	2	1.21768	2	1.04509	2	0.882832	2	3	2557.32	-5.01048
hLFYPDADALR	M1A3V2	N-Term(iTRAQ8plex)	45.65	0.964147	6	1.01655	6	0.996843	6	1.12386	6	1.01193	6	0.976899	6	0.904578	6	1.07403	6	3	1621.86	-0.0212786
gFDVIDTIk	M1CIW6	N-Term(iTRAQ8plex); K9(iTRAQ8plex)	45.64	1.01042	5	0.766346	5	0.997644	5	1.177	5	1.12811	5	1.06009	5	1.14688	5	0.836932	5	2	1615.94	-4.06413
gLAELTHFFDR	Q70CU6	N-Term(iTRAQ8plex)	45.64	0.80664	2	1.05607	2	1.31951	2	0.860003	2	0.898917	2	1.16125	2	0.92885	2	0.930304	2	3	1609.86	-3.89481
eLAEDGYSGVEVR	M1BQ50	N-Term(iTRAQ8plex)	45.63	0.905123	17	0.998913	17	1.02438	17	1.00342	17	1.10163	17	0.993348	17	0.957161	17	1.02543	17	2	1727.87	-2.60094
aLGDYLGVk	K4DH73	N-Term(iTRAQ8plex); K9(iTRAQ8plex)	45.62	0.991104	16	1.00404	16	1.12484	16	1.0927	16	0.841123	16	1.10466	16	1.00612	16	0.83372	16	2	1543.93	-0.207257
aVLMDLEPGTMDSVR	M1B4S9;M1CXM3;K4D2Y1;M1BVE7	N-Term(iTRAQ8plex)	45.61																	2	1938	-0.451734
nIVTEILPAk	G3K2M4	N-Term(iTRAQ8plex); K10(iTRAQ8plex)	45.61	1.12792	4	0.999225	4	1.04756	4	0.965439	4	0.90507	4	1.06654	4	0.984006	4	0.885849	4	2	1706.06	-3.54998
lQSSIDEVNk	P21343	N-Term(iTRAQ8plex); K10(iTRAQ8plex)	45.6	1.24022	3	0.997565	3	1.02334	3	0.926757	3	0.888568	3	1.04156	3	0.948501	3	0.920831	3	3	1740.99	-1.61204
vAPEEHPVLLTEAPLNPk	P30171;P93373;H9C954;P30170;Q96483	N-Term(iTRAQ8plex); K18(iTRAQ8plex)	45.6																	3	2562.47	-2.17862
nPFVANHLLNk	P38550	N-Term(iTRAQ8plex); K11(iTRAQ8plex)	45.57	1.15648	4	1.0042	4	1.00399	4	1.03738	4	0.931149	4	0.923284	4	1.02381	4	0.897278	4	2	1875.1	-0.832761
mIHPVIDELAk	K7WU04	N-Term(iTRAQ8plex); M1(Oxidation); K11(iTRAQ8plex)	45.56	1.09074	5	1.06365	5	0.882611	5	0.896298	5	0.980979	5	0.993974	5	1.06022	5	0.931022	5	3	1890.09	-2.12692
dAVLLVFANk	P51824	N-Term(iTRAQ8plex); K10(iTRAQ8plex)	45.54	0.990375	13	1.04898	13	1.14391	13	0.929662	13	1.12153	13	0.996852	13	0.952758	13	0.983871	13	3	1698.04	-2.84052
aGAPVAAAk	K4CMY9	N-Term(iTRAQ8plex); K9(iTRAQ8plex)	45.53	0.9475	10	0.926009	10	0.905007	10	0.869712	10	0.958597	10	0.901882	10	0.997898	10	0.945285	10	3	1363.84	-5.35636
lQAGYLFPEIAR	M1CKI9	N-Term(iTRAQ8plex)	45.53	1.05708	6	0.969959	6	1.03215	6	1.02286	6	1.14353	6	0.90764	6	0.998818	6	0.981315	6	3	1681.95	-1.96635
aLDMNAAEDAIVR	K7WCI9	N-Term(iTRAQ8plex)	45.53	0.944704	3	0.932954	3	1.07119	3	0.91629	3	1.10578	3	0.903447	3	0.931242	3	1.35305	3	2	1692.89	-2.28469
nPLDLLPPSk	M1CEC3;M1BA84	N-Term(iTRAQ8plex); K10(iTRAQ8plex)	45.53																	2	1702.03	-2.59664
iEDVTPIPTDSTR	Q2VCI7	N-Term(iTRAQ8plex)	45.52	0.899307	16	0.930631	16	0.89891	16	1.06313	16	1.23984	16	0.956728	16	0.906752	16	1.20161	16	2	1747.93	-2.41879
eSSDPLENYck	O24136	N-Term(iTRAQ8plex); C10(Carbamidomethyl); K11(iTRAQ8plex)	45.52	1.07638	9	1.11644	9	1.0496	9	1.08625	9	0.961724	9	0.952033	9	0.899322	9	0.955161	9	2	1949.97	-1.65277
qLDGAHVEFLR	H9C956;P51824;P23281;M1AXT4	N-Term(iTRAQ8plex)	45.52																	3	1588.87	-1.35659
iAEFLSSHPR	K4D2L3	N-Term(iTRAQ8plex)	45.51	0.982141	3	0.998079	3	1.03685	3	0.98972	3	1.06407	3	0.887361	3	0.973453	3	1.21406	3	3	1460.81	-1.77055
vAEYAFHYAk	Q9S8M0	N-Term(iTRAQ8plex); K10(iTRAQ8plex)	45.51	1.00926	3	1.03315	3	1.08261	3	1.06629	3	0.906563	3	1.04339	3	1.10227	3	0.848623	3	2	1807	1.1729
dEYINcSQVk	Q03664;M0ZQ33	N-Term(iTRAQ8plex); C6(Carbamidomethyl); K10(iTRAQ8plex)	45.5																	2	1863.97	-2.03835
eVAGFAPYEk	K7W5I7	N-Term(iTRAQ8plex); K10(iTRAQ8plex)	45.48	1.072	12	0.912715	12	0.931185	12	1.14582	12	0.850757	12	1.21392	12	1.02831	12	0.832457	12	2	1718.95	-4.57303
iAAHAADLAk	B9TU32	N-Term(iTRAQ8plex); K10(iTRAQ8plex)	45.48	1.05754	4	0.966756	4	1.07372	4	1.05364	4	0.960152	4	0.966241	4	1.00486	4	0.962725	4	2	1588.96	-4.03955
iAVDEGVLALWk	Q43649	N-Term(iTRAQ8plex); K12(iTRAQ8plex)	45.46	0.805529	2	1.09243	2	1.17327	2	0.767519	2	0.941838	2	1.05517	2	1.07994	2	1.03248	2	2	1922.15	-3.49768
iEGYLAAFPk	K4CZD4;M1CBR8	N-Term(iTRAQ8plex); K10(iTRAQ8plex)	45.38																	2	1717	-5.56835
akPVSSGSPWYGPDR	P55311	N-Term(iTRAQ8plex); K2(iTRAQ8plex)	45.37	0.845148	26	1.05208	26	1.17872	26	1.04333	26	0.917297	26	1.02696	26	1.00542	26	0.957995	26	4	2212.19	-2.51889
nPGDEVFSGSTck	M0ZY56	N-Term(iTRAQ8plex); C12(Carbamidomethyl); K13(iTRAQ8plex)	45.34	1.01408	23	1.19552	23	0.961135	23	1.32303	23	1.16518	23	1.03741	23	0.492106	23	1.06352	23	2	2006.01	-2.09064
gPGLYYVDSEGGR	M1C504	N-Term(iTRAQ8plex)	45.29	1.00051	4	0.974714	4	1.00038	4	1.03831	4	1.00806	4	1.02696	4	0.939854	4	0.969775	4	2	1673.84	-0.513945
iQTPTDEVVVPYDNLAPLSEDPAETk	M1B150	N-Term(iTRAQ8plex); K26(iTRAQ8plex)	45.29	0.882991	2	1.06167	2	1.00047	2	0.823781	2	1.00341	2	1.07922	2	1.11679	2	0.987241	2	3	3449.81	-0.695163
fDAINELIk	M1B7W9	N-Term(iTRAQ8plex); K9(iTRAQ8plex)	45.29	0.852259	8	0.92961	8	1.10949	8	0.864254	8	0.898671	8	1.02303	8	1.35105	8	0.892548	8	2	1670.99	-4.7121
iHLFDIDIPGk	K4CL08	N-Term(iTRAQ8plex); K11(iTRAQ8plex)	45.29	0.893631	8	1.11169	8	1.15385	8	0.874408	8	0.824642	8	1.06867	8	1.02235	8	0.96484	8	2	1876.11	-0.520165
eSTLHLVLR	P62981;P0CG84;K4DHS4;M1AS44	N-Term(iTRAQ8plex)	45.28																	3	1371.82	-2.95565
yLFQEGVcYAk	Q2XTB2	N-Term(iTRAQ8plex); C8(Carbamidomethyl); K11(iTRAQ8plex)	45.27	1.01655	16	0.993971	16	0.980062	16	1.01413	16	0.942479	16	1.06932	16	1.0452	16	0.900965	16	2	1986.05	-4.63815
lDNADVVLGYISGk	M1ACR9	N-Term(iTRAQ8plex); K14(iTRAQ8plex)	45.26	1.03743	1	0.910267	1	0.948482	1	0.990553	1	0.973865	1	1.1061	1	1.17857	1	0.838034	1	3	2072.18	-0.634822
gILAmDESNATcGk	P93565;Q9SXX5;Q9SXX4;K4BAW0	N-Term(iTRAQ8plex); M5(Oxidation); C12(Carbamidomethyl); K14(iTRAQ8plex)	45.24																	2	2091.06	-4.16683
aLFDGQLLDVHFTR	K4BUA0	N-Term(iTRAQ8plex)	45.24	0.854088	1	1.00355	1	0.980002	1	0.860419	1	1.07567	1	1.04181	1	1.07229	1	1.14165	1	3	1936.06	-1.15038
eEEYIEWFk	M1B1C5	N-Term(iTRAQ8plex); K9(iTRAQ8plex)	45.23	0.903273	8	0.986621	8	1.15963	8	0.924366	8	0.861705	8	1.18031	8	0.953658	8	0.978995	8	2	1880.98	-2.85549
qVANATNDVAGDGTTcATVLTR	M1ATY8	N-Term(iTRAQ8plex); C16(Carbamidomethyl)	45.22	0.893099	1	0.939119	1	0.907068	1	0.78817	1	1.40804	1	0.825395	1	0.828542	1	1.58785	1	3	2539.27	-0.25267
vIEYNPGVSAVAIk	M1AXW2	N-Term(iTRAQ8plex); K14(iTRAQ8plex)	45.21	1.01743	10	1.02545	10	1.01507	10	1.14691	10	0.963394	10	0.984152	10	0.887917	10	0.996794	10	2	2068.22	-2.32478
vAcIGAWHPAR	Q2VCJ2;M1CBS3;Q6SKP4	N-Term(iTRAQ8plex); C3(Carbamidomethyl)	45.2																	3	1541.82	-4.72592
vNNmVLFDk	M1CMR9;M1BWL4	N-Term(iTRAQ8plex); M4(Oxidation); K9(iTRAQ8plex)	45.19																	3	1703.96	-3.07614
sNSGEGGEDPIR	B5LAU8;M1AL00	N-Term(iTRAQ8plex)	45.15																	2	1521.74	-3.15135
iEELVGVPVHYIGVGPGR	O04682	N-Term(iTRAQ8plex)	45.13	0.860357	2	1.00211	2	0.974718	2	0.972783	2	1.03295	2	0.980473	2	0.969895	2	1.30189	2	3	2195.24	-5.59018
eENVYMAk	O49997;P93786;Q6R2P7;M9WUV8;M9WMF1;M9WMF4	N-Term(iTRAQ8plex); K8(iTRAQ8plex)	45.12																	2	1591.86	-3.61157
kDSPLDVVVVNDSGGVk	M1CVH1;P14903	N-Term(iTRAQ8plex); K1(iTRAQ8plex); K17(iTRAQ8plex)	45.08																	3	2640.53	-3.20455
dcLAQLYAk	P29196;M1BWV7	N-Term(iTRAQ8plex); C2(Carbamidomethyl); K9(iTRAQ8plex)	45.07																	2	1689.94	-4.72785
fcLEPTSFTVk	I0B7J4;P62114;C5MR70	N-Term(iTRAQ8plex); C2(Carbamidomethyl); K11(iTRAQ8plex)	45.07																	2	1937.06	-3.12176
vVSEPIEMTQEFR	P80261	N-Term(iTRAQ8plex)	45.06	0.886633	2	1.04972	2	1.16214	2	0.891879	2	1.02523	2	1.02339	2	0.937491	2	1.03879	2	2	1868.97	-1.34016
gVLLYGPPGTGk	M0ZQZ0;Q8H9D4;M1B7A2;M1CAU1	N-Term(iTRAQ8plex); K12(iTRAQ8plex)	45.04																	2	1767.06	-3.22627
gIVESIEHLAEETEk	K4BU15	N-Term(iTRAQ8plex); K15(iTRAQ8plex)	45.02	0.944735	1	0.811332	1	1.03213	1	1.20448	1	0.633217	1	1.35239	1	1.27345	1	0.710532	1	3	2292.24	-5.06069
gAVGALLVYDISR	K4C294	N-Term(iTRAQ8plex)	45.01																	3	1637.95	-1.19079
qLFHPEQLISGk	B5M4B0;M0ZYR0	N-Term(iTRAQ8plex); K12(iTRAQ8plex)	45.01																	2	2005.16	-3.03708
eLPEGHYEYk	G9B6Q2;M1B8A0	N-Term(iTRAQ8plex); K10(iTRAQ8plex)	45																	3	1872.99	-0.998944
iGPNYmQLPVNAPk	P49284;P49319	N-Term(iTRAQ8plex); M6(Oxidation); K14(iTRAQ8plex)	44.99																	2	2166.22	-0.857246
yGDEQHLDEALk	M1BQ72	N-Term(iTRAQ8plex); K12(iTRAQ8plex)	44.99	0.996501	6	1.0552	6	0.990946	6	1.04301	6	1.03117	6	1.06931	6	0.918081	6	0.992904	6	2	2026.06	-5.44983
hIYVQVIDDSk	M1A0E2	N-Term(iTRAQ8plex); K11(iTRAQ8plex)	44.98	1.05818	3	0.946805	3	1.00572	3	0.952975	3	1.16498	3	0.958074	3	0.947957	3	1.12913	3	3	1925.1	3.8985
eTGEYVAELk	K4D9P9	N-Term(iTRAQ8plex); K10(iTRAQ8plex)	44.97	1.12909	7	0.985301	7	1.0048	7	1.10085	7	0.919701	7	1.12358	7	0.93497	7	0.94754	7	2	1746.97	-3.82886
fFYASSAcIYPEFk	Q2XPW6;M1A6A6	N-Term(iTRAQ8plex); C8(Carbamidomethyl); K14(iTRAQ8plex)	44.96																	2	2338.19	-4.76896
vVSEPIEmTQEFR	P80261	N-Term(iTRAQ8plex); M8(Oxidation)	44.92	0.857526	1	1.08522	1	1.04679	1	0.985671	1	1.29124	1	0.856384	1	0.876711	1	1.12741	1	2	1884.97	-1.02724
vNNMVLFDk	M1CMR9;M1BWL4	N-Term(iTRAQ8plex); K9(iTRAQ8plex)	44.9																	2	1687.96	-4.51884
lmEAVDDYIPDPVR	M1B641	N-Term(iTRAQ8plex); M2(Oxidation)	44.88	0.927357	1	0.938902	1	0.908823	1	0.895557	1	1.11899	1	1.08668	1	1.07923	1	1.07566	1	2	1953	0.709012
nIANmVPAYDk	P30360	N-Term(iTRAQ8plex); M5(Oxidation); K11(iTRAQ8plex)	44.84	1.04853	55	1.05861	55	1.09316	55	1.05309	55	0.869599	55	1.04248	55	0.903729	55	0.937853	55	2	1860.01	-1.2482
aELALAVLYLNk	M1ANE8	N-Term(iTRAQ8plex); K12(iTRAQ8plex)	44.82	0.965601	2	1.07628	2	0.994767	2	0.86909	2	0.94115	2	0.82504	2	1.3179	2	0.945429	2	3	1926.18	-3.16436
lSDFGVQGADSk	M0ZSA3	N-Term(iTRAQ8plex); K12(iTRAQ8plex)	44.81	1.08755	3	1.11859	3	1.16109	3	0.765615	3	0.855893	3	0.992471	3	1.086	3	0.887002	3	2	1831.99	-6.87252
fcQDILSPLIHVk	M1B694	N-Term(iTRAQ8plex); C2(Carbamidomethyl); K13(iTRAQ8plex)	44.81	1.02134	1	0.976234	1	1.11471	1	0.803123	1	1.00233	1	0.976979	1	1.10095	1	0.972724	1	3	2178.25	-4.89455
gPLENLADHLADPVNNNAWAFATNFVPGk	P55311;M1B1G7;M1B1N5	N-Term(iTRAQ8plex); K29(iTRAQ8plex)	44.78																	4	3700.92	-3.84856
aFTNYLGENk	M1AYK4	N-Term(iTRAQ8plex); K10(iTRAQ8plex)	44.77	1.06799	14	1.05742	14	1.06178	14	1.03704	14	0.870379	14	1.07617	14	0.950303	14	0.893986	14	2	1764.97	-2.91882
sSLDAFSQIVk	P14675;K4D930	N-Term(iTRAQ8plex); K11(iTRAQ8plex)	44.76																	2	1803.04	-2.21337
yEEMVEFMEk	O49997;Q6R2P7;P93786;M9WUV8;M9WMF1	N-Term(iTRAQ8plex); K10(iTRAQ8plex)	44.74																	2	1942.97	-3.80466
hLNDGDFVLFNR	M0ZVV4	N-Term(iTRAQ8plex)	44.72	0.944589	2	1.04367	2	1.05675	2	1.08214	2	0.955173	2	1.00148	2	1.04084	2	0.912161	2	3	1750.92	-0.546588
sGDLVSYTAEEGVR	M1ARW1	N-Term(iTRAQ8plex)	44.7	1.01182	7	1.03371	7	0.894995	7	1.0332	7	1.02161	7	0.918887	7	0.760243	7	1.09347	7	2	1786.91	-0.739202
vINTWADIINR	Q2VEJ6;M1DUW7	N-Term(iTRAQ8plex)	44.69																	2	1618.92	-2.08576
qLVASGkPDSFSGEFLVPSYR	I0B7J4	N-Term(iTRAQ8plex); K7(iTRAQ8plex)	44.69	1.0522	22	1.04621	22	1.01478	22	1.02476	22	0.898947	22	1.06144	22	0.99897	22	0.907551	22	4	2892.56	-2.43569
vLENLGADPSNIR	M1B4K0;M1B5I2	N-Term(iTRAQ8plex)	44.67																	2	1701.94	-1.42162
amNLEMESNLk	P51824	N-Term(iTRAQ8plex); M2(Oxidation); K11(iTRAQ8plex)	44.63	1.05964	6	1.06189	6	1.07853	6	0.969301	6	0.978398	6	0.983851	6	0.91737	6	0.981163	6	2	1904	-3.23623
iEEYSDEIFk	M0ZY46	N-Term(iTRAQ8plex); K10(iTRAQ8plex)	44.61	1.02571	3	0.926776	3	1.04604	3	1.1642	3	1.11131	3	0.953496	3	0.997716	3	0.9079	3	2	1881.01	-2.73195
nQVAmNPINTVFDAk	C9DFB9;M1AHN5;M1CZI3	N-Term(iTRAQ8plex); M5(Oxidation); K15(iTRAQ8plex)	44.6																	3	2286.23	-2.00598
lGIQAFQPVLVEGR	I2G7X5	N-Term(iTRAQ8plex)	44.59	0.977174	3	0.971761	3	0.98015	3	0.870864	3	1.23021	3	0.899263	3	0.849064	3	1.36283	3	2	1831.07	0.337218
iTVPYGAWFHk	M1CB98	N-Term(iTRAQ8plex); K11(iTRAQ8plex)	44.58	0.941273	3	0.935037	3	1.0114	3	0.852225	3	1.00719	3	1.08524	3	1.16933	3	0.886633	3	3	1927.1	-2.19402
eGQSIGVIADGVDANGkPHk	M0ZVR1	N-Term(iTRAQ8plex); K17(iTRAQ8plex); K20(iTRAQ8plex)	44.58	1.03463	11	1.08002	11	1.0441	11	1.12449	11	0.897063	11	1.06495	11	0.86167	11	0.964845	11	3	2904.61	-6.399
dSAAVFAWk	M0ZZV7	N-Term(iTRAQ8plex); K9(iTRAQ8plex)	44.57	1.09392	6	0.93425	6	1.07988	6	0.981092	6	0.881744	6	0.910149	6	1.05108	6	0.876659	6	2	1602.9	-3.92861
vFAIGNPFGLDHTLTTGVISGLR	M0ZI96	N-Term(iTRAQ8plex)	44.57	1.08136	1	1.06093	1	1.06535	1	0.927953	1	0.936381	1	1.05674	1	0.803291	1	1.10944	1	3	2689.5	1.76181
fFQIYVYk	K4CGI6	N-Term(iTRAQ8plex); K8(iTRAQ8plex)	44.54	1.08219	2	1.16173	2	1.13571	2	0.754485	2	0.938351	2	1.01507	2	0.869752	2	0.996418	2	2	1716	-1.55733
yYcTVIDAPGHR	Q2XTC2	N-Term(iTRAQ8plex); C3(Carbamidomethyl)	44.53	0.99281	32	0.960561	32	0.960182	32	0.875804	32	0.957169	32	1.08023	32	1.14887	32	0.986432	32	2	1755.87	-4.47866
dAYVGDEAQSk	P93374;P30171;H9C954;P93373;P30173;P30170;Q6PX70;P93375	N-Term(iTRAQ8plex); K11(iTRAQ8plex)	44.5																	2	1790.93	-2.21207
nIDASIPTGTIFGIYR	M1D751	N-Term(iTRAQ8plex)	44.47	0.941179	5	1.00705	5	0.938568	5	0.977492	5	1.14378	5	0.945078	5	0.989043	5	1.08699	5	2	2042.13	1.33604
aPLIIGcDVR	M1CDE0	N-Term(iTRAQ8plex); C7(Carbamidomethyl)	44.44	1.03608	5	1.1263	5	0.981735	5	0.884425	5	1.0045	5	1.10115	5	0.861517	5	1.08249	5	2	1417.81	-2.60052
vAGFHIPR	M1CBY6	N-Term(iTRAQ8plex)	44.44	0.913224	4	1.15323	4	0.979304	4	0.925688	4	1.05343	4	1.05623	4	0.956577	4	1.00724	4	3	1200.71	-3.00998
yVGVELWQVk	Q40401	N-Term(iTRAQ8plex); K10(iTRAQ8plex)	44.43	1.10437	8	0.992721	8	1.00806	8	0.991188	8	0.960666	8	0.997977	8	1.07527	8	0.883481	8	2	1829.07	-2.124
hFDLFEAEAR	K4AYW1	N-Term(iTRAQ8plex)	44.42	1.00921	3	0.96474	3	1.07777	3	1.11199	3	1.00509	3	0.983595	3	0.90454	3	1.08722	3	3	1538.79	-1.20997
cYPTVSEEYLk	M1CY45	N-Term(iTRAQ8plex); C1(Carbamidomethyl); K11(iTRAQ8plex)	44.39	1.02369	6	1.01735	6	0.95727	6	0.888208	6	0.866554	6	1.08134	6	1.12897	6	0.856011	6	2	1997.04	-3.99538
fQAENLEHNk	K4CWX0	N-Term(iTRAQ8plex); K10(iTRAQ8plex)	44.37	1.04302	3	1.08826	3	1.0157	3	1.0878	3	0.85668	3	1.08101	3	0.949787	3	0.861462	3	3	1837.99	-3.9899
eDFGGGHPDPNLTYAk	P21343	N-Term(iTRAQ8plex); K16(iTRAQ8plex)	44.37	1.01775	3	1.06973	3	0.953021	3	0.856332	3	0.812773	3	1.06618	3	1.09733	3	0.918121	3	2	2326.19	-0.210288
eEAVQLALk	O82530	N-Term(iTRAQ8plex); K9(iTRAQ8plex)	44.33	0.996959	6	0.943331	6	1.01851	6	0.971837	6	1.02737	6	1.04392	6	1.06172	6	0.881374	6	2	1608.97	-2.75386
vAEPLLSDLPk	K4DBV1;Q41440	N-Term(iTRAQ8plex); K11(iTRAQ8plex)	44.33																	2	1790.08	-3.12278
aGPQLLEPIMk	K4CNS6	N-Term(iTRAQ8plex); K11(iTRAQ8plex)	44.29	1.03582	3	0.990624	3	1.08627	3	1.06177	3	0.977442	3	0.984519	3	0.963836	3	0.972371	3	2	1805.08	-1.87178
iVIVDVDDYR	Q3C2L6	N-Term(iTRAQ8plex)	44.28	1.01875	5	0.952596	5	1.02346	5	1.04626	5	1.05814	5	1.01362	5	0.955732	5	0.9684	5	2	1510.84	-1.80851
iTQLTDNVYVcR	P93395	N-Term(iTRAQ8plex); C11(Carbamidomethyl)	44.28	1.05161	5	0.953775	5	0.915547	5	0.964048	5	1.20754	5	0.965594	5	0.99416	5	1.00324	5	2	1785.94	-1.86015
dFmIQGGDFDk	M1A2T5	N-Term(iTRAQ8plex); M3(Oxidation); K11(iTRAQ8plex)	44.28	1.17111	5	0.966166	5	1.00752	5	0.998187	5	0.936898	5	1.08918	5	0.980359	5	0.862134	5	2	1896.96	-2.64918
vGLTALTMAEYFR	P51824;I7J2T7	N-Term(iTRAQ8plex)	44.26																	2	1775.96	-2.23831
iLLTIDNPTSk	K4D7D1	N-Term(iTRAQ8plex); K11(iTRAQ8plex)	44.26	0.997093	3	1.01741	3	0.918111	3	0.915285	3	0.96497	3	1.09038	3	1.05142	3	1.00965	3	2	1823.11	-2.31083
yRPPMPVLSVVIPR	M1CLW5	N-Term(iTRAQ8plex)	44.26	0.924197	4	1.00798	4	1.00859	4	1.10273	4	1.02688	4	0.959216	4	0.883169	4	1.19523	4	3	1928.14	-1.60672
vVDLLAPYQR	P05499;K4BX20	N-Term(iTRAQ8plex)	44.25																	3	1477.87	-1.19476
vVTVSPYYAQELVSGxDk	G9C5N1;D4I6F6	N-Term(iTRAQ8plex); X16(V); K18(iTRAQ8plex)	44.25																	3	2562.42	-3.01955
lDEVGYDDVGGVR	M1AP63;M1BQM8	N-Term(iTRAQ8plex)	44.23																	2	1697.86	-2.68232
mFEINFENEk	M1CRV0	N-Term(iTRAQ8plex); K10(iTRAQ8plex)	44.2	0.864439	3	0.931767	3	1.09104	3	1.05674	3	0.922194	3	1.00464	3	1.08062	3	0.938896	3	2	1908.99	-4.6777
hVVLENVQNATLk	Q1KTH0	N-Term(iTRAQ8plex); K13(iTRAQ8plex)	44.2	1.01131	1	1.06536	1	1.00073	1	0.860629	1	0.947936	1	1.02792	1	1.12969	1	0.911254	1	3	2073.22	-2.70171
dISGSSINPSER	M0ZV40;M1CJD7	N-Term(iTRAQ8plex)	44.19																	2	1565.8	-2.80831
sALDEMSATGAFER	M1ANN8	N-Term(iTRAQ8plex)	44.1	1.00025	2	1.08879	2	1.00016	2	1.11615	2	0.903349	2	1.06012	2	0.880831	2	0.99062	2	2	1788.86	-5.43691
lcDLANITVNk	M1A0B7	N-Term(iTRAQ8plex); C2(Carbamidomethyl); K11(iTRAQ8plex)	44.07	1.09489	5	0.998001	5	1.02551	5	0.938253	5	0.883425	5	1.01214	5	1.12801	5	0.811426	5	2	1869.07	-3.78268
vVGYGPEAVk	M1CHK3	N-Term(iTRAQ8plex); K10(iTRAQ8plex)	44.06	1.05059	5	0.986073	5	0.959287	5	1.02451	5	0.847908	5	1.10235	5	1.01159	5	0.927401	5	2	1626.97	1.52246
gPFTGQGHk	Q27S50	N-Term(iTRAQ8plex); K9(iTRAQ8plex)	44.06	0.771921	7	1.10959	7	1.21636	7	1.053	7	0.852583	7	1.18012	7	0.907694	7	0.923701	7	3	1536.87	-3.69312
rGDTPILVATDVAAR	M0ZKR0	N-Term(iTRAQ8plex)	44.06	0.87035	2	0.861288	2	0.880455	2	0.955197	2	1.23341	2	0.903765	2	1.0616	2	1.36882	2	3	1859.07	0.262344
fGVTEFVNPk	Q84UY2;B7ST71	N-Term(iTRAQ8plex); K10(iTRAQ8plex)	44.04																	2	1746	-2.36278
fDFDPLDVTk	Q6T2D5;P49284;P49319;P49317;Q8L7J7;P49316;P55311	N-Term(iTRAQ8plex); K10(iTRAQ8plex)	44.04																	2	1804.99	-2.89315
iVLEmAGVENALGk	M1CWN2	N-Term(iTRAQ8plex); M5(Oxidation); K14(iTRAQ8plex)	44.04	0.99743	2	1.00646	2	0.989377	2	0.917421	2	0.948903	2	1.04913	2	1.07675	2	0.982869	2	3	2068.19	-1.699
qELLEAIAPLDR	M1C6Y9	N-Term(iTRAQ8plex)	44.02	0.945399	1	0.962622	1	1.02104	1	1.12104	1	1.20128	1	0.683695	1	0.886752	1	1.39785	1	2	1671.95	-5.13572
dSHGIAQVk	Q2V995	N-Term(iTRAQ8plex); K9(iTRAQ8plex)	44.01	1.07365	3	1.01483	3	0.972821	3	1.09946	3	0.884771	3	1.10803	3	0.950665	3	0.914957	3	2	1562.9	-5.09151
qIYPPINVLPSLSR	M0ZV40;M1CJD7	N-Term(iTRAQ8plex)	44																	3	1901.12	-0.53327
nTVPGDVSAMVPGGIR	Q00081;M1A7K0	N-Term(iTRAQ8plex)	43.97																	2	1874.01	-2.09592
qTFQLHGVLk	A5YVF1;M1ANJ7	N-Term(iTRAQ8plex); K10(iTRAQ8plex)	43.96																	3	1779.07	-2.55432
vTALASEYPDVELSHmYVDNAAmQLVR	B5LAV1	N-Term(iTRAQ8plex); M16(Oxidation); M23(Oxidation)	43.96	0.918301	1	1.01986	1	0.983359	1	1.04535	1	1.09306	1	1.12231	1	0.924518	1	0.957242	1	3	3358.65	-3.54391
kYETLSYLPDLTDEQLLk	Q2HXK9;Q9SXN6	N-Term(iTRAQ8plex); K1(iTRAQ8plex); K18(iTRAQ8plex)	43.93																	5	3081.75	-0.860332
vDTNSNLFTTITVDEAAPGLk	P42055	N-Term(iTRAQ8plex); K21(iTRAQ8plex)	43.92	0.963745	1	1.01154	1	1.0804	1	1.07766	1	0.98508	1	1.07315	1	0.933981	1	0.93047	1	3	2814.53	-1.6738
fGAmVIFPEHR	K4BCZ3	N-Term(iTRAQ8plex); M4(Oxidation)	43.91	1.0293	2	0.989866	2	0.875509	2	1.00998	2	1.05637	2	0.923115	2	1.15155	2	0.997999	2	3	1623.86	-0.616598
lEQDQAAVNSHQR	C8YNG6	N-Term(iTRAQ8plex)	43.9	1.05342	1	0.90764	1	0.944126	1	0.83934	1	1.08824	1	0.903148	1	1.15453	1	1.1302	1	2	1799.92	-3.72337
iLSQPLADIGGk	M1C015	N-Term(iTRAQ8plex); K12(iTRAQ8plex)	43.89	0.979007	9	0.972302	9	1.12124	9	1.04861	9	0.980324	9	0.993401	9	0.996018	9	0.896499	9	3	1820.11	-0.569355
sHGGPTAEAR	K4BRT9	N-Term(iTRAQ8plex)	43.89	0.913541	2	0.98075	2	0.903959	2	1.10857	2	0.971249	2	0.977966	2	0.808047	2	1.51337	2	3	1286.67	-1.76416
eAFPGDVFYLHSR	P05499	N-Term(iTRAQ8plex)	43.89	0.927824	10	1.01299	10	1.00701	10	1.00404	10	1.0055	10	1.02216	10	1.03636	10	1.06316	10	3	1841.95	-0.759768
aGADVVSPSDMMDGR	M1CVZ7	N-Term(iTRAQ8plex)	43.88	0.955852	2	0.867261	2	0.908987	2	1.10994	2	1.25525	2	0.875862	2	0.840109	2	1.38577	2	2	1811.85	-2.1107
fQGcDVLLGPEMR	M1AC14	N-Term(iTRAQ8plex); C4(Carbamidomethyl)	43.81	0.922416	1	0.954359	1	0.840974	1	0.879552	1	1.1854	1	1.02985	1	1.05901	1	1.18911	1	2	1825.92	-2.03485
hPEVAQFLGGR	M1BEH3	N-Term(iTRAQ8plex)	43.74	0.991888	1	0.901072	1	1.09811	1	1.07438	1	1.03647	1	1.04337	1	0.91919	1	1.02403	1	3	1514.84	-1.41872
sIGLIGHTFDQk	M1C7W3;M1A0G4	N-Term(iTRAQ8plex); K12(iTRAQ8plex)	43.73																	3	1924.1	-4.19298
iAGLEVLR	K4B1S1	N-Term(iTRAQ8plex)	43.72	1.01688	12	1.00446	12	1.02547	12	1.10848	12	0.992722	12	0.957883	12	0.902183	12	1.06514	12	3	1174.74	-3.3366
aVAmSATDGLTR	P51824;P05499;Q9S6Z0;I7J2T7;A8Y666	N-Term(iTRAQ8plex); M4(Oxidation)	43.72																	2	1512.8	-2.60349
nFEGLDLGk	K4CGI6;E1AXT8	N-Term(iTRAQ8plex); K9(iTRAQ8plex)	43.71																	2	1600.91	-5.83155
tFcIPHGGGGPGMGPIGVk	E0X585;P93563	N-Term(iTRAQ8plex); C3(Carbamidomethyl); K19(iTRAQ8plex)	43.71																	3	2447.31	-0.624232
dGVILLWDLAEGk	Q38JI7;P49026;M1BAM8	N-Term(iTRAQ8plex); K13(iTRAQ8plex)	43.69																	3	2037.18	-3.20339
gVcSNFLcDLkPGAEVk	M0ZVR1;K4B6A3	N-Term(iTRAQ8plex); C3(Carbamidomethyl); C8(Carbamidomethyl); K11(iTRAQ8plex); K17(iTRAQ8plex)	43.67																	5	2806.54	0.495429
wVIHIER	M1BXI3;M1AIA5	N-Term(iTRAQ8plex)	43.67																	3	1256.74	-1.90081
lcEAADEAVR	B5LAU8;M1AL00	N-Term(iTRAQ8plex); C2(Carbamidomethyl)	43.64																	2	1437.73	-2.78147
qNLGWPYEPFHVPEDVk	O78327	N-Term(iTRAQ8plex); K17(iTRAQ8plex)	43.64	0.956744	6	1.02418	6	1.05588	6	0.99815	6	1.00997	6	0.911969	6	1.02414	6	0.996277	6	3	2663.4	-2.5592
lVEVVQHIVVR	Q2VEI6	N-Term(iTRAQ8plex)	43.61	1.1728	1	1.1333	1	1.30336	1	0.998148	1	1.4885	1	1.09231	1	0.436683	1	0.426787	1	3	1594.99	-3.16877
vNQGISVYGNk	K4BU47	N-Term(iTRAQ8plex); K11(iTRAQ8plex)	43.59	0.974622	3	0.963643	3	1.01236	3	1.00272	3	1.03513	3	0.968371	3	0.988443	3	0.904029	3	2	1787.02	-4.4536
vAcGIIGLQG	O22373	N-Term(iTRAQ8plex); C3(Carbamidomethyl)	43.56	1.00189	5	1.03526	5	0.980608	5	0.979864	5	1.09724	5	0.939222	5	0.824694	5	1.20866	5	2	1291.73	-2.68523
rPAFEVLMR	K4CXW5	N-Term(iTRAQ8plex)	43.56	1.14419	2	1.17096	2			1.37495	2	1.09716	2	1.2081	2	1.19537	2	0.870143	2	3	1422.82	-2.87534
aYDFVSQEIR	Q2VEI1	N-Term(iTRAQ8plex)	43.55	0.657287	35	0.994056	35	1.18973	35	0.711673	35	0.926631	35	1.35324	35	1.18779	35	0.871716	35	2	1531.8	-2.94697
aLEQLHDAISk	P27082;M1BDU1	N-Term(iTRAQ8plex); K11(iTRAQ8plex)	43.53																	3	1833.07	-1.32444
ySGVGAAIEYAVLHLk	P30360	N-Term(iTRAQ8plex); K16(iTRAQ8plex)	43.53	1.07197	3	1.24859	3	1.07038	3	0.862262	3	0.950097	3	0.973026	3	0.846733	3	1.17123	3	3	2299.32	-2.99991
iINPAFHLEk	M1AA98	N-Term(iTRAQ8plex); K10(iTRAQ8plex)	43.49	0.899371	2	0.957076	2	1.05288	2	0.957862	2	1.00327	2	0.945826	2	1.05903	2	1.15231	2	3	1790.07	-2.50411
gITAEDVNAAFR	P14903	N-Term(iTRAQ8plex)	43.48	1.01122	7	1.04188	7	1.01392	7	1.0034	7	0.996928	7	0.985417	7	0.872338	7	1.12831	7	2	1567.83	-2.28275
aAAATQFGSGWAWLAYkPEDk	Q84Y00	N-Term(iTRAQ8plex); K17(iTRAQ8plex); K21(iTRAQ8plex)	43.47	0.990355	1	1.32991	1	1.06932	1	0.841997	1	0.874967	1	1.01582	1	0.973951	1	0.831226	1	3	3180.72	-0.53692
eDLAALEk	B5M4B0;M0ZYR0;M1A1P3	N-Term(iTRAQ8plex); K8(iTRAQ8plex)	43.46																	2	1496.87	-5.76465
dSVLGFSVNVPGTTAk	M1CDJ0;M1A9M0	N-Term(iTRAQ8plex); K16(iTRAQ8plex)	43.42																	2	2200.24	0.242147
vPEGFDYELYNR	P19595;M1CAG8;M1B8D0	N-Term(iTRAQ8plex)	43.41																	2	1805.9	-1.49853
lVQHQPTQYPTSEELSIGk	O24116	N-Term(iTRAQ8plex); K19(iTRAQ8plex)	43.41	1.00179	1	0.866518	1	1.072	1	0.972573	1	1.04976	1	0.951502	1	0.937718	1	1.25343	1	3	2763.51	-0.262948
aGcYASNVIIQR	Q2XPV0;K4CQI3	N-Term(iTRAQ8plex); C3(Carbamidomethyl)	43.39																	2	1655.88	-1.85778
dQSVLLATSk	M1A136	N-Term(iTRAQ8plex); K10(iTRAQ8plex)	43.39	1.0794	5	0.951656	5	0.954114	5	1.02896	5	0.96623	5	1.08359	5	1.0648	5	0.869904	5	2	1669.99	-2.44148
lxIFETGIk	Q9S6Z0	N-Term(iTRAQ8plex); X2(A); K9(iTRAQ8plex)	43.36	1.10127	28	1.04821	28	1.18084	28	1.06675	28	0.895531	28	0.938951	28	0.856941	28	0.952887	28	2	1599.99	-4.99902
vGLTALTmAEYFR	P51824;I7J2T7	N-Term(iTRAQ8plex); M8(Oxidation)	43.35																	2	1791.96	-2.17362
nPDLANLLVDEEFAk	K4BGB2	N-Term(iTRAQ8plex); K15(iTRAQ8plex)	43.35	0.987117	4	0.921833	4	1.07751	4	0.901746	4	1.01398	4	1.0624	4	1.11746	4	0.931874	4	3	2296.25	-4.5678
aIVNIISNPVNSTVPIAAEVFk	M1ANW2	N-Term(iTRAQ8plex); K22(iTRAQ8plex)	43.32	0.967522	1	0.917125	1	0.851721	1	0.902626	1	1.12132	1	1.09139	1	0.818328	1	1.45962	1	2	2904.7	-1.50926
aPLGQNTVLLR	M1D4J7	N-Term(iTRAQ8plex)	43.31	1.00898	7	0.926034	7	0.822713	7	0.99207	7	1.2152	7	1.12774	7	0.994387	7	1.07857	7	2	1485.9	-2.66804
lHTVVDSFQIFNV	M1CA02	N-Term(iTRAQ8plex)	43.3	0.996675	2	0.997362	2	1.09864	2	1.00797	2	0.954674	2	0.857457	2	0.983938	2	1.17714	2	2	1823	-2.33565
lIDIPVSNcLNSNISk	Q00081;B3F8H7;P49026	N-Term(iTRAQ8plex); C9(Carbamidomethyl); K16(iTRAQ8plex)	43.28																	3	2395.34	-1.2686
iSPDVDcSk	M1DNE3	N-Term(iTRAQ8plex); C7(Carbamidomethyl); K9(iTRAQ8plex)	43.28	1.01123	2	0.96532	2	0.9017	2	0.883665	2	0.926301	2	1.2001	2	1.18698	2	0.854881	2	2	1628.87	-2.19686
mELPEWTDIVk	M1BB68	N-Term(iTRAQ8plex); K11(iTRAQ8plex)	43.28	1.09676	7	0.916064	7	1.03465	7	1.02307	7	0.882784	7	1.15087	7	1.15369	7	0.775261	7	2	1969.08	-4.5542
qHDAFEALLR	K4BYA6	N-Term(iTRAQ8plex)	43.27	0.816604	5	1.07805	5	0.971542	5	0.862609	5	0.884742	5	1.0381	5	1.19854	5	1.09267	5	3	1503.82	-1.12552
tQSNPNEQNVELNR	Q27S35	N-Term(iTRAQ8plex)	43.25	0.980974	4	0.825069	4	1.26573	4	1.61744	4	1.09779	4	0.828158	4	0.513034	4	1.28296	4	2	1946.98	-0.713981
aNFNDkYEENR	Q2VCI3;Q2XPW4	N-Term(iTRAQ8plex); K6(iTRAQ8plex)	43.24																	2	2008.03	-1.75292
iAADEGVLALWk	M1D5D7	N-Term(iTRAQ8plex); K12(iTRAQ8plex)	43.23	1.01727	1	1.07303	1	1.10912	1	0.974998	1	0.90825	1	1.06939	1	0.903973	1	0.959928	1	2	1894.12	-2.74968
lLSEPAPGISASPSEENMR	K7X8C6	N-Term(iTRAQ8plex)	43.2	0.960097	1	0.937526	1	0.946434	1	1.18604	1	1.21654	1	0.865649	1	0.863799	1	1.22522	1	3	2289.17	0.477171
tFLIASNcHPQTIDIck	P93563	N-Term(iTRAQ8plex); C8(Carbamidomethyl); C16(Carbamidomethyl); K17(iTRAQ8plex)	43.18	1.02484	15	1.06615	15	1.04187	15	1.06765	15	0.951751	15	0.996125	15	0.866829	15	0.953997	15	3	2626.39	-1.06524
aVGVEVNk	Q38M70;M1C6I6	N-Term(iTRAQ8plex); K8(iTRAQ8plex)	43.16																	2	1423.87	-4.41513
gLHLLEYFVNR	M1D3Q7	N-Term(iTRAQ8plex)	43.16	1.15997	1	1.16036	1	0.899504	1	1.02968	1	1.14893	1	0.780813	1	0.935481	1	0.955376	1	3	1664.93	-5.13303
qIDELATFSDSPAPSVTR	M1B7S1;K4CVW7	N-Term(iTRAQ8plex)	43.15																	2	2238.16	3.9063
nYVDmDEYPVTTELQNR	Q07346	N-Term(iTRAQ8plex); M5(Oxidation)	43.15	0.854964	7	0.992794	7	0.950082	7	0.929068	7	1.1127	7	0.965791	7	0.947837	7	1.21106	7	3	2407.13	-1.7014
aEAIYAESk	M0ZQJ2	N-Term(iTRAQ8plex); K9(iTRAQ8plex)	43.15	1.09806	4	1.0556	4	1.05318	4	0.933915	4	0.879241	4	1.01875	4	0.968663	4	0.964261	4	2	1589.9	-2.71848
nAHQLAIEVVR	A5YVF1	N-Term(iTRAQ8plex)	43.14	0.979434	4	1.07452	4	0.972533	4	0.94587	4	1.08751	4	0.9636	4	0.983414	4	1.07726	4	2	1553.9	-2.36931
gSDVIIVLVGNk	M1BYY8	N-Term(iTRAQ8plex); K12(iTRAQ8plex)	43.13	0.74368	3	1.22326	3	0.929279	3	1.18433	3	1.35498	3	0.870442	3	0.636647	3	1.17707	3	3	1822.12	-1.0849
aPGGPPSNVAISHVR	M1BTG0	N-Term(iTRAQ8plex)	43.13	0.757421	1	0.844267	1	0.806398	1	0.910868	1	1.42621	1	0.83422	1	1.17736	1	1.39971	1	3	1762.99	0.13004
qVHPDIGISSk	M1CUG9	N-Term(iTRAQ8plex); K11(iTRAQ8plex)	43.13	1.033	26	0.945062	26	0.906342	26	1.05247	26	0.923037	26	1.0812	26	1.1066	26	0.932646	26	3	1789.03	-4.54389
gYEVAIVDNLIR	M1BN71	N-Term(iTRAQ8plex)	43.12	0.951383	3	0.935336	3	1.02229	3	1.00085	3	1.12215	3	1.03143	3	0.944236	3	1.01547	3	3	1665.94	-2.3287
aVENSPFLEk	M1B583;Q2XTE5	N-Term(iTRAQ8plex); K10(iTRAQ8plex)	43.12																	2	1742	0.316543
lSEFSVGLAPETLR	I7GUL1	N-Term(iTRAQ8plex)	43.12	0.901362	2	0.979085	2	0.996055	2	0.945342	2	1.0832	2	1.01984	2	1.02375	2	1.10419	2	2	1823.02	-0.277307
gETLQEYWWcTER	M0ZZV7	N-Term(iTRAQ8plex); C10(Carbamidomethyl)	43.11	0.962322	3	0.967119	3	1.05309	3	1.0185	3	0.922429	3	1.02392	3	1.10218	3	1.04493	3	2	2061.96	-4.17143
gVDVVVIPAGVPR	M1CDX2	N-Term(iTRAQ8plex)	43.09	0.933541	3	0.943086	3	0.882674	3	1.01135	3	1.08768	3	0.967298	3	0.939718	3	0.891988	3	2	1581.96	-2.61157
aAVINILAHR	M1ADQ4	N-Term(iTRAQ8plex)	43.09	1.07157	2	1.1847	2	0.737253	2	0.406795	2	1.40344	2	0.691711	2	0.934323	2	1.18209	2	3	1381.85	-2.40241
mVIDEGQEAFGFTGR	M1BIE3	N-Term(iTRAQ8plex)	43.08	0.939592	8	0.99147	8	0.878017	8	1.04469	8	1.15261	8	1.00222	8	0.958988	8	1.16166	8	2	1960.97	-1.70353
lAEEVDLER	M1AP63;M1BQM8;Q96372	N-Term(iTRAQ8plex)	43.05																	2	1377.75	-2.49401
gVLLESGSPEEFQLLPk	M1AWV2;Q49B52	N-Term(iTRAQ8plex); K17(iTRAQ8plex)	43.05																	3	2451.39	-3.17404
iLTDVGDVPVQELR	Q5UNS2	N-Term(iTRAQ8plex)	43.03	0.88868	4	1.05806	4	1.00599	4	0.946096	4	1.16163	4	0.951016	4	1.02856	4	1.02409	4	2	1858.06	1.62744
nPELYGQLAk	M1D227	N-Term(iTRAQ8plex); K10(iTRAQ8plex)	43.03	1.11617	6	1.04349	6	1.05778	6	0.938025	6	0.89559	6	1.02862	6	0.970367	6	0.91964	6	2	1741	-4.57914
sTLNPNAPLFIPSYVR	A0EPI4	N-Term(iTRAQ8plex)	43.01	0.993449	4	0.967973	4	0.901138	4	0.969038	4	1.20222	4	1.04176	4	0.987886	4	0.92938	4	2	2093.17	-0.581258
vDEYITHNmTLADINk	K4CU67	N-Term(iTRAQ8plex); M9(Oxidation); K16(iTRAQ8plex)	43.01	0.944121	4	0.973661	4	0.942671	4	0.898769	4	1.01064	4	1.05742	4	1.18174	4	0.977269	4	3	2501.31	-4.47455
fHQYQVVGR	Q3HRW8;Q308A3	N-Term(iTRAQ8plex)	43																	3	1437.78	-4.07658
dLVVSVMSAMGEEQIcALk	P69040	N-Term(iTRAQ8plex); C16(Carbamidomethyl); K19(iTRAQ8plex)	42.99	0.947725	1	1.03262	1	0.901688	1	0.936975	1	0.870625	1	1.10427	1	1.1733	1	1.01214	1	3	2688.41	-3.82358
tTPSYVGFTDSER	M1AHN5	N-Term(iTRAQ8plex)	42.98	0.923706	12	0.974822	12	0.904459	12	1.003	12	1.2096	12	0.889374	12	0.895777	12	1.2309	12	2	1763.87	-2.60573
eSGSTmDVVAAQTk	K4FXE7;Q75VR0	N-Term(iTRAQ8plex); M6(Oxidation); K14(iTRAQ8plex)	42.98																	2	2048.08	0.646246
vcPSHILNFQPGEAFVVR	M1D227	N-Term(iTRAQ8plex); C2(Carbamidomethyl)	42.97	0.934601	5	0.953883	5	0.939709	5	0.86018	5	1.10709	5	0.954069	5	1.03234	5	1.18741	5	3	2374.26	-1.19006
vETGVLkPGmVVTFGPTGLTTEVk	Q2XTC2;P43643	N-Term(iTRAQ8plex); K7(iTRAQ8plex); M10(Oxidation); K24(iTRAQ8plex)	42.97																	3	3388.95	-1.25801
mIPTkPMVVETFSEYPPLGR	P43643	N-Term(iTRAQ8plex); M1(Oxidation); K5(iTRAQ8plex)	42.96	1.00671	38	1.00596	38	1.03671	38	0.929328	38	0.905311	38	1.074	38	1.07363	38	0.879496	38	4	2916.57	-3.35111
fLDILQDLHGEDLk	P29196	N-Term(iTRAQ8plex); K14(iTRAQ8plex)	42.95	0.857295	2	0.923037	2	1.41005	2	0.987721	2	0.870377	2	0.982032	2	0.85999	2	1.1557	2	3	2264.27	-2.91959
vYFDISIGNPVGk	M1A2T5;K4ATJ4	N-Term(iTRAQ8plex); K13(iTRAQ8plex)	42.94																	2	2017.15	-2.77719
vVHGIDSFDPk	M1B219	N-Term(iTRAQ8plex); K11(iTRAQ8plex)	42.94	0.896284	4	1.00889	4	0.966417	4	0.69498	4	0.860597	4	0.958791	4	1.57856	4	0.793889	4	3	1822.02	-3.91151
vYGAEHSHIIR	M1B219	N-Term(iTRAQ8plex)	42.93	0.94485	11	0.954411	11	0.904979	11	0.987219	11	1.11726	11	0.981832	11	1.05017	11	1.04291	11	3	1585.87	-1.20825
lDAVNDEFk	D2KQI9;M1AY79	N-Term(iTRAQ8plex); K9(iTRAQ8plex)	42.93																	2	1658.91	-7.75368
lQTYLGGIk	Q2VEI6	N-Term(iTRAQ8plex); K9(iTRAQ8plex)	42.91	0.987727	6	0.933458	6	1.14105	6	1.13679	6	0.933047	6	0.976191	6	0.923211	6	0.99532	6	2	1600.99	-0.339042
qVDSAAVFHNASTR	G3M3X3	N-Term(iTRAQ8plex)	42.91	0.864661	2	0.933931	2	0.970033	2	0.945773	2	1.23135	2	0.864076	2	1.06957	2	1.21789	2	3	1806.94	-2.44017
iTcSQETEPLGTAGPLALAR	K4C5S0	N-Term(iTRAQ8plex); C3(Carbamidomethyl)	42.89	0.846195	1	0.958003	1	0.970097	1	0.81751	1	1.11812	1	1.0835	1	1.01999	1	1.23024	1	2	2389.27	-0.562102
sLTLEDVPNHGk	O24378;K4B0V5	N-Term(iTRAQ8plex); K12(iTRAQ8plex)	42.88																	3	1918.08	-2.96402
iGVIESLLEk	P61046;M4SKS4	N-Term(iTRAQ8plex); K10(iTRAQ8plex)	42.87																	2	1709.06	-3.2078
rmDFVPDESAIk	M1C5A4;M1ACD6	N-Term(iTRAQ8plex); M2(Oxidation); K12(iTRAQ8plex)	42.87																	3	2032.09	-4.71408
eHVEETIGFGk	P93400	N-Term(iTRAQ8plex); K11(iTRAQ8plex)	42.85	1.0485	4	1.00411	4	1.00652	4	0.906671	4	0.970211	4	0.971578	4	1.10778	4	0.941778	4	2	1854.02	-1.77511
fVTAVVGFGk	M0ZQX8	N-Term(iTRAQ8plex); K10(iTRAQ8plex)	42.84	1.10855	20	0.981841	20	0.904631	20	1.00203	20	0.905879	20	1.19163	20	1.00467	20	0.830697	20	2	1632.98	-5.47997
aVDAALIk	M1AFN7	N-Term(iTRAQ8plex); K8(iTRAQ8plex)	42.83	0.976691	5	0.952419	5	1.05412	5	1.09312	5	0.994907	5	1.15537	5	1.01797	5	0.891881	5	2	1408.89	-3.7528
dAVIGAVPk	M1CCD0	N-Term(iTRAQ8plex); K9(iTRAQ8plex)	42.83	1.08456	8	1.0967	8	1.0227	8	0.989118	8	0.890437	8	1.0725	8	0.942877	8	0.933259	8	3	1477.92	-2.00758
gHFGPINALAFNPDGk	M1AJ32	N-Term(iTRAQ8plex); K16(iTRAQ8plex)	42.82	1.03351	6	1.00311	6	0.974756	6	0.972444	6	0.959672	6	1.01995	6	1.00669	6	0.954766	6	4	2263.24	-1.78688
lHcVFVDNGLLR	M1AWA7	N-Term(iTRAQ8plex); C3(Carbamidomethyl)	42.8	0.706391	1	0.904802	1	0.977096	1	0.999973	1	1.1447	1	0.875899	1	1.20972	1	1.30199	1	3	1746.96	-1.44657
lINDLLHTR	M1AJP6	N-Term(iTRAQ8plex)	42.76	1.01011	5	0.992276	5	1.1638	5	1.07867	5	1.13534	5	0.887397	5	1.04649	5	1.03698	5	3	1398.83	-2.24782
dTDHLFLELPLLk	M1CSY7	N-Term(iTRAQ8plex); K13(iTRAQ8plex)	42.76	1.02608	1	1.01646	1	0.954078	1	0.893252	1	0.969968	1	1.01048	1	1.17736	1	0.920027	1	2	2162.27	-0.92515
qLVASGkPESFSGEFLVPSYR	P62114	N-Term(iTRAQ8plex); K7(iTRAQ8plex)	42.75	0.999377	39	1.08054	39	1.006	39	0.956066	39	0.904359	39	1.07911	39	0.98704	39	0.986943	39	4	2906.58	-1.3406
vEPASAIVQR	B5LAU8;M1AL00	N-Term(iTRAQ8plex)	42.73																	3	1373.8	-1.75288
fVTAYGQFLk	M1A6N6	N-Term(iTRAQ8plex); K10(iTRAQ8plex)	42.73	0.988999	8	1.05691	8	1.15279	8	0.935733	8	0.957474	8	0.987508	8	0.949805	8	0.991008	8	3	1782.04	-2.2844
aILLNTPHNPTGk	M1CTZ8	N-Term(iTRAQ8plex); K13(iTRAQ8plex)	42.7	0.918613	3	1.02867	3	0.848943	3	0.814427	3	1.04592	3	0.928651	3	1.08674	3	1.1357	3	3	1984.17	-2.90943
eALGALPLYQR	Q9T2Q9	N-Term(iTRAQ8plex)	42.64	1.14708	3	0.916661	3	1.20449	3	1.078	3	1.09036	3	0.783249	3	0.672812	3	1.35199	3	3	1534.89	-1.35972
dGAMNFMHR	P49319;P49316	N-Term(iTRAQ8plex)	42.64																	3	1382.65	-5.28626
dVSPHEFVk	M1CA24	N-Term(iTRAQ8plex); K9(iTRAQ8plex)	42.64	0.990074	8	0.940215	8	1.02082	8	1.0033	8	1.01588	8	1.05078	8	1.04466	8	0.948471	8	2	1665.94	-3.43615
lLVSEDLWPLGER	M1BTN7	N-Term(iTRAQ8plex)	42.62	1.01176	1	0.847094	1	1.04357	1	1.12597	1	0.902091	1	0.852608	1	0.895969	1	1.51155	1	2	1831.02	-3.05597
yFPTQALNFAFk	P14675;K4D930	N-Term(iTRAQ8plex); K12(iTRAQ8plex)	42.61																	2	2055.15	-2.25221
yLYTLcVSDFEk	M1BEF2;K4BGU6	N-Term(iTRAQ8plex); C6(Carbamidomethyl); K12(iTRAQ8plex)	42.61																	3	2146.13	-2.99613
vIAVSDITGAVk	M1CN04	N-Term(iTRAQ8plex); K12(iTRAQ8plex)	42.58	1.03181	8	1.01903	8	0.998075	8	0.96921	8	0.929047	8	1.07755	8	1.10788	8	0.849228	8	2	1781.09	-3.43275
iYGDIIPSPLADR	M1BFP7	N-Term(iTRAQ8plex)	42.57	0.937373	4	0.967552	4	0.983391	4	0.96153	4	1.03729	4	0.943946	4	1.08023	4	1.05237	4	2	1733.97	-2.14471
aIELVAGk	M1CU73	N-Term(iTRAQ8plex); K8(iTRAQ8plex)	42.57	1.03218	12	1.00584	12	1.05957	12	0.978997	12	0.888796	12	1.06931	12	1.03021	12	0.885498	12	2	1408.89	-4.9658
aGVIQEck	M1A9U0	N-Term(iTRAQ8plex); C7(Carbamidomethyl); K8(iTRAQ8plex)	42.56	1.11092	6	1.02685	6	0.968044	6	0.976413	6	0.993139	6	1.09335	6	0.945338	6	0.947651	6	2	1512.86	-5.12614
tYcAEIAHNVSTR	Q6RW44	N-Term(iTRAQ8plex); C3(Carbamidomethyl)	42.56	0.83037	10	0.904291	10	0.811296	10	0.918216	10	1.19126	10	0.99265	10	1.12499	10	1.2521	10	3	1825.91	-1.87853
mGHAGAIVSGGk	P49972	N-Term(iTRAQ8plex); M1(Oxidation); K12(iTRAQ8plex)	42.56	0.841571	5	0.822087	5	0.731834	5	0.889922	5	1.13171	5	0.808432	5	1.15943	5	1.5965	5	2	1708.96	-2.02716
vSIFYTAPTLVR	Q9ZR69	N-Term(iTRAQ8plex)	42.55	0.901094	5	1.00047	5	0.95318	5	0.926641	5	1.19722	5	0.98199	5	1.02667	5	1.00214	5	2	1670.97	-2.5582
gGYMEVTGFSPEIR	K4BN60	N-Term(iTRAQ8plex)	42.53	0.920225	2	0.975831	2	0.918905	2	0.858699	2	1.30575	2	0.877741	2	0.948725	2	1.25564	2	2	1846.92	-3.80169
fGDAVHEDVGAR	M1CY77	N-Term(iTRAQ8plex)	42.51	0.941723	4	0.985084	4	0.999876	4	0.998624	4	1.04248	4	1.01453	4	1.04313	4	1.01386	4	2	1576.8	-3.17388
lEEVFLEYEk	Q42658	N-Term(iTRAQ8plex); K10(iTRAQ8plex)	42.5	0.962025	2	0.938317	2	1.32037	2	0.927066	2	0.927061	2	0.968328	2	1.11777	2	0.791306	2	2	1907.06	-3.16265
iGIVGLPNVGk	Q9M7P3	N-Term(iTRAQ8plex); K11(iTRAQ8plex)	42.49	1.04987	5	1.03018	5	1.01389	5	1.00558	5	0.948839	5	1.03868	5	1.07684	5	0.842923	5	2	1675.07	-2.33908
lASIGLDNTEANR	Q38JH2	N-Term(iTRAQ8plex)	42.49	0.983676	6	0.93436	6	1.04792	6	1.0065	6	1.09378	6	0.974524	6	0.857049	6	1.13858	6	2	1677.9	-3.83503
dSTVLAGGPNWEVPLGR	M1B986;K4BAZ4	N-Term(iTRAQ8plex)	42.45																	2	2072.11	2.62898
vLFPIFDHVR	K4DDB1	N-Term(iTRAQ8plex)	42.45	1.26358	1	0.947723	1	0.949834	1	0.658862	1	1.15637	1	1.00053	1	1.0886	1	0.846752	1	3	1546.9	-2.9282
dGAmNFMHR	P49319;P49316	N-Term(iTRAQ8plex); M4(Oxidation)	42.44																	3	1398.65	-1.63379
lDVVSNEVFSNcLR	M1BNN4;K4CRK7	N-Term(iTRAQ8plex); C12(Carbamidomethyl)	42.43																	2	1956.01	-2.42488
gPLGEMAITYPR	M1C7B2	N-Term(iTRAQ8plex)	42.4	0.947974	5	0.946182	5	0.90899	5	1.05654	5	1.19332	5	0.996232	5	1.04038	5	1.08082	5	2	1608.87	-1.84793
aIFVDLEPTVIDEVR	M0ZYR0	N-Term(iTRAQ8plex)	42.4	0.701749	1	0.855762	1	1.09597	1	0.89382	1	1.0382	1	1.03061	1	0.898392	1	1.64667	1	2	2020.13	-0.666008
sIQDAYIHAIR	P93400;M1CS26;Q9SDZ6	N-Term(iTRAQ8plex)	42.37																	3	1590.89	-2.50898
nAAHVVIEDFk	M0ZVF8	N-Term(iTRAQ8plex); K11(iTRAQ8plex)	42.37	0.98022	2	1.05444	2	1.00291	2	0.916389	2	1.04179	2	1.02875	2	1.1037	2	0.841538	2	3	1851.05	-1.93757
gITMAVDAVVTNLk	M1CL95	N-Term(iTRAQ8plex); K14(iTRAQ8plex)	42.36	0.711362	1	0.804424	1	1.01108	1	1.04993	1	0.99941	1	0.925277	1	0.928623	1	1.80974	1	3	2040.19	-2.92342
lYSIASSALGDFGDSk	M0ZVR1;K4B6A3	N-Term(iTRAQ8plex); K16(iTRAQ8plex)	42.34																	3	2239.2	-3.37195
lQDAVTVVGYPLGGDTISVTk	M1C7Y1	N-Term(iTRAQ8plex); K21(iTRAQ8plex)	42.33	1.02846	1	1.0271	1	0.979501	1	0.818207	1	1.03464	1	1.0453	1	1.01065	1	1.04753	1	3	2741.55	-0.37545
lQFVNLQYk	P49730	N-Term(iTRAQ8plex); K9(iTRAQ8plex)	42.32	1.01876	11	1.06452	11	0.974266	11	1.08249	11	0.933901	11	1.10755	11	0.86734	11	0.93974	11	2	1761.04	-4.01687
lLIQNQDEmIk	P14675;K4D930	N-Term(iTRAQ8plex); M9(Oxidation); K11(iTRAQ8plex)	42.29																	2	1969.12	-2.13965
lLAHLVETEMNk	P21342	N-Term(iTRAQ8plex); K12(iTRAQ8plex)	42.29	1.03949	1	0.959313	1	0.996404	1	1.01822	1	0.946952	1	0.937927	1	1.17415	1	0.944435	1	3	2006.15	-3.97209
sTVGTPAYIAPEVLSR	M1C6E4;M1C5H7	N-Term(iTRAQ8plex)	42.28																	2	1965.1	1.23297
hLPVSNISEVPDLEDDYR	Q94F65	N-Term(iTRAQ8plex)	42.27	1.01609	8	0.999738	8	1.00114	8	0.999984	8	1.0301	8	0.993498	8	0.938414	8	1.04882	8	3	2402.21	-0.726332
vPGLNTLGVSLSR	I7H9W4	N-Term(iTRAQ8plex)	42.24	0.904838	10	1.07879	10	0.893854	10	0.936918	10	1.09088	10	0.918048	10	1.10876	10	1.03571	10	2	1616.96	-2.69216
lTVEDPVTVEYITR	Q38HT8	N-Term(iTRAQ8plex)	42.23	0.921437	5	0.988792	5	0.954197	5	1.099	5	1.15796	5	0.973673	5	0.893598	5	1.19625	5	3	1939.07	-1.1633
aEISAALNk	K4C7M7	N-Term(iTRAQ8plex); K9(iTRAQ8plex)	42.23	1.06797	9	1.19252	9	1.02437	9	0.937731	9	0.884204	9	1.02425	9	1.03615	9	0.848108	9	2	1524.91	-5.77118
dINPQAPVHILLIPk	M1CQE7	N-Term(iTRAQ8plex); K15(iTRAQ8plex)	42.18	1.01842	5	0.985251	5	1.04036	5	0.960545	5	0.975848	5	0.957394	5	1.01914	5	1.06107	5	3	2276.39	-3.10433
lDPVVELLk	K4BDL0	N-Term(iTRAQ8plex); K9(iTRAQ8plex)	42.17	1.1319	4	1.05078	4	0.992514	4	0.981836	4	0.827491	4	1.16074	4	1.00825	4	0.838943	4	3	1634.03	-0.719533
ekPSIGSIIAVGPGPIDEEGNR	M0ZQW3	N-Term(iTRAQ8plex); K2(iTRAQ8plex)	42.16	0.906961	4	1.06726	4	1.01718	4	0.922818	4	1.19253	4	0.985101	4	0.962501	4	1.09154	4	3	2843.56	-2.89046
vLEPLFFHWR	A5YVF1	N-Term(iTRAQ8plex)	42.15	1.0405	1	1.10069	1	1.03175	1	0.928504	1	1.13428	1	1.03119	1	0.823533	1	0.949211	1	3	1647.93	-3.8226
sLDSQIAALSDEIVk	K4C7M7	N-Term(iTRAQ8plex); K15(iTRAQ8plex)	42.11	1.03494	3	1.07381	3	1.09245	3	0.932394	3	0.875191	3	1.09187	3	1.03519	3	0.867881	3	3	2197.25	-2.97501
eLIEGLPk	P49730	N-Term(iTRAQ8plex); K8(iTRAQ8plex)	42.09	1.32168	6	0.926874	6	1.28416	6	1.13164	6	0.909309	6	0.826588	6	0.722895	6	0.991648	6	3	1506.93	-2.97498
gVMLGADQPVILHMLDIPPAAEALNGVk	M1BFT7	N-Term(iTRAQ8plex); K28(iTRAQ8plex)	42.08	1.04302	1	1.03109	1	1.16542	1	0.842881	1	0.763082	1	0.991486	1	1.2436	1	0.818308	1	3	3477.94	-0.449198
sYLENQMAVALGGR	P14903	N-Term(iTRAQ8plex)	42.07	0.950095	8	1.05123	8	1.08224	8	1.02818	8	0.997059	8	0.998625	8	0.976448	8	1.02189	8	2	1812.96	-1.32783
nQASScDLk	Q2XPW5	N-Term(iTRAQ8plex); C6(Carbamidomethyl); K9(iTRAQ8plex)	42.06	1.11064	1	0.855225	1	0.862183	1	0.963809	1	0.909735	1	1.29898	1	1.15605	1	0.788702	1	2	1630.86	-3.92278
tVTAmDVVYALk	M1B9C1;M0ZHU8	N-Term(iTRAQ8plex); M5(Oxidation); K12(iTRAQ8plex)	42.06																	2	1935.1	-3.3777
gDFSILLSHIVLGck	P80503	N-Term(iTRAQ8plex); C14(Carbamidomethyl); K15(iTRAQ8plex)	42.06	1.14166	2	1.15029	2	1.10909	2	0.860834	2	0.883329	2	1.00659	2	0.812703	2	1.01449	2	3	2267.3	-3.66194
sAEYmTHAPLGSLNSVGGVATEINAVNYVSPR	G1CBZ5	N-Term(iTRAQ8plex); M5(Oxidation)	42.06	0.804341	4	0.999936	4	1.23584	4	0.674686	4	1.00895	4	1.05487	4	1.08872	4	1.02037	4	3	3624.82	-2.47956
nLEELPAHLk	M1BB16	N-Term(iTRAQ8plex); K10(iTRAQ8plex)	42.05	0.99262	2	1.05361	2	1.0046	2	0.956917	2	0.959479	2	0.998358	2	1.08117	2	0.950107	2	2	1772.04	-5.24182
gGNNILVIcDAyTPAGEPIPTNk	K4AXS2	N-Term(iTRAQ8plex); C9(Carbamidomethyl); Y12(iTRAQ8plex); K23(iTRAQ8plex)	42.02	1.03376	1	1.01545	1	1.06202	1	1.1837	1	0.771562	1	1.25844	1	0.775158	1	0.966272	1	3	3326.82	-0.62825
vPLILGIWGGk	Q9SXN6	N-Term(iTRAQ8plex); K11(iTRAQ8plex)	42.01	1.16004	3	1.09831	3	1.06428	3	1.16467	3	1.13629	3	0.827358	3	0.591149	3	1.14822	3	3	1761.12	-2.32334
kGENDLPGLTDTEkPR	P29345;Q2VCJ5	N-Term(iTRAQ8plex); K1(iTRAQ8plex); K14(iTRAQ8plex)	42.01																	3	2682.51	-3.51748
aYGAIDYDAPVESR	K4BNA1	N-Term(iTRAQ8plex)	42	0.930317	2	0.938963	2	0.88087	2	1.0824	2	1.30863	2	0.909681	2	0.906737	2	1.19111	2	2	1830.92	-0.895807
aVIELENYGLPFSR	K4BB47	N-Term(iTRAQ8plex)	41.99	1.03576	2	0.928532	2	0.949188	2	0.68605	2	1.26907	2	0.934781	2	1.07867	2	1.06829	2	2	1912.05	1.30513
qAAEPQAVAALPTFGR	M1ACD6	N-Term(iTRAQ8plex)	41.98	1.00566	1	0.797344	1	0.826025	1	0.95011	1	1.49048	1	0.965821	1	1.10914	1	0.942699	1	2	1931.06	-1.41565
gVVNEAVEQIAYADR	M1B403	N-Term(iTRAQ8plex)	41.96	0.925282	1	1.06481	1	0.988182	1	0.997204	1	0.988425	1	1.00468	1	1.03953	1	1.03192	1	2	1938.02	-0.932526
yENDWDVVk	Q9XE59;Q43043	N-Term(iTRAQ8plex); K9(iTRAQ8plex)	41.96																	2	1775.94	-3.58039
yTGEGESEEAk	Q9SXX4	N-Term(iTRAQ8plex); K11(iTRAQ8plex)	41.96	1.07144	11	1.04815	11	1.17459	11	0.939259	11	0.859833	11	1.03253	11	0.897288	11	0.915137	11	2	1807.91	-2.21794
nLILAGVk	K4CSA9	N-Term(iTRAQ8plex); K8(iTRAQ8plex)	41.95	0.976111	4	0.969082	4	1.10853	4	0.970067	4	0.915446	4	1.01041	4	1.09985	4	0.958197	4	2	1435.94	-4.98429
iLMVGLDAAGk	Q2V9B7;P51824	N-Term(iTRAQ8plex); K11(iTRAQ8plex)	41.94																	3	1696.02	-2.77667
gHVESVVk	Q08435;M1D6E0;Q08436;M0ZY56;K4BLL7	N-Term(iTRAQ8plex); K8(iTRAQ8plex)	41.94																	3	1462.88	-2.96819
gLAYLHEDcHPk	M1B727	N-Term(iTRAQ8plex); C9(Carbamidomethyl); K12(iTRAQ8plex)	41.94	0.952785	3	1.22808	3	0.90265	3	1.40826	3	1.1942	3	1.00757	3	0.51917	3	0.986637	3	3	2048.08	-2.6477
tPNSYILQQFENPANPk	K4CVI4	N-Term(iTRAQ8plex); K17(iTRAQ8plex)	41.93	0.983214	3	1.04638	3	1.08087	3	1.07024	3	1.01818	3	1.03204	3	0.924046	3	0.901922	3	3	2569.38	-2.32104
vHELGGPEVLk	M1BY78	N-Term(iTRAQ8plex); K11(iTRAQ8plex)	41.93	0.901383	3	0.997916	3	1.07276	3	1.00453	3	0.880243	3	1.13506	3	1.07102	3	0.949179	3	3	1786.06	-2.63065
gQVGVGVGk	M1CWN2;K4B924	N-Term(iTRAQ8plex); K9(iTRAQ8plex)	41.91																	2	1408.87	-4.35688
eAELIHGR	P10707	N-Term(iTRAQ8plex)	41.89	1.1302	9	1.0107	9	0.990399	9	1.08784	9	1.00357	9	0.813802	9	0.87498	9	1.18412	9	3	1228.69	-4.46892
qFDGLVDVYR	P14675	N-Term(iTRAQ8plex)	41.87	0.923064	18	0.984138	18	1.05014	18	0.964048	18	0.99466	18	1.05146	18	1.01712	18	0.976426	18	3	1515.81	-1.13046
aGGVcIADEVQTGFGR	B5LAW1;M1AYY7	N-Term(iTRAQ8plex); C5(Carbamidomethyl)	41.87																	3	1940.98	-1.62308
mLVFVPPHPLIk	M1HEU7	N-Term(iTRAQ8plex); M1(Oxidation); K12(iTRAQ8plex)	41.85	1.00584	2	1.01519	2	0.867223	2	1.16321	2	1.10126	2	0.979601	2	0.909963	2	1.0866	2	3	2015.23	-2.34232
eQNVFETLIGk	K4BYC0	N-Term(iTRAQ8plex); K11(iTRAQ8plex)	41.84	0.896623	1	0.926766	1	1.17983	1	0.999748	1	0.942921	1	1.05705	1	1.13707	1	0.861013	1	2	1886.08	-0.503518
eFYQLLHLR	M1CVW1	N-Term(iTRAQ8plex)	41.82	1.19143	4	1.01044	4	0.857557	4	0.832584	4	0.911537	4	1.00858	4	1.19669	4	0.861198	4	3	1522.87	-0.888634
qLEEAGAk	P49730	N-Term(iTRAQ8plex); K8(iTRAQ8plex)	41.81	1.20773	7	0.938464	7	1.15269	7	1.12114	7	0.971925	7	0.905762	7	0.802864	7	0.980057	7	3	1453.85	0.223162
sYLENQmAVALGGR	P14903	N-Term(iTRAQ8plex); M7(Oxidation)	41.8	1.08369	5	1.02748	5	1.06064	5	1.08349	5	0.947264	5	1.01958	5	0.856856	5	1.13954	5	2	1828.95	-0.938694
lVLLSTPSTELTVEER	M9WVA5	N-Term(iTRAQ8plex)	41.8	0.906054	3	0.980452	3	1.10052	3	0.92456	3	1.12607	3	0.898401	3	1.10144	3	0.955452	3	2	2091.19	-0.00244239
mVYDYYASGAEDQWTLAENR	K4CGI6	N-Term(iTRAQ8plex); M1(Oxidation)	41.8	1.04936	3	0.963212	3	1.14431	3	0.643931	2	1.37066	3	0.857882	3	0.918648	3	1.13478	3	3	2702.23	-0.362504
iGVTMLDVFk	P49972	N-Term(iTRAQ8plex); K10(iTRAQ8plex)	41.8	0.961861	3	1.0208	3	1.09021	3	0.932531	3	0.933061	3	1.04573	3	1.07455	3	0.816631	3	2	1731.03	-3.75856
cHFVAIDIFTGk	P56336	N-Term(iTRAQ8plex); C1(Carbamidomethyl); K12(iTRAQ8plex)	41.8	0.963796	9	0.984709	9	0.977365	9	0.992463	9	0.968852	9	1.04545	9	1.16364	9	0.912345	9	3	2016.12	-1.81206
fALESFWDGk	Q9LM03;K4ATB4	N-Term(iTRAQ8plex); K10(iTRAQ8plex)	41.78																	2	1807.98	-1.14613
eAGIVSPVk	Q40877	N-Term(iTRAQ8plex); K9(iTRAQ8plex)	41.77	1.23088	2	1.03949	2	0.929066	2	0.892535	2	0.902035	2	1.05629	2	1.05878	2	0.823315	2	2	1507.93	-3.29503
gDGVILVSPPLR	M0ZXM4	N-Term(iTRAQ8plex)	41.76	0.86706	5	0.976908	5	0.924583	5	1.05741	5	1.25452	5	0.862164	5	0.746805	5	1.13574	5	2	1526.92	-2.08339
gMLAVYNSLTEEGk	M1BTT7	N-Term(iTRAQ8plex); K14(iTRAQ8plex)	41.72	1.01023	4	0.885746	4	1.07582	4	0.981961	4	1.03167	4	1.05755	4	1.03309	4	0.936127	4	3	2120.14	-4.22372
gFVASNSk	Q2XTC2;P43643;Q9ZWH9	N-Term(iTRAQ8plex); K8(iTRAQ8plex)	41.71																	3	1417.82	-2.55392
gLHLDAFFk	Q1A531	N-Term(iTRAQ8plex); K9(iTRAQ8plex)	41.71	1.11091	3	1.09439	3	0.963139	3	0.948979	3	0.856377	3	0.929695	3	1.04881	3	0.991315	3	3	1655.97	-3.03849
aALVEFYAPWcGHck	M0ZSL7	N-Term(iTRAQ8plex); C11(Carbamidomethyl); C14(Carbamidomethyl); K15(iTRAQ8plex)	41.7	0.99558	2	1.05923	2	1.06463	2	0.884251	2	0.869588	2	1.07259	2	1.06871	2	0.940838	2	3	2417.23	-0.22374
dAHAVcILTEWDEFk	M1CCS3;M0ZM42	N-Term(iTRAQ8plex); C6(Carbamidomethyl); K15(iTRAQ8plex)	41.7																	3	2442.25	-4.23146
eGALAEENMR	K4CL74;K4CL75	N-Term(iTRAQ8plex)	41.68																	2	1423.72	0.54839
nmLEGDISFLFGk	M1AFU6	N-Term(iTRAQ8plex); M2(Oxidation); K13(iTRAQ8plex)	41.68	0.943096	2	1.01726	2	1.05091	2	0.8801	2	0.847502	2	1.02471	2	1.14982	2	1.06066	2	3	2095.13	-3.77529
lDFGTHIDGR	K4ASP6	N-Term(iTRAQ8plex)	41.68	0.948628	2	0.906647	2	0.883867	2	1.00197	2	1.15928	2	0.999199	2	1.10905	2	1.06052	2	3	1434.76	-1.37902
cATITPDEAR	P50217;M1B148;J9Q6L4	N-Term(iTRAQ8plex); C1(Carbamidomethyl)	41.67																	2	1437.73	-2.18017
kGAIPALPTESEALTLLk	Q7XAE2	N-Term(iTRAQ8plex); K1(iTRAQ8plex); K18(iTRAQ8plex)	41.67	1.00596	2	1.12139	2	1.05056	2	0.92644	2	1.0368	2	0.980898	2	0.995832	2	0.868803	2	3	2764.7	1.1231
dQNIVPGIk	Q38JH2	N-Term(iTRAQ8plex); K9(iTRAQ8plex)	41.66	1.03866	5	1.00142	5	1.045	5	0.90337	5	0.934711	5	1.02695	5	1.0946	5	0.855558	5	2	1591.96	-4.50848
aAQEIALADLPPTHPIR	M9WVA5	N-Term(iTRAQ8plex)	41.66	0.888087	10	1.01328	10	0.935597	10	0.942262	10	1.13686	10	0.893085	10	0.981165	10	1.27799	10	3	2117.2	1.24446
gAYPGYAGDLLVDk	Q4LAX0	N-Term(iTRAQ8plex); K14(iTRAQ8plex)	41.63	1.14284	4	1.0109	4	0.981372	4	0.942745	4	0.891584	4	1.07771	4	0.997559	4	0.907713	4	3	2047.13	-2.92095
ecELIHGR	M1AFT5	N-Term(iTRAQ8plex); C2(Carbamidomethyl)	41.6	0.928849	13	0.944027	13	1.13367	13	1.03831	13	0.854108	13	1.06908	13	1.11208	13	0.968655	13	3	1317.69	-2.6182
iYSQLGVIk	M0ZN23	N-Term(iTRAQ8plex); K9(iTRAQ8plex)	41.58	1.05761	2	0.938569	2	0.999529	2	1.04765	2	0.986519	2	1.0384	2	1.03642	2	0.927197	2	2	1629.02	-2.23728
gLmSLPADGSESTAFIEDWVk	P30360	N-Term(iTRAQ8plex); M3(Oxidation); K21(iTRAQ8plex)	41.56	0.948886	5	1.03713	5	1.04213	5	0.877635	5	1.06003	5	1.07824	5	0.916792	5	1.09023	5	3	2877.47	-3.33005
gGFYVDPEAk	M1BRF8	N-Term(iTRAQ8plex); K10(iTRAQ8plex)	41.56	1.08453	6	0.964315	6	1.00585	6	1.00336	6	0.846362	6	1.14034	6	1.11341	6	0.756787	6	2	1690.92	-5.34119
nGVVQLIYNNQFQPEk	M1B225	N-Term(iTRAQ8plex); K16(iTRAQ8plex)	41.56	1.06205	4	1.10011	4	0.99608	4	1.00907	4	0.862159	4	1.02462	4	0.992304	4	0.920922	4	3	2499.37	-3.46581
iHPVSVLAk	M1A0Y3	N-Term(iTRAQ8plex); K9(iTRAQ8plex)	41.54	0.943749	3	1.01446	3	1.03017	3	0.944295	3	0.994724	3	0.979127	3	1.16734	3	0.922727	3	3	1572	-4.32869
yQGVVIPEAYER	F2Z9R1;Q41452	N-Term(iTRAQ8plex)	41.53																	2	1727.93	-0.543027
lSDLVAESVk	O24136	N-Term(iTRAQ8plex); K10(iTRAQ8plex)	41.52	1.0465	15	1.13377	15	1.07953	15	1.10397	15	0.914723	15	0.841306	15	0.891355	15	1.01454	15	3	1669	-0.366062
mIQAEGVESLSEDELR	M1BBV1	N-Term(iTRAQ8plex); M1(Oxidation)	41.51	1.00563	1	0.928358	1	0.998999	1	0.835858	1	1.13231	1	0.903789	1	0.955607	1	1.32261	1	2	2126.06	-1.0621
nLLSVAYk	O49997;P93786;Q6R2P7;P93787;O49996;M9WVA5;M9WUV8;M1C8L3;M9WMF1;M9WMF4	N-Term(iTRAQ8plex); K8(iTRAQ8plex)	41.5																	2	1515.93	-5.5687
sTTTGHLIYk	Q9M516;Q2XTC2;P43643	N-Term(iTRAQ8plex); K10(iTRAQ8plex)	41.5																	2	1729	-3.25792
gREPSPEPLLR	K4BCV6	N-Term(iTRAQ8plex)	41.49	0.906929	2	0.915496	2	0.961492	2	0.892666	2	1.09003	2	0.947082	2	1.11183	2	1.23109	2	3	1554.88	-7.41461
lIDDMVAYALk	P50217;M0ZI69;M1B148	N-Term(iTRAQ8plex); K11(iTRAQ8plex)	41.46																	3	1860.08	-0.577902
nLGLETVGVk	Q01157	N-Term(iTRAQ8plex); K10(iTRAQ8plex)	41.45	1.03751	1	0.983335	1	1.08538	1	1.01978	1	0.9126	1	1.06701	1	1.10283	1	0.771353	1	2	1638	-2.59309
aVTNQVGDNYYRPDLk	K4BMT2	N-Term(iTRAQ8plex); K16(iTRAQ8plex)	41.41	1.05875	7	0.919884	7	0.902838	7	1.04832	7	0.913914	7	1.16348	7	1.09876	7	0.842086	7	2	2461.33	-0.770715
mVHLATIPITGTGINPAR	M1C8M3	N-Term(iTRAQ8plex); M1(Oxidation)	41.4	0.960186	2	0.973451	2	1.00676	2	1.03128	2	1.19455	2	0.878606	2	0.866301	2	1.22404	2	3	2182.23	-0.562829
vLLNNcQEAFEGADk	M1ADI9	N-Term(iTRAQ8plex); C6(Carbamidomethyl); K15(iTRAQ8plex)	41.4	1.06749	1	1.00123	1	1.14499	1	0.904641	1	0.895193	1	1.02556	1	1.107	1	0.801074	1	3	2316.21	-0.713802
yPEVLDFYNYYk	B5LAU8;M1AL00	N-Term(iTRAQ8plex); K12(iTRAQ8plex)	41.39																	3	2222.15	-3.77837
yLQDYFTNILk	M1BLT2	N-Term(iTRAQ8plex); K11(iTRAQ8plex)	41.37	0.961097	2	1.04337	2	1.13246	2	0.951236	2	1.03931	2	1.05723	2	0.976329	2	0.826656	2	2	2026.15	1.66565
sVPSLSLQDIPR	M1CFH9	N-Term(iTRAQ8plex)	41.34	0.959037	4	0.98388	4	0.946567	4	0.971918	4	1.19604	4	0.948038	4	0.90333	4	1.25159	4	3	1615.93	-1.47881
iPAVQELVk	K4B1S1	N-Term(iTRAQ8plex); K9(iTRAQ8plex)	41.33	1.07241	11	1.03597	11	1.10527	11	1.06953	11	0.896658	11	0.993736	11	0.945731	11	0.901931	11	3	1605.01	-4.11691
gLAGVFESHLk	M1B196	N-Term(iTRAQ8plex); K11(iTRAQ8plex)	41.31	0.949045	3	0.930732	3	0.997754	3	1.15047	3	1.04445	3	0.986201	3	1.0135	3	0.900335	3	3	1766.04	-2.98575
eLISNASDALDk	M1B583;M1ALZ6;M1A6G8	N-Term(iTRAQ8plex); K12(iTRAQ8plex)	41.3																	2	1884.05	-3.15191
aPGGAPANVAVGISR	M1D0Q1	N-Term(iTRAQ8plex)	41.29	0.843776	2	0.975728	2	1.01881	2	0.858715	2	1.22862	2	0.934548	2	1.06635	2	1.10468	2	2	1640.93	-2.58848
iQALEQQIk	K4CRN4	N-Term(iTRAQ8plex); K9(iTRAQ8plex)	41.29	0.943004	4	0.991869	4	1.08585	4	1.06707	4	0.958099	4	1.02635	4	0.967292	4	0.95678	4	2	1679.03	-2.05103
mGHAGAIVSGGk	P49972	N-Term(iTRAQ8plex); K12(iTRAQ8plex)	41.29	1.02982	2	1.01642	2	0.967012	2	1.00445	2	0.97146	2	1.01291	2	1.05038	2	0.963173	2	2	1692.96	-5.9873
tVFYGAPAVITFR	M1BSN9	N-Term(iTRAQ8plex)	41.27	0.892332	9	0.993679	9	0.921491	9	0.924921	9	1.19991	9	0.908817	9	1.08988	9	1.14395	9	3	1745.99	-0.874147
yNLSLGLGLNk	M1A0A3	N-Term(iTRAQ8plex); K11(iTRAQ8plex)	41.26	0.984543	6	1.04883	6	1.1867	6	0.868935	6	0.977368	6	1.01454	6	0.967019	6	0.974159	6	2	1800.09	1.87023
iFVGGIPTTISEDEFR	M1AY37	N-Term(iTRAQ8plex)	41.24	0.81082	1	0.900178	1	1.02699	1	1.19867	1	1.17538	1	0.93262	1	1.02001	1	1.09981	1	2	2085.12	0.561293
eVVPLHFR	K4B071	N-Term(iTRAQ8plex)	41.22	0.828067	1	1.05252	1	1.01644	1	0.803494	1	1.10156	1	1.0577	1	1.22348	1	0.863036	1	3	1300.76	-3.08407
fLIAGGGAPEIELSR	M1A483	N-Term(iTRAQ8plex)	41.19	0.92736	4	1.08051	4	0.870768	4	0.96089	4	1.21885	4	1.0042	4	0.987861	4	1.06288	4	3	1834.04	-1.11974
lTFDEIQSk	P62114;C5MR70	N-Term(iTRAQ8plex); K9(iTRAQ8plex)	41.19																	3	1688.96	-4.3375
eENVDDIER	B5LAU8;M1AL00	N-Term(iTRAQ8plex)	41.18																	2	1422.7	-1.01394
eGDIVEVHEGk	M0ZHR2	N-Term(iTRAQ8plex); K11(iTRAQ8plex)	41.14	0.95064	3	0.981846	3	0.997932	3	0.992621	3	0.948249	3	1.09104	3	1.07609	3	0.982208	3	3	1820	-2.96796
gcVANIAAk	P06449;Q2VEG4	N-Term(iTRAQ8plex); C2(Carbamidomethyl); K9(iTRAQ8plex)	41.11																	2	1511.88	-3.27162
gMLAQLGYEk	B5LAU8;M1AL00	N-Term(iTRAQ8plex); K10(iTRAQ8plex)	41.11																	2	1717.97	-1.27848
eLVSNASDALDk	M1BQI2	N-Term(iTRAQ8plex); K12(iTRAQ8plex)	41.11	0.990967	3	0.986063	3	1.06906	3	1.03408	3	0.982392	3	1.08476	3	0.933633	3	0.961757	3	3	1870.03	-2.15756
vVYNHGVDk	M1A2M6;K4D8S6	N-Term(iTRAQ8plex); K9(iTRAQ8plex)	41.1																	2	1638.94	-4.35834
lADAVGLTLGPR	M0ZKX1	N-Term(iTRAQ8plex)	41.07	0.903855	7	0.929733	6	1.05493	7	1.04283	7	1.18486	7	1.00411	6	1.02353	7	1.02992	7	3	1486.89	-1.90965
sELLNDPGFEFTDDSR	Q42658	N-Term(iTRAQ8plex)	41.07	0.961396	3	0.977572	3	0.975658	3	1.04713	3	1.08954	3	0.963552	3	0.927236	3	0.991763	3	2	2146.02	-1.49934
iLLALQAVk	K4C7V3	N-Term(iTRAQ8plex); K9(iTRAQ8plex)	41.07	1.24748	1	1.04652	1	1.03065	1	1.10684	1	0.959516	1	0.940613	1	0.868256	1	0.84934	1	2	1577.06	-1.99255
sVLGIILGGGAGTR	Q00081;B3F8H7	N-Term(iTRAQ8plex)	41.06																	3	1574.95	-0.879342
qPQYAPLPIEk	P05499	N-Term(iTRAQ8plex); K11(iTRAQ8plex)	41.06	0.983355	5	1.01922	5	1.06154	5	0.918274	5	0.946864	5	1.01944	5	1.09767	5	0.906023	5	2	1892.1	-3.23967
yAAISQDNGLVPIVEPEILLDGEHGIDR	P93565	N-Term(iTRAQ8plex)	41.06	0.962465	1	1.00008	1	1.2085	1	1.09812	1	0.950119	1	1.02688	1	0.877274	1	0.948826	1	3	3337.76	1.17409
vDYAYGFFEk	M1CBS3	N-Term(iTRAQ8plex); K10(iTRAQ8plex)	41.06	0.945704	2	0.907986	2	1.0578	2	1.17963	2	0.845624	2	1.32501	2	1.0035	2	0.751594	2	2	1846.98	-3.90116
dQETTGFAWWAGNAR	G1CBZ5	N-Term(iTRAQ8plex)	41.05	0.888584	6	0.94806	6	1.04496	6	0.94254	6	1.01914	6	1.07631	6	1.04329	6	0.967299	6	2	2013.97	-2.54957
aQVALVPGDAFGDDTcIR	E9L7A5	N-Term(iTRAQ8plex); C16(Carbamidomethyl)	41.04	0.935284	2	0.913416	2	0.933469	2	0.883058	2	0.997467	2	1.10093	2	1.04943	2	1.20337	2	2	2209.12	-0.640051
dLEEQAEMk	P49039;M1B219;Q1L5V8	N-Term(iTRAQ8plex); K9(iTRAQ8plex)	41.03																	2	1700.89	-4.99095
tLVSAAGESFk	M0ZSA3	N-Term(iTRAQ8plex); K11(iTRAQ8plex)	41.01	1.13908	3	0.992006	3	1.07752	3	0.741248	3	0.857097	3	1.08686	3	1.09631	3	0.837678	3	2	1717.99	-2.16593
vLELVAGNIHR	K4BLL4	N-Term(iTRAQ8plex)	40.99	0.922119	4	0.678954	4	1.28515	4	0.755367	4	0.880881	4	0.856771	4	1.12263	4	0.809982	4	3	1524.91	-1.85155
hAQLPEEAR	M1B4K0	N-Term(iTRAQ8plex)	40.97	0.956842	6	0.939144	6	0.972254	6	1.09518	6	1.17536	6	0.940687	6	0.907072	6	1.18237	6	3	1354.73	-2.76304
gGLDFTkDDENVNSQPF	K7XJE4	N-Term(iTRAQ8plex); K7(iTRAQ8plex)	40.96	0.995091	32	1.02691	32	1.10389	32	0.980078	32	0.926923	32	1.01429	32	0.920163	32	0.974945	32	2	2491.25	-3.04608
vLESVHIAANk	M1A7K0	N-Term(iTRAQ8plex); K11(iTRAQ8plex)	40.96	0.992979	2	0.999024	2	0.999555	2	0.970268	2	1.05708	2	0.934076	2	1.13442	2	0.918765	2	2	1789.07	-3.24718
dEYSLVEALk	M1C7W3;M1A0G4	N-Term(iTRAQ8plex); K10(iTRAQ8plex)	40.92																	2	1774.99	-5.65342
qLDYVPSTImALEEVVk	E1AXT8	N-Term(iTRAQ8plex); M10(Oxidation); K17(iTRAQ8plex)	40.91	0.955836	2	1.17808	2	1.20455	2	0.917984	2	0.947076	2	1.09188	2	0.827253	2	0.858234	2	3	2559.41	-2.23704
nPSLDYGFk	F5CSS1;M1D3N2	N-Term(iTRAQ8plex); K9(iTRAQ8plex)	40.9																	2	1648.91	-4.98338
gLLNSDQILVTk	M1C226	N-Term(iTRAQ8plex); K12(iTRAQ8plex)	40.9	1.06537	3	0.988878	3	1.04079	3	0.978089	3	0.96965	3	0.965454	3	1.08469	3	0.925716	3	2	1909.15	-2.99824
gNLGIDLPPEk	M0ZS78;K4D3F8;M1CLW5	N-Term(iTRAQ8plex); K11(iTRAQ8plex)	40.89																	2	1761.03	-4.17757
eIDIGVPDEVGR	M1BY26;M1AP63;M1BQM8;Q96372	N-Term(iTRAQ8plex)	40.85																	2	1602.86	-1.70668
gITADENTAAHDIATLGVLNVR	K4AZX9	N-Term(iTRAQ8plex)	40.84	1.02248	1	0.984424	1	1.10302	1	0.981484	1	1.03819	1	0.935823	1	0.854589	1	1.17482	1	3	2555.38	4.38338
fLFcAEAIyk	P04992;Q31859;P11421;E0DA04	N-Term(iTRAQ8plex); C4(Carbamidomethyl); Y9(iTRAQ8plex); K10(iTRAQ8plex)	40.81																	2	2174.24	-3.59726
hVPEIEQGLSEAANSk	M1CFZ0	N-Term(iTRAQ8plex); K16(iTRAQ8plex)	40.81	1.0394	3	0.995845	3	1.02908	3	0.968198	3	1.01086	3	1.02082	3	1.04874	3	0.942247	3	3	2317.25	-4.03595
eVVAASEVSGEk	M1AD62	N-Term(iTRAQ8plex); K12(iTRAQ8plex)	40.8	1.07152	5	1.06579	5	1.09159	5	0.976877	5	0.902422	5	1.00339	5	0.993845	5	0.926103	5	2	1813	-6.37227
lHDDLTAGFR	M1CII0	N-Term(iTRAQ8plex)	40.8	0.904364	10	0.995953	10	0.994567	10	0.954879	10	1.01881	10	0.992827	10	1.04325	10	1.05176	10	3	1448.78	-2.33083
iLVSDLVGk	K4BW77	N-Term(iTRAQ8plex); K9(iTRAQ8plex)	40.78	0.997686	2	1.05455	2	1.05608	2	0.900063	2	0.92535	2	1.03308	2	1.06193	2	0.942857	2	2	1551.98	-6.01883
qFGSLAEYTAVEEk	K4BW79	N-Term(iTRAQ8plex); K14(iTRAQ8plex)	40.78	1.11465	2	1.00276	2	1.03335	2	1.02418	2	0.915957	2	0.995424	2	0.952362	2	0.993835	2	3	2180.16	-4.77419
iLAHSFDR	M1D3Q1;M1D3P9	N-Term(iTRAQ8plex)	40.77																	3	1262.71	-2.32516
lFVGGLSYGTDETSLR	K4B725	N-Term(iTRAQ8plex)	40.75	0.947581	3	1.03705	3	0.893594	3	0.935242	3	1.32292	3	0.935258	3	0.84859	3	1.24786	3	2	2019.07	-2.33578
gVLLVGPPGTGk	M1AER9;M1BGF6	N-Term(iTRAQ8plex); K12(iTRAQ8plex)	40.75																	3	1703.06	-2.80199
aEEDGVAcVEFIAGk	Q6QJL7;M1CL86	N-Term(iTRAQ8plex); C8(Carbamidomethyl); K15(iTRAQ8plex)	40.74																	3	2203.15	-2.38446
aADEGLVIIQSPR	M1CS34	N-Term(iTRAQ8plex)	40.73	0.998328	6	0.950428	6	0.890225	6	1.12073	6	1.17291	6	0.917393	6	0.867136	6	1.23608	6	2	1672.95	-2.58523
eSLQAAGIk	K4B075	N-Term(iTRAQ8plex); K9(iTRAQ8plex)	40.7	1.00035	1	0.890379	1	1.08661	1	1.09119	1	1.07496	1	0.985597	1	0.985961	1	0.971866	1	2	1524.91	-7.69241
lEIDGNLk	E9JEC2	N-Term(iTRAQ8plex); K8(iTRAQ8plex)	40.69	1.0959	7	1.06754	7	0.915899	7	0.938165	7	0.734898	7	1.19327	7	1.14261	7	0.798735	7	2	1509.9	-5.1581
lHAFFPLNQk	P33491	N-Term(iTRAQ8plex); K10(iTRAQ8plex)	40.68	0.928739	4	0.982635	4	1.08863	4	1.09714	4	0.97774	4	1.05506	4	0.949811	4	0.913922	4	3	1823.08	-1.43454
tAIEAAcLLLR	M1C5J7	N-Term(iTRAQ8plex); C7(Carbamidomethyl)	40.67	0.981982	4	0.974713	4	0.927055	4	1.07644	4	1.12942	4	0.947377	4	1.036	4	1.07982	4	3	1534.89	-1.17852
nEGFGAFYk	M1D5D7	N-Term(iTRAQ8plex); K9(iTRAQ8plex)	40.67	1.06743	10	1.03935	10	1.07911	10	1.07293	10	0.918395	10	1.05344	10	0.941891	10	0.924675	10	2	1640.88	-3.4669
lPLQDVYk	Q2XTC2;P43643;Q9ZWH9	N-Term(iTRAQ8plex); K8(iTRAQ8plex)	40.66																	3	1583.96	-2.89456
lGNVcEGNTQYPVVR	K4C9Z6	N-Term(iTRAQ8plex); C5(Carbamidomethyl)	40.65	1.02997	2	0.976983	2	0.962625	2	1.00623	2	1.22526	2	0.846521	2	0.843356	2	1.22669	2	2	2010.04	-0.568381
mITGDQLAIGk	M1D6E0;Q6TS30;K4BLL7	N-Term(iTRAQ8plex); M1(Oxidation); K11(iTRAQ8plex)	40.64																	2	1771.02	-2.80602
iTAAQVLEHPWLk	Q944W9	N-Term(iTRAQ8plex); K13(iTRAQ8plex)	40.64	0.990397	2	1.04595	2	0.927609	2	0.952174	2	0.947157	2	1.04054	2	1.0504	2	1.05824	2	3	2114.25	-3.66034
aAEDADVYHDLVk	K4BJ22	N-Term(iTRAQ8plex); K13(iTRAQ8plex)	40.64	0.960782	3	1.11063	3	1.04067	3	1.00986	3	1.01194	3	0.985958	3	0.969381	3	0.930328	3	3	2054.09	-4.19293
yEDLmAAGIIDPTk	M1C7V8	N-Term(iTRAQ8plex); M5(Oxidation); K14(iTRAQ8plex)	40.62	0.91583	6	1.05604	6	1.03123	6	1.01985	6	0.953334	6	1.06573	6	1.07807	6	0.829354	6	2	2161.17	-0.609494
dLGMTVLVSQVNR	P31212	N-Term(iTRAQ8plex)	40.61	0.941304	5	0.972686	5	0.97506	5	1.03443	5	1.27446	5	0.918839	5	0.871691	5	1.09644	5	2	1735.97	-1.14829
fIcPcHGSQYNNQGR	P0CG84	N-Term(iTRAQ8plex); C3(Carbamidomethyl); C5(Carbamidomethyl)	40.61	0.981889	2	1.04395	2	0.94966	2	1.06071	2	1.02317	2	0.999603	2	0.952009	2	1.06355	2	3	2141.99	-2.78607
yWNDQDVLk	M1C6Z9	N-Term(iTRAQ8plex); K9(iTRAQ8plex)	40.59	1.11358	2	0.993682	2	1.04395	2	1.05717	2	0.902776	2	1.00334	2	0.94506	2	0.982211	2	2	1788.97	-4.51731
eEVFGPVAPLLk	M1BFP7	N-Term(iTRAQ8plex); K12(iTRAQ8plex)	40.59	1.00453	3	0.890308	3	1.15315	3	1.03951	3	1.0293	3	1.08595	3	1.00511	3	0.829711	3	2	1907.15	0.65398
iLNHLIQNk	K4C285	N-Term(iTRAQ8plex); K9(iTRAQ8plex)	40.59	1.11461	7	1.1319	7	0.984089	7	0.977529	7	0.858768	7	1.01872	7	1.01664	7	0.8738	7	3	1701.06	-3.02385
vVIDHGAVPIFVk	Q94KA9	N-Term(iTRAQ8plex); K13(iTRAQ8plex)	40.58	0.98752	4	0.990091	4	1.07417	4	0.884422	4	0.916618	4	0.997071	4	1.04254	4	1.06716	4	2	2002.23	-1.76139
rDGYPSDPELIFLTDGASk	M1BLM4;K4ASZ2	N-Term(iTRAQ8plex); K19(iTRAQ8plex)	40.58																	3	2689.43	-0.172194
lVNYNHImPTR	M1CK17	N-Term(iTRAQ8plex); M8(Oxidation)	40.57	0.992954	8	1.00179	8	0.943631	8	1.07009	8	1.09388	8	0.997176	8	0.941038	8	1.07359	8	3	1677.9	-2.1563
kILEEVAIIPSk	M1C5A4	N-Term(iTRAQ8plex); K1(iTRAQ8plex); K12(iTRAQ8plex)	40.56	1.03166	2	1.15234	2	0.961122	2	0.961088	2	0.850952	2	1.05074	2	1.07363	2	0.856324	2	3	2252.42	-4.97627
gNEDHVNSIk	M9WUV8	N-Term(iTRAQ8plex); K10(iTRAQ8plex)	40.54	1.07907	3	1.00907	3	0.994712	3	1.03906	3	0.984318	3	1.00654	3	0.920029	3	0.949274	3	2	1720.94	-2.45128
fTILDAPGHk	M1A477	N-Term(iTRAQ8plex); K10(iTRAQ8plex)	40.53	0.97956	3	1.02484	3	1.15591	3	0.94726	3	0.870057	3	1.06627	3	1.11822	3	0.804251	3	3	1707	-4.01245
iGNLSFQSYRPNk	J7H3S5;Q2VEG4;Q3C1I8	N-Term(iTRAQ8plex); K13(iTRAQ8plex)	40.53																	2	2132.2	-1.46428
aWPYVQNDLR	Q5EFR5	N-Term(iTRAQ8plex)	40.52	1.05962	18	1.00338	18	0.9643	18	1.11611	18	0.934445	18	1.06959	18	1.0614	18	0.863295	18	2	1565.83	-1.93948
iVDWLAASFk	K4B1S1	N-Term(iTRAQ8plex); K10(iTRAQ8plex)	40.52	0.918473	2	1.11484	2	1.1041	2	1.23222	2	1.05552	2	1.05768	2	0.697664	2	0.8925	2	2	1758.04	-2.42346
yDEMVEAMk	Q41246;M1A7M4;M1BTP6	N-Term(iTRAQ8plex); K9(iTRAQ8plex)	40.51																	3	1723.88	-3.79369
fLTDLHAAFR	K4D454	N-Term(iTRAQ8plex)	40.49	1.1919	3	0.784798	3	1.23595	3	1.09747	3	1.11092	3	0.974722	3	0.886402	3	0.949208	3	3	1494.83	-1.43644
gIYPAVDPLDSTSTmLQPR	P51824	N-Term(iTRAQ8plex); M15(Oxidation)	40.46	0.901491	6	1.0024	6	0.989117	6	0.843267	6	1.03223	6	1.0304	6	1.04942	6	1.17156	6	3	2381.23	-1.49936
dTTEIGEGk	M1CL27;B6C9K0	N-Term(iTRAQ8plex); K9(iTRAQ8plex)	40.45																	2	1557.85	-3.42944
nEcPHIVVGTPGR	M1BV48	N-Term(iTRAQ8plex); C3(Carbamidomethyl)	40.42	0.872405	3	0.879179	3	0.883035	3	0.826074	3	1.20338	3	0.892964	3	1.12887	3	1.40445	3	2	1739.92	2.91455
vHPFHVLR	K4C3D3	N-Term(iTRAQ8plex)	40.38	0.965988	13	1.16946	13	0.881271	12	1.1786	13	1.09039	13	1.00438	13	0.921206	9	1.09554	13	4	1308.78	-2.26974
aPQAAGTIHTDFER	Q9M7P3	N-Term(iTRAQ8plex)	40.38	0.753002	1	0.973121	1	0.719309	1	0.917164	1	1.43418	1	0.810834	1	0.987884	1	1.61661	1	3	1817.94	-3.29792
sFAHLFDmEIVEk	Q9ARH7	N-Term(iTRAQ8plex); M8(Oxidation); K13(iTRAQ8plex)	40.38	1.26897	2	1.05261	2	0.962686	2	0.830662	2	0.868881	2	0.974661	2	0.987199	2	0.999791	2	3	2190.17	-2.30196
fVDPNIDHLIFNR	Q2VY14	N-Term(iTRAQ8plex)	40.36	0.811587	3	0.944358	3	1.11428	3	1.05717	3	0.982925	3	1.10224	3	0.903358	3	1.05135	3	3	1904.03	-2.33693
lLVPLVSSyR	Q9SB88	N-Term(iTRAQ8plex); Y9(iTRAQ8plex)	40.33	0.98442	2	1.06148	2	1.2669	2	0.731761	2	0.833693	2	0.945781	2	1.18135	2	0.885436	2	3	1755.09	-2.73032
gFGVEAcGADR	Q5ECP6	N-Term(iTRAQ8plex); C7(Carbamidomethyl)	40.32	0.987569	2	0.979048	2	0.9079	2	0.796355	2	0.957371	2	0.978369	2	1.05662	2	1.35423	2	2	1442.7	0.0731551
nSVISVISQEEk	P38550	N-Term(iTRAQ8plex); K12(iTRAQ8plex)	40.32	1.09293	4	1.09682	4	1.05887	4	0.957685	4	0.946326	4	0.939622	4	0.922723	4	0.971112	4	2	1941.11	0.97649
dEFELTmALSGcR	K4CGI6;E1AXT8	N-Term(iTRAQ8plex); M7(Oxidation); C12(Carbamidomethyl)	40.31																	2	1848.88	-1.20648
gGESIYGEk	Q2V9A7	N-Term(iTRAQ8plex); K9(iTRAQ8plex)	40.3	1.06493	4	1.0346	4	1.00106	4	0.978798	4	0.983649	4	1.00456	4	1.00549	4	0.918081	4	2	1547.85	-2.82274
fPHVNPAAIDLVEk	Q40532	N-Term(iTRAQ8plex); K14(iTRAQ8plex)	40.3	0.94019	3	1.06822	3	0.982419	3	0.906316	3	0.901634	3	0.969416	3	1.1523	3	1.07147	3	3	2158.24	-1.81931
vAVVGGGPAGGAAAETLAk	M1BPZ4	N-Term(iTRAQ8plex); K19(iTRAQ8plex)	40.28	0.981915	11	1.06267	11	1.04603	11	1.04396	11	1.03932	11	1.0794	11	0.939372	11	0.882461	11	3	2204.28	-1.05103
aVPTLPINIEDAAR	K4C2U9	N-Term(iTRAQ8plex)	40.27	0.991049	2	0.922016	2	0.854781	2	0.955219	2	1.35451	2	1.00238	2	0.935377	2	1.01115	2	2	1784.02	-1.50032
eYLPIEGLAAFNk	M1CXI6	N-Term(iTRAQ8plex); K13(iTRAQ8plex)	40.27	0.981358	2	1.02076	2	1.05781	2	0.951824	2	0.924395	2	1.07021	2	1.09613	2	0.869156	2	2	2073.17	-5.16303
gNQLLANDPk	P46423	N-Term(iTRAQ8plex); K10(iTRAQ8plex)	40.26	1.07938	3	0.884861	3	1.13514	3	0.984631	3	1.03251	3	0.935167	3	1.09409	3	0.839271	3	3	1677.97	-2.48652
sVIALHNLINNk	Q076B0	N-Term(iTRAQ8plex); K12(iTRAQ8plex)	40.26	1.12073	3	0.962819	3	1.0383	3	0.969221	3	0.982216	3	0.967197	3	0.923939	3	0.956927	3	2	1944.18	-2.43591
aAQIFSDSk	B7SFZ8	N-Term(iTRAQ8plex); K9(iTRAQ8plex)	40.25	1.09686	21	1.03308	21	1.05109	21	1.06404	21	0.944789	21	1.03712	21	0.901324	21	0.951579	21	2	1574.89	-4.51047
lEDAIEHLTk	M1A0V9;K4CNT4	N-Term(iTRAQ8plex); K10(iTRAQ8plex)	40.22																	2	1777.02	-4.49861
tDEIPQIVNDFR	M1BMA8	N-Term(iTRAQ8plex)	40.21	0.953411	5	1.00936	5	0.927922	5	0.94228	5	1.3006	5	0.89551	5	1.0072	5	1.0834	5	2	1750.92	-2.56775
gDLGMEIPIEk	Q41330;M1AQZ1	N-Term(iTRAQ8plex); K11(iTRAQ8plex)	40.21																	2	1810.02	-1.55438
lLFEVAPLGFLIEk	M1CL27;B6C9K0	N-Term(iTRAQ8plex); K14(iTRAQ8plex)	40.21																	3	2197.34	-2.2891
tYPAGFMDVVSIPk	P46300	N-Term(iTRAQ8plex); K14(iTRAQ8plex)	40.2	1.08852	1	1.01956	1	0.883241	1	1.10162	1	0.92382	1	1.12254	1	1.00581	1	0.882145	1	2	2133.19	-0.307579
yTGEGESDEAk	P93565;Q9SXX5;K4BAW0	N-Term(iTRAQ8plex); K11(iTRAQ8plex)	40.2																	2	1793.9	-3.31009
aLPTETDEHPk	Q3HRW8	N-Term(iTRAQ8plex); K11(iTRAQ8plex)	40.18	1.00332	2	0.888859	2	0.929237	2	1.06088	2	0.96533	2	1.08853	2	1.1711	2	0.902699	2	3	1846.01	-3.33102
vLPSIIHETLk	Q38M64	N-Term(iTRAQ8plex); K11(iTRAQ8plex)	40.18	0.928244	5	1.06901	5	0.970366	5	0.816997	5	0.999617	5	0.970502	5	1.16137	5	1.05921	5	3	1858.15	-5.95436
vVDLLAPyQR	P05499;K4BX20	N-Term(iTRAQ8plex); Y8(iTRAQ8plex)	40.16																	3	1782.07	-2.77584
lAEDIDVAVk	M1BGF6	N-Term(iTRAQ8plex); K10(iTRAQ8plex)	40.14	1.07278	10	1.01445	10	1.09234	10	0.972982	10	0.933389	10	1.01242	10	0.978589	10	0.945675	10	2	1680.99	-3.95599
aGAGSATLSMAYAAVk	M1ANW2	N-Term(iTRAQ8plex); K16(iTRAQ8plex)	40.1	1.03846	3	1.01487	3	1.10471	3	0.878439	3	0.973778	3	0.99358	3	1.00515	3	0.90391	3	3	2077.16	-0.460797
lSVFDAAMk	M1CTR3;M1AGW8;F2XNK3	N-Term(iTRAQ8plex); K9(iTRAQ8plex)	40.08																	3	1589.92	-1.98068
rIPVTELFAR	Q2V992	N-Term(iTRAQ8plex)	40.08	0.990196	4	0.949817	4	0.977639	4	1.05876	4	1.04672	4	1.06075	4	1.08049	4	0.88793	4	3	1505.91	-1.62399
aIALHSQVITEFck	M1BFY2	N-Term(iTRAQ8plex); C13(Carbamidomethyl); K14(iTRAQ8plex)	40.08	1.05534	2	1.3447	2	0.990101	2	0.888001	2	0.833699	2	0.927584	2	0.920853	2	1.01353	2	3	2225.26	-0.895234
yETLSyLPDLTDEQLLk	Q2HXK9;Q9SXN6	N-Term(iTRAQ8plex); Y6(iTRAQ8plex); K17(iTRAQ8plex)	40.08																	3	2953.65	-1.96332
aHASTEGVTk	P61046	N-Term(iTRAQ8plex); K10(iTRAQ8plex)	40.07	0.993592	18	1.09817	18	1.01954	18	1.08465	18	1.00465	18	0.954541	18	0.821006	18	1.08922	18	2	1608.91	-3.64792
eANNFLWPFQLk	M1BRF8	N-Term(iTRAQ8plex); K12(iTRAQ8plex)	40.06	1.04978	2	1.00675	2	0.952049	2	1.00122	2	0.905147	2	1.12037	2	1.17315	2	0.740152	2	2	2115.18	-2.83795
lYSLDSGSIIHALcFSPNR	Q38JI7;M1BAM8	N-Term(iTRAQ8plex); C14(Carbamidomethyl)	40.05																	3	2454.27	-0.510659
fIPNWFLHQNASk	K4DHC8	N-Term(iTRAQ8plex); K13(iTRAQ8plex)	40.05	0.971574	3	1.20187	3	1.09801	3	0.941085	3	1.0467	3	1.02735	3	0.902424	3	0.973866	3	3	2210.23	-2.8049
nVGPSGVTIVIIR	K4BAF3	N-Term(iTRAQ8plex)	40.02	0.991039	7	0.959801	7	0.901639	7	0.986375	7	1.18945	7	0.946015	7	0.956819	7	1.15233	7	2	1629	-2.45547
tFDVcFQQLk	M0ZMS6	N-Term(iTRAQ8plex); C5(Carbamidomethyl); K10(iTRAQ8plex)	40	1.17881	2	1.03618	2	0.997076	2	1.01041	2	0.853166	2	1.01311	2	0.981341	2	0.929917	2	2	1894.03	-1.98706
iYIEQFEPDVSk	P21343;K4BEB0	N-Term(iTRAQ8plex); K12(iTRAQ8plex)	39.99																	2	2076.14	-1.81058
lQVIVFGk	P14675	N-Term(iTRAQ8plex); K8(iTRAQ8plex)	39.98	0.941504	22	1.01161	22	1.17624	22	0.806145	22	0.90105	22	1.12394	22	1.1637	22	0.859104	22	2	1511.97	-4.68599
nESLVEELk	M1C9W0	N-Term(iTRAQ8plex); K9(iTRAQ8plex)	39.98	1.08759	3	1.00348	3	1.12939	3	1.04815	3	0.924036	3	0.990662	3	0.916618	3	0.96748	3	2	1668.96	-3.38558
eMVHAcLLPGATR	Q2VEI6	N-Term(iTRAQ8plex); C6(Carbamidomethyl)	39.97	0.925305	7	1.01243	7	0.844355	7	0.937105	7	1.20949	7	0.93656	7	1.03647	7	1.2296	7	2	1758.92	-3.86949
eyHASPGYYDGR	Q40891	N-Term(iTRAQ8plex); Y2(iTRAQ8plex)	39.96	0.937856	222	1.11329	222	1.23241	222	1.0082	222	0.838446	222	1.14665	222	0.851281	222	0.871755	222	4	2023.01	-1.62977
lIGPNcPGIIkPGEck	P49972	N-Term(iTRAQ8plex); C6(Carbamidomethyl); K11(iTRAQ8plex); C15(Carbamidomethyl); K16(iTRAQ8plex)	39.96	1.06012	3	1.14436	3	0.960945	3	0.791648	3	0.849284	3	1.15259	3	1.03561	3	0.8534	3	3	2665.52	-2.49666
iRPPAHAVDEEYIAk	F1DBB9	N-Term(iTRAQ8plex); K15(iTRAQ8plex)	39.96	0.796748	21	1.24819	21	1.03254	21	1.00857	21	0.783303	21	1.14597	21	1.02136	21	0.933784	21	3	2317.31	-3.01048
yVDIGIPANNk	Q38M60;M1CKB2	N-Term(iTRAQ8plex); K11(iTRAQ8plex)	39.95																	2	1812.04	-2.45186
fGAMVIFPEHR	K4BCZ3	N-Term(iTRAQ8plex)	39.94	0.878806	2	0.872093	2	0.94154	2	0.934195	2	1.14037	2	0.969728	2	1.05772	2	1.23501	2	3	1607.86	-1.92525
sPLLLESNPIHk	C0LF68	N-Term(iTRAQ8plex); K12(iTRAQ8plex)	39.94	0.936518	7	0.979951	7	1.03139	7	0.873514	7	1.05417	7	0.881897	7	1.01163	7	1.21868	7	3	1956.17	-2.5841
lEPGYPLIIGGINIPHDR	M1ANR5	N-Term(iTRAQ8plex)	39.93	0.969513	1	1.01876	1	0.96939	1	0.986299	1	0.999144	1	1.06253	1	0.973253	1	1.07002	1	3	2278.29	2.54314
dAGGFEALVTGk	K4BH28	N-Term(iTRAQ8plex); K12(iTRAQ8plex)	39.92	1.01937	3	1.00734	3	1.05415	3	0.962273	3	0.952168	3	1.08235	3	1.0316	3	0.947604	3	2	1772.99	-4.28536
yDSTLGIFDADVkPVGTDGISVDGk	P14903;Q8VWP3;M1ATQ7	N-Term(iTRAQ8plex); K13(iTRAQ8plex); K25(iTRAQ8plex)	39.92																	4	3481.87	-2.40009
aDFGSVMDVLk	P31212	N-Term(iTRAQ8plex); K11(iTRAQ8plex)	39.91	0.947181	3	0.846307	3	0.963141	3	1.02796	3	1.33976	3	1.01121	3	0.955699	3	1.00799	3	2	1789.99	-3.83628
lEQLFSEHGk	Q40381	N-Term(iTRAQ8plex); K10(iTRAQ8plex)	39.91	0.96404	7	0.994453	7	0.986038	7	1.01509	7	0.989896	7	0.985808	7	0.96314	7	1.07741	7	3	1796.01	-2.52136
tLLYGGIYGYPR	M1BNN4;K4CRK7	N-Term(iTRAQ8plex)	39.9																	3	1676.93	-0.462247
iAAALIER	M1CXI6	N-Term(iTRAQ8plex)	39.89	1.06395	7	1.00714	7	1.03691	7	0.958513	7	1.02294	7	0.980419	7	0.983185	7	1.01507	7	2	1160.73	-1.87143
lAQLLIEk	P14903	N-Term(iTRAQ8plex); K8(iTRAQ8plex)	39.89	1.0249	11	1.02427	11	1.18802	11	1.02529	11	0.924591	11	1.01337	11	0.882631	11	1.02843	11	2	1535.99	-4.22304
gISASALPYk	Q2V995	N-Term(iTRAQ8plex); K10(iTRAQ8plex)	39.87	1.08501	7	0.984613	7	0.985509	7	1.14241	7	0.823644	7	1.13413	7	1.00262	7	0.746546	7	2	1614.96	-3.59995
gGLDFTkDDENVNSQPFMR	J7QV76;A8HG40;M1D6E8;Q31859;E0DA04;P11421;P04992;G4Y965	N-Term(iTRAQ8plex); K7(iTRAQ8plex)	39.87																	2	2778.39	-1.68345
aADLGVESIVIGmPHR	M1C5X7	N-Term(iTRAQ8plex); M13(Oxidation)	39.86	0.886385	2	0.939421	2	0.853147	2	1.07131	2	1.17162	2	0.834328	2	1.00716	2	1.39758	2	3	1985.07	-2.4439
mGHPEPFDLR	Q944F3	N-Term(iTRAQ8plex); M1(Oxidation)	39.86	1.09729	2	1.00462	2	0.887965	2	0.892332	2	0.930293	2	0.947908	2	1.15894	2	1.05016	2	3	1518.76	-4.01379
vETIVEHGDAR	M0ZSR4	N-Term(iTRAQ8plex)	39.85	0.894862	3	1.02112	3	1.04346	3	0.926492	3	0.913525	3	1.00928	3	0.900157	3	0.929661	3	3	1529.81	-5.45732
vIcDHLGLGIk	P19595	N-Term(iTRAQ8plex); C3(Carbamidomethyl); K11(iTRAQ8plex)	39.85	0.984737	2	1.01706	2	1.1159	2	0.859442	2	0.933984	2	1.058	2	1.10665	2	0.867628	2	3	1833.08	-3.49867
eIHFLPFNPTDk	Q08435;M1D6E0;Q08436	N-Term(iTRAQ8plex); K12(iTRAQ8plex)	39.84																	3	2066.15	-2.22085
gQTVGVIGAGR	M1A6N6	N-Term(iTRAQ8plex)	39.83	0.946045	6	0.990802	6	1.04197	6	1.02701	6	1.13014	6	0.918949	6	0.890892	6	1.20892	6	2	1318.77	-1.78118
ycSILGVSPGDNLDcGNQR	P24091	N-Term(iTRAQ8plex); C2(Carbamidomethyl); C15(Carbamidomethyl)	39.83	0.674303	2	0.738253	2	0.807419	2	1.00091	2	0.939226	2	1.11473	2	1.50914	2	1.13694	2	2	2429.15	-0.57906
yGYEMPVDVLSk	Q9XG77	N-Term(iTRAQ8plex); K12(iTRAQ8plex)	39.83	1.03321	4	0.958833	4	0.975529	4	1.06468	4	0.881813	4	1.0511	4	1.16527	4	0.964538	4	2	2009.08	-5.93021
iQFIQGTDEQTIPDVk	K4CU78	N-Term(iTRAQ8plex); K16(iTRAQ8plex)	39.81	1.04371	2	1.13601	2	0.984395	2	1.06167	2	1.02595	2	1.04181	2	0.842837	2	0.913862	2	3	2440.35	-0.9824
gNINIEELR	E0X585;P93563	N-Term(iTRAQ8plex)	39.79																	2	1361.76	-3.47452
lLAVEDcAALGk	M0ZXX7	N-Term(iTRAQ8plex); C7(Carbamidomethyl); K12(iTRAQ8plex)	39.77	1.00986	2	0.981611	2	1.09687	2	1.01032	2	0.990664	2	1.07534	2	1.02932	2	0.800728	2	3	1868.07	-4.54833
aGFAGDDAPR	P93374;P30171;H9C954;P93373;P30173;P30170;Q6PX70;Q96483;P93375	N-Term(iTRAQ8plex)	39.76																	2	1280.65	-2.26983
vGQSVQDGVk	K4CUI0	N-Term(iTRAQ8plex); K10(iTRAQ8plex)	39.76	1.04011	1	0.975916	1	1.00066	1	0.945294	1	1.01086	1	1.07271	1	1.01226	1	0.954232	1	2	1624.94	-6.72891
sLSALGIDVNAHDIR	K4AYW1	N-Term(iTRAQ8plex)	39.74	0.980927	1	1.03752	1	0.969969	1	0.958532	1	1.06107	1	0.884194	1	1.06041	1	1.10382	1	3	1885.04	-0.648909
dVQELLEk	M1CQG4	N-Term(iTRAQ8plex); K8(iTRAQ8plex)	39.73	0.913906	4	1.01808	4	1.1127	4	0.991752	4	0.977578	4	1.09056	4	0.992844	4	0.974101	4	2	1581.93	-2.30711
eGLHYNPYFPGGAIAMPk	M1CSJ8	N-Term(iTRAQ8plex); K18(iTRAQ8plex)	39.73	1.0178	2	1.07475	2	0.953046	2	0.967172	2	1.03971	2	0.851429	2	1.0635	2	1.0763	2	3	2570.37	-0.572168
dHPDNLSLAGDGFDTVIk	Q948Z3	N-Term(iTRAQ8plex); K18(iTRAQ8plex)	39.7	0.916573	1	1.05099	1	0.90196	1	0.928401	1	0.99484	1	1.0773	1	1.113	1	1.02161	1	4	2522.33	-1.12254
lADLESAPAAVAR	M1BTN7	N-Term(iTRAQ8plex)	39.69	0.977772	8	0.932364	8	1.0738	8	0.97858	8	1.11951	8	0.926158	8	0.673663	8	1.23547	8	2	1587.9	-1.3238
aNVLGIVk	K4C7M5	N-Term(iTRAQ8plex); K8(iTRAQ8plex)	39.69	1.1319	24	0.868168	24	0.924004	24	0.953613	24	0.67659	24	1.27811	24	1.1867	24	0.790355	24	2	1421.92	-6.81868
wcDDYFYIk	M1ASK9	N-Term(iTRAQ8plex); C2(Carbamidomethyl); K9(iTRAQ8plex)	39.68	1.12039	2	0.924335	2	1.06743	2	0.984434	2	1.01512	2	1.05372	2	0.911748	2	0.948027	2	2	1917.96	-2.57557
vPTVVmHFR	K4AZZ3	N-Term(iTRAQ8plex); M6(Oxidation)	39.68	0.968399	2	1.07063	2	0.987374	2	0.972026	2	1.00252	2	0.958491	2	1.08688	2	0.950708	2	3	1405.79	-3.33388
iESILVSLPLTAR	Q6V9I6	N-Term(iTRAQ8plex)	39.67	1.04687	1	0.899912	1	0.98477	1	0.946529	1	1.21031	1	0.980997	1	1.03548	1	0.941863	1	2	1716.06	0.769233
aLVAFYQk	M0ZY89	N-Term(iTRAQ8plex); K8(iTRAQ8plex)	39.66	1.01657	22	0.986234	22	0.995956	22	1.12692	22	0.908136	22	1.11741	22	0.987785	22	0.90929	22	2	1547.93	-4.48336
sSNVLLFDDDVAk	M1CLH2	N-Term(iTRAQ8plex); K13(iTRAQ8plex)	39.65	0.848408	1	1.3162	1	0.857275	1	1.3313	1	1.33867	1	0.852604	1	0.52185	1	1.2151	1	3	2031.12	-2.1488
iDDIVSGIk	M1C5J7	N-Term(iTRAQ8plex); K9(iTRAQ8plex)	39.64	1.04799	4	0.991913	4	1.05716	4	0.907305	4	0.935043	4	1.01169	4	1.06849	4	0.839211	4	2	1567.95	-3.41001
gQIQSYVFDVIR	M0ZPM8	N-Term(iTRAQ8plex)	39.62	0.942142	5	0.971493	5	0.972765	5	0.980735	5	1.10139	5	1.00864	5	1.08013	5	1.01694	5	2	1728.96	-2.10974
eSLLEALTEHVk	K4BU44	N-Term(iTRAQ8plex); K12(iTRAQ8plex)	39.61	1.029	1	1.06096	1	1.06513	1	0.999413	1	0.889957	1	1.03286	1	1.04286	1	0.872398	1	3	1977.14	-2.11087
aVcmISNSTSVAEVFSR	B5M4B0;M1A1P3	N-Term(iTRAQ8plex); C3(Carbamidomethyl); M4(Oxidation)	39.6																	2	2178.09	1.60485
gQIYPDGSk	J7H3S5;Q3C1I8	N-Term(iTRAQ8plex); K9(iTRAQ8plex)	39.59																	2	1572.88	-3.48507
eEVVLDGSEAPVR	K4BF32	N-Term(iTRAQ8plex)	39.56	0.961347	5	0.939994	5	0.872937	5	0.996631	5	1.34448	5	0.929099	5	0.736036	5	1.43121	5	2	1703.91	-2.00627
hLNLDFQLIk	Q38M76	N-Term(iTRAQ8plex); K10(iTRAQ8plex)	39.53	1.00288	2	0.991007	2	1.11236	2	0.989132	2	0.904088	2	1.08843	2	1.08173	2	0.801908	2	2	1849.11	-2.08715
gTPFAAQTAAANAIR	Q2VEI6	N-Term(iTRAQ8plex)	39.52	0.972319	4	0.959464	4	0.824006	4	1.05037	4	1.25042	4	0.964754	4	0.796242	4	1.34946	4	2	1763.97	-0.422382
dSSMAGYMSSk	M1B583;Q2XTE5	N-Term(iTRAQ8plex); K11(iTRAQ8plex)	39.52																	2	1771.86	-11.2263
vLEGSEGVSEPTSSSLIEGR	M1D585	N-Term(iTRAQ8plex)	39.51	0.824693	3	0.948341	3	0.795691	3	0.980857	3	1.35333	3	0.902336	3	0.951418	3	1.32691	3	3	2337.21	-1.20423
lQLVEAEk	Q9LKG0	N-Term(iTRAQ8plex); K8(iTRAQ8plex)	39.5	1.04597	13	1.02146	13	1.07369	13	0.929248	13	0.887688	13	1.06093	13	1.09066	13	0.894336	13	2	1537.93	-4.85848
kGVADFLQEVTSk	K4CWJ3;K4DHJ5	N-Term(iTRAQ8plex); K1(iTRAQ8plex); K13(iTRAQ8plex)	39.5																	3	2334.37	-5.12876
iDELLDEk	M1A2M6	N-Term(iTRAQ8plex); K8(iTRAQ8plex)	39.49	1.08735	3	1.00943	3	0.969768	3	1.0039	3	0.906713	3	1.03947	3	1.01061	3	1.02734	3	2	1582.91	-5.24324
aGyVIPVEITVYDDR	M1AWE0	N-Term(iTRAQ8plex); Y3(iTRAQ8plex)	39.48	1.0461	2	0.924617	2	0.935127	2	1.12504	2	0.958427	2	1.01392	2	0.933288	2	1.16846	2	3	2318.28	-1.55759
aHFTAPSSVR	M1AIA5	N-Term(iTRAQ8plex)	39.47	0.984843	11	1.03676	11	0.960444	11	1.18914	11	1.10863	11	0.981505	11	0.877174	11	0.954938	11	3	1376.76	-0.730096
hcVcPVVVVR	K4CH51	N-Term(iTRAQ8plex); C2(Carbamidomethyl); C4(Carbamidomethyl)	39.44	1.04494	4	0.88331	4	0.85816	4	0.793497	4	0.977165	4	1.08257	4	1.24452	4	1.05368	4	3	1528.84	-1.94912
gLTPSQIGVILR	Q2V995	N-Term(iTRAQ8plex)	39.43	1.02635	9	0.900876	9	0.878271	9	1.03345	9	1.04437	9	1.07964	9	1.0029	9	1.01631	9	3	1557.96	-0.649599
hVPITIAGTR	M1CVV1	N-Term(iTRAQ8plex)	39.41	0.861112	3	0.991058	3	0.912269	3	0.947254	3	1.07357	3	0.836228	3	1.16939	3	1.24924	3	3	1368.82	-3.54494
gYMQGPYQR	Q8W1B0	N-Term(iTRAQ8plex)	39.4	0.923157	6	0.936121	6	1.05836	6	1.04011	6	1.00723	6	1.05971	6	1.0441	6	1.09373	6	2	1403.7	-1.34724
aAVIGDTIGDPLk	M1B4C0	N-Term(iTRAQ8plex); K13(iTRAQ8plex)	39.4	0.867592	2	1.0093	2	0.782583	2	1.2683	2	1.55457	2	0.922619	2	0.742322	2	1.09955	2	3	1878.11	-4.09239
lLPNGNLVLHDk	M1ANB0	N-Term(iTRAQ8plex); K12(iTRAQ8plex)	39.4	1.02488	1	1.27516	1	0.849209	1	0.868284	1	0.809649	1	1.06106	1	1.09905	1	0.941827	1	3	1941.17	-1.26998
yPIPQGEIHHVLNPNPYR	B5LAW1;M1AYY7	N-Term(iTRAQ8plex)	39.4																	4	2448.3	-1.80336
lVSEIEIk	K4C0U7	N-Term(iTRAQ8plex); K8(iTRAQ8plex)	39.37	0.975973	6	0.915476	6	1.0382	6	0.933412	6	1.15076	6	1.00679	6	1.1162	6	0.87536	6	2	1538.95	-5.02317
aYVDNLNk	P27082;M1A2V5	N-Term(iTRAQ8plex); K8(iTRAQ8plex)	39.35																	2	1544.89	-2.17456
dQcAHLLIPLNk	K4BP05	N-Term(iTRAQ8plex); C3(Carbamidomethyl); K12(iTRAQ8plex)	39.35	0.983254	4	1.03885	4	1.09155	4	1.03097	4	0.914017	4	0.935289	4	1.1104	4	0.93824	4	2	2030.17	0.744643
dITLGFVDLLRDDFVEQDR	Q31859	N-Term(iTRAQ8plex)	39.34	0.890499	7	1.15485	7	1.06486	7	0.951698	7	0.96308	7	1.03702	7	0.993639	7	1.02691	7	2	2570.34	-1.84425
gELGPIAAAR	P30360	N-Term(iTRAQ8plex)	39.32	1.04075	21	1.04644	21	1.15791	21	1.03446	21	1.06072	21	0.895092	21	0.715639	21	1.11848	21	2	1258.74	-1.8571
ySEFLNAVk	P14903	N-Term(iTRAQ8plex); K9(iTRAQ8plex)	39.32	1.03302	22	1.06847	22	1.10465	22	1.15746	22	0.903326	22	1.05815	22	0.838179	22	0.89221	22	2	1678.96	-2.68497
lGVTQGTIAHALEk	K4BJP4	N-Term(iTRAQ8plex); K14(iTRAQ8plex)	39.32	0.965068	2	0.991016	2	0.956311	2	0.843024	2	0.989824	2	0.998051	2	1.1679	2	1.05649	2	3	2046.21	-3.50034
gGVFPPGIVFGPTDLQDR	K4BC04	N-Term(iTRAQ8plex)	39.3	0.925889	3	0.947792	3	0.946041	3	1.02291	3	1.15815	3	1.05013	3	1.02458	3	1.09887	3	2	2176.18	3.57459
vVSAADGGEELTVEER	M9WUV8	N-Term(iTRAQ8plex)	39.28	1.0502	2	0.920489	2	1.03349	2	0.983869	2	1.16005	2	0.869197	2	0.938191	2	1.12797	2	3	1965	-1.51365
lLAVPLFELYDNVQR	M1B4S3	N-Term(iTRAQ8plex)	39.28	1.02244	2	1.40023	2	0.548198	2	1.1997	2	0.858945	2	0.714418	2	0.997846	2	1.18124	2	3	2094.18	-3.89238
vIAWYDNEWGYSQR	P14903;M1ATQ7	N-Term(iTRAQ8plex)	39.27																	2	2091.02	-0.837411
vANPIVEmDGDEmTR	M1B148	N-Term(iTRAQ8plex); M8(Oxidation); M13(Oxidation)	39.26	1.01061	3	1.13364	3	1.0763	3	1.21283	3	1.04886	3	0.861665	3	0.428149	3	1.39331	3	2	2012.96	-0.814407
aTDVMIAGk	A7XB36;M0ZZV7	N-Term(iTRAQ8plex); K9(iTRAQ8plex)	39.26																	2	1513.88	-3.44935
aAENVYIk	K4DA09	N-Term(iTRAQ8plex); K8(iTRAQ8plex)	39.25	1.15874	4	1.04667	4	1.01061	4	1.07202	4	0.878322	4	1.07264	4	0.963207	4	0.775085	4	2	1515.89	-4.6005
gDILAVGATEk	M1AD62	N-Term(iTRAQ8plex); K11(iTRAQ8plex)	39.25	1.05813	5	1.02626	5	1.02042	5	0.962145	5	0.920702	5	1.02852	5	1.04083	5	0.94238	5	3	1681.99	-4.43977
qAVVNPENTFFSVk	K4B1S1	N-Term(iTRAQ8plex); K14(iTRAQ8plex)	39.25	1.11283	6	1.07815	6	1.09821	6	1.03025	6	0.855177	6	1.04737	6	0.958576	6	0.883963	6	2	2188.22	-0.694892
iEEELGSDAVYAGASFR	K4D3Y2	N-Term(iTRAQ8plex)	39.24	0.939358	1	1.08937	1	0.941824	1	1.00608	1	1.2906	1	0.869362	1	0.730654	1	1.30881	1	3	2118.06	-3.03675
gGGLYPSNVk	M1CKQ7	N-Term(iTRAQ8plex); K10(iTRAQ8plex)	39.24	1.02113	2	1.08763	2	1.00276	2	1.08245	2	0.947673	2	1.04095	2	0.903372	2	0.948613	2	2	1599.93	-1.9307
dFVcVENAk	M0ZVI1	N-Term(iTRAQ8plex); C4(Carbamidomethyl); K9(iTRAQ8plex)	39.24	1.00381	1	1.03992	1	1.08342	1	0.96654	1	0.858582	1	1.08964	1	0.947113	1	1.02501	1	2	1689.9	-5.30995
lVVDEAVNDDNSVVALHPATMEk	Q96372	N-Term(iTRAQ8plex); K23(iTRAQ8plex)	39.24	0.908225	1	0.987166	1	1.18612	1	0.748797	1	1.15694	1	1.02088	1	1.03406	1	0.932987	1	3	3074.62	-4.50329
iEGVNHLQk	K4DED3	N-Term(iTRAQ8plex); K9(iTRAQ8plex)	39.24	1.05107	4	1.02184	4	0.987947	4	1.10481	4	0.915867	4	1.0074	4	1.0471	4	0.913775	4	2	1645.98	-2.39546
lGPNVAIQGNVDPGVLFGSk	K4C5B9;O22616	N-Term(iTRAQ8plex); K20(iTRAQ8plex)	39.23																	3	2590.48	-1.37579
iLSSIEQk	Q41246;M1A7M4;M1AD30;M1BTP6;O49997;Q6R2P7;P93786;P93343;M9WUV8;M1C8L3;M9WMF1;M9WMF4	N-Term(iTRAQ8plex); K8(iTRAQ8plex)	39.22																	2	1525.93	-4.81014
iADVIQEk	M1CXI6	N-Term(iTRAQ8plex); K8(iTRAQ8plex)	39.19	1.10652	4	1.00406	4	1.07367	4	0.952505	4	0.907577	4	1.05269	4	0.986199	4	0.932394	4	2	1523.92	-5.7679
mVLNEANLTNAVLVR	M1A0W9	N-Term(iTRAQ8plex); M1(Oxidation)	39.17	1.12631	2	0.992214	2	0.89112	2	0.9351	2	1.0334	2	1.0017	2	1.01028	2	1.02357	2	2	1977.12	5.55922
hYAHVDcPGHADYVk	M1BJQ9;P43643;M1B641	N-Term(iTRAQ8plex); C7(Carbamidomethyl); K15(iTRAQ8plex)	39.14																	4	2377.19	-1.7877
nLDFSPDGIcTFVQVIDLk	K4D8S6	N-Term(iTRAQ8plex); C10(Carbamidomethyl); K19(iTRAQ8plex)	39.14	0.862176	1	1.00518	1	1.03984	1	0.89593	1	0.745057	1	1.1816	1	1.14134	1	1.09732	1	3	2789.5	1.57757
tHPmNLLNER	Q84UY2;Q84UY3	N-Term(iTRAQ8plex); M4(Oxidation)	39.14																	3	1544.81	-1.61234
gALDYSDFk	J9YIZ4	N-Term(iTRAQ8plex); K9(iTRAQ8plex)	39.13	1.04538	3	1.03344	3	1.04787	3	1.07429	3	0.916016	3	1.01739	3	0.966497	3	0.969679	3	3	1623.88	-4.87206
vNANIGNSAVVSSIEEEVHk	B9TU32	N-Term(iTRAQ8plex); K20(iTRAQ8plex)	39.11	0.971301	1	0.993423	1	0.969038	1	1.11186	1	0.981119	1	1.0468	1	0.997814	1	1.00223	1	4	2704.48	3.48498
qGGAITAALFLk	M1AD62	N-Term(iTRAQ8plex); K12(iTRAQ8plex)	39.09	1.01794	2	0.964916	2	1.00931	2	1.01818	2	0.981026	2	1.02782	2	0.988984	2	1.04275	2	2	1798.1	-3.15593
aAQYGQITEk	M0ZTU6	N-Term(iTRAQ8plex); K10(iTRAQ8plex)	39.07	1.11407	1	0.954812	1	0.948308	1	0.862099	1	0.910348	1	1.06304	1	1.14703	1	0.955824	1	2	1716.98	1.05207
lHLLTAVVk	G8Z247	N-Term(iTRAQ8plex); K9(iTRAQ8plex)	39.06	0.930167	2	1.07693	2	1.13202	2	0.933144	2	1.28115	2	0.900408	2	0.896771	2	0.889156	2	3	1602.05	-2.23701
aQLGEIFELDR	I3NT09	N-Term(iTRAQ8plex)	39.05	0.90879	18	0.979681	18	1.18364	18	1.00867	18	0.984388	18	1.10201	18	0.989479	18	0.903631	18	2	1594.87	-3.1106
aGISNLTGVQGAVNIQGEDQk	K4CRK7	N-Term(iTRAQ8plex); K21(iTRAQ8plex)	39.05	0.990805	3	1.10729	3	0.992707	3	1.19037	3	1.10592	3	0.975523	3	0.673352	3	1.15307	3	3	2707.48	-2.25677
yEQLYQDNGVk	M1AWV2	N-Term(iTRAQ8plex); K11(iTRAQ8plex)	39.05	0.981885	1	1.03132	1	1.09845	1	0.852465	1	0.872896	1	1.09588	1	0.996945	1	1.05068	1	2	1965.05	-3.98223
iIYGVHDEAk	M1CPW5	N-Term(iTRAQ8plex); K10(iTRAQ8plex)	39.04	1.05217	9	0.980879	9	0.98472	9	1.09621	9	0.937403	9	1.00331	9	1.11704	9	0.900105	9	3	1753.01	-2.88422
sPQEVFDALk	M1BTN7;M1BWV7;P29196	N-Term(iTRAQ8plex); K10(iTRAQ8plex)	39.03																	2	1741.99	-2.41639
iAWQTNTANk	E9JEC2	N-Term(iTRAQ8plex); K10(iTRAQ8plex)	39.03	1.08091	1	1.09814	1	0.973555	1	1.06086	1	0.753251	1	1.0636	1	1.15351	1	0.770879	1	2	1755	-0.798851
aLQLVLSEckPk	M1CZC0;A0FH76	N-Term(iTRAQ8plex); C9(Carbamidomethyl); K10(iTRAQ8plex); K12(iTRAQ8plex)	39.02																	2	2298.39	-2.23256
dSLAAQGk	M1CKW2	N-Term(iTRAQ8plex); K8(iTRAQ8plex)	39.01	1.09423	3	0.925778	3	0.965622	3	1.07388	3	0.91771	3	1.21912	3	1.07318	3	0.805737	3	2	1397.82	-3.5969
vVLIGDSGVGk	M1AJW6;M1AZ31;M1CRH4	N-Term(iTRAQ8plex); K11(iTRAQ8plex)	39																	2	1652.02	-0.966662
gAYTYVSELWR	M1D6S9	N-Term(iTRAQ8plex)	38.99	0.966819	4	0.954527	4	0.937692	4	1.11556	4	0.96835	4	1.19319	4	1.04617	4	0.860406	4	2	1648.86	-2.65079
gGAIEQLEk	P05499;P51824	N-Term(iTRAQ8plex); K9(iTRAQ8plex)	38.98																	2	1552.9	-6.79789
eHAILLNLGSLR	K4D9S3	N-Term(iTRAQ8plex)	38.98	0.878876	3	1.07603	3	1.09743	3	0.800789	3	1.19199	3	0.92326	3	0.994613	3	1.00049	3	3	1639.98	-0.571582
gcIVSPDLSVLNLVIVk	P29345;Q2VCJ5	N-Term(iTRAQ8plex); C2(Carbamidomethyl); K17(iTRAQ8plex)	38.97																	3	2434.45	-2.10653
eSVLPAAVTAR	O78327	N-Term(iTRAQ8plex)	38.96	0.961728	17	1.00234	17	0.92581	17	1.02119	17	1.23632	17	0.915686	17	0.874612	17	1.13762	17	3	1417.83	-2.32646
eSELTPSNANILDGR	M0ZIF8	N-Term(iTRAQ8plex)	38.96	0.868125	5	1.03574	5	0.969134	5	1.02346	5	1.32289	5	0.927872	5	0.802065	5	1.23922	5	3	1919.99	-2.79096
yGEIIDSVIMk	M1AY37;M1BGT4	N-Term(iTRAQ8plex); K11(iTRAQ8plex)	38.96																	2	1876.06	-4.39194
gQAAATAAk	M1BP14	N-Term(iTRAQ8plex); K9(iTRAQ8plex)	38.95	1.01966	2	1.08644	2	0.957731	2	1.07707	2	0.970522	2	1.05865	2	0.904905	2	0.952335	2	2	1396.83	-3.249
nVSAEVASk	M0ZMS6;K4D180	N-Term(iTRAQ8plex); K9(iTRAQ8plex)	38.94																	2	1512.88	-4.2754
lNPLFNLLGk	M1CAQ4	N-Term(iTRAQ8plex); K10(iTRAQ8plex)	38.94	1.08678	2	1.02897	2	1.18187	2	0.902989	2	0.942134	2	1.11051	2	0.861268	2	0.843072	2	2	1737.08	-2.5453
dGYPSDPELIFLTDGASk	M1BLM4;K4ASZ2	N-Term(iTRAQ8plex); K18(iTRAQ8plex)	38.94																	3	2533.33	0.0521026
yTGGmVPDVNQIIVk	M1CL27;B6C9K0	N-Term(iTRAQ8plex); M5(Oxidation); K15(iTRAQ8plex)	38.93																	3	2258.27	-0.876433
vFEAHTDYIR	K4BMH6	N-Term(iTRAQ8plex)	38.93	1.01229	3	0.995836	3	0.947414	3	0.981193	3	1.04915	3	0.940259	3	1.05602	3	1.17709	3	3	1554.82	-0.863493
emPGSLGHEEQDAk	Q6UAY5	N-Term(iTRAQ8plex); M2(Oxidation); K14(iTRAQ8plex)	38.92	0.985476	1	1.112	1	0.838576	1	0.659125	1	0.936753	1	1.01649	1	1.2164	1	1.15689	1	3	2152.08	-1.61845
gGVIDEEALVR	M1BJG9	N-Term(iTRAQ8plex)	38.91	0.997219	3	0.924466	3	1.01365	3	0.963804	3	1.0314	3	1.02756	3	1.0641	3	1.00863	3	2	1461.82	-3.29269
aIANEcQANFISVk	K4BKB2;Q96372	N-Term(iTRAQ8plex); C6(Carbamidomethyl); K14(iTRAQ8plex)	38.89																	3	2173.18	-2.77401
gLFDFLGk	E5F371	N-Term(iTRAQ8plex); K8(iTRAQ8plex)	38.89	1.89274	5	1.40044	5	1.02766	5	0.407871	5	0.36734	5	0.58504	5	0.548987	5	1.41111	5	2	1504.89	-2.94559
lVEYLQDk	P49730	N-Term(iTRAQ8plex); K8(iTRAQ8plex)	38.89	1.16693	17	1.04291	17	1.18788	17	1.16572	17	0.862702	17	0.995594	17	0.758764	17	0.905036	17	2	1615.95	-1.78552
lGPQLAVIAPIk	M1CWH9	N-Term(iTRAQ8plex); K12(iTRAQ8plex)	38.88	1.00694	6	0.941636	6	1.05289	6	0.982766	6	0.955235	6	1.09878	6	0.972523	6	1.00985	6	2	1828.19	-1.21579
sAIVQVDAAPFk	M1BS91	N-Term(iTRAQ8plex); K12(iTRAQ8plex)	38.86	1.10078	3	1.02548	3	0.932559	3	0.958209	3	0.953772	3	1.05251	3	0.989077	3	1.07166	3	2	1854.09	-3.3034
fDVGNVVMVTGGR	P46300;M1BU65	N-Term(iTRAQ8plex)	38.84																	2	1654.89	-1.21028
lGALLDTMNALk	M1CTP6	N-Term(iTRAQ8plex); K12(iTRAQ8plex)	38.84	1.11854	1	1.06155	1	1.02603	1	0.992871	1	0.925498	1	1.02222	1	0.892783	1	0.990166	1	3	1868.11	-3.63826
gVVLPDVPEILk	O65350;M1AEW6;M1CFI4	N-Term(iTRAQ8plex); K12(iTRAQ8plex)	38.83																	3	1887.17	-5.80882
aDLIAYLk	K7XKN6	N-Term(iTRAQ8plex); K8(iTRAQ8plex)	38.83	1.17152	10	1.01465	10	0.829985	10	1.25569	10	0.823918	10	1.07965	10	1.07232	10	0.874706	10	2	1514.93	-4.44377
rDELTLEGIk	K4DH73;P41380;K4CDV2	N-Term(iTRAQ8plex); K10(iTRAQ8plex)	38.83																	3	1782.05	-3.16316
sLLALQGPLAAPVLQyLTk	P93563	N-Term(iTRAQ8plex); Y16(iTRAQ8plex); K19(iTRAQ8plex)	38.83	0.978952	1	0.900662	1	1.0428	1	1.53072	1	0.817029	1	1.06085	1	0.83177	1	1.05106	1	4	2908.8	-0.453933
eGISAEVINLR	M0ZZ08	N-Term(iTRAQ8plex)	38.8	1.0784	3	0.986126	3	0.986421	3	0.98956	3	1.0074	3	0.925583	3	0.8057	3	1.03092	3	2	1504.86	-3.08661
lIDYYVk	M1CL27	N-Term(iTRAQ8plex); K7(iTRAQ8plex)	38.8	1.12715	30	1.03699	30	1.12097	30	1.23621	30	0.868718	30	1.06521	30	0.821253	30	0.850654	30	2	1521.91	-2.84639
eSELIHcR	P55311	N-Term(iTRAQ8plex); C7(Carbamidomethyl)	38.75	1.05933	38	1.1061	38	1.07257	38	1.28694	38	1.01552	38	0.931142	38	0.648522	38	1.03432	38	3	1347.7	-0.884904
yASENVFVPLTVGGGIR	M1C0K5	N-Term(iTRAQ8plex)	38.75	1.01704	3	0.979261	3	0.991109	3	0.920671	3	1.07262	3	0.953713	3	1.06835	3	1.04424	3	2	2083.15	2.09615
sEAAAAFGNDGVYLEk	B5LAS7	N-Term(iTRAQ8plex); K16(iTRAQ8plex)	38.73	1.00397	1	0.986821	1	1.0679	1	1.00689	1	0.905449	1	1.08249	1	1.03335	1	0.922333	1	3	2250.17	-5.49646
hNLFIPLFR	Q9FPM6	N-Term(iTRAQ8plex)	38.73	1.01501	2	0.863449	2	1.06909	2	1.02162	2	1.00529	2	0.902011	2	1.06273	2	1.09784	2	3	1460.87	-1.52272
iGDTVDIVGLk	P43643	N-Term(iTRAQ8plex); K11(iTRAQ8plex)	38.72	1.04676	8	0.973292	8	0.984669	8	1.05871	8	0.966741	8	1.02948	8	1.00692	8	0.976369	8	2	1738.05	-4.80288
nEESVPVENLPLESk	M1CPW4	N-Term(iTRAQ8plex); K15(iTRAQ8plex)	38.7	1.15495	1	0.9224	1	1.01053	1	0.950788	1	0.972835	1	1.09167	1	0.903091	1	1.02375	1	3	2292.25	-0.587381
hSGLANk	K4BMT2;M1A136	N-Term(iTRAQ8plex); K7(iTRAQ8plex)	38.69																	3	1334.79	-5.1051
aALEccHk	Q2XPW7	N-Term(iTRAQ8plex); C5(Carbamidomethyl); C6(Carbamidomethyl); K8(iTRAQ8plex)	38.69	1.0488	4	1.06126	4	0.974473	4	0.979088	4	0.806577	4	1.14276	4	1.02017	4	0.938533	4	3	1596.84	-4.48497
nVVLDEYGTPk	M0ZKX1	N-Term(iTRAQ8plex); K11(iTRAQ8plex)	38.68	1.09965	6	0.995782	6	1.09797	6	0.94286	6	0.959341	6	0.931845	6	0.940784	6	1.03516	6	3	1843.03	-4.54398
gVYQFVDk	P62114	N-Term(iTRAQ8plex); K8(iTRAQ8plex)	38.67	1.06572	28	1.00551	28	0.983066	28	1.25004	28	0.812468	28	1.1699	28	0.988551	28	0.711967	28	2	1563.89	-4.92763
eYTINLHk	M0ZHK6	N-Term(iTRAQ8plex); K8(iTRAQ8plex)	38.67	1.039	10	1.0016	10	0.945789	10	1.05892	10	0.944401	10	1.16083	10	1.06116	10	0.838831	10	3	1625.94	-4.42623
vASLTEELSSER	M1CPX8	N-Term(iTRAQ8plex)	38.66	1.07446	2	0.931275	2	0.977821	2	1.10592	2	1.05028	2	0.974899	2	0.937485	2	1.04017	2	2	1624.87	-2.56468
hVGLGAVVGAISR	M1C2W2	N-Term(iTRAQ8plex)	38.65	0.879388	1	1.01426	1	0.749603	1	1.05864	1	0.961945	1	0.681321	1	1.23829	1	1.57228	1	3	1539.93	-1.48667
gIAAGmQNTG	M1BTN7;M1BWV7;M1B8U1	N-Term(iTRAQ8plex); M6(Oxidation)	38.63																	2	1239.63	-1.07154
aGALGDSVTVTR	K4CV92;M1CAU6	N-Term(iTRAQ8plex)	38.63																	2	1450.81	-2.56092
aNNmFVDYNEPQHEk	M1AGW8	N-Term(iTRAQ8plex); M4(Oxidation); K15(iTRAQ8plex)	38.63	0.90078	2	0.942026	2	0.901684	2	0.979758	2	1.18774	2	0.96568	2	1.14116	2	1.04191	2	3	2460.2	-4.01691
tLIAAMEAADVk	Q3HVK7	N-Term(iTRAQ8plex); K12(iTRAQ8plex)	38.62	0.9917	2	0.953781	2	1.00706	2	0.968373	2	1.11508	2	0.925321	2	1.03981	2	1.05621	2	3	1841.06	-2.17879
aLLFDcDGVLVDTEk	M1B7Y1	N-Term(iTRAQ8plex); C6(Carbamidomethyl); K15(iTRAQ8plex)	38.62	0.99867	4	0.938776	4	1.09247	4	0.939336	4	1.01275	4	1.09573	4	1.00536	4	0.892089	4	3	2303.24	-1.67302
iLAGTcHSAk	M1A5I0	N-Term(iTRAQ8plex); C6(Carbamidomethyl); K10(iTRAQ8plex)	38.62	1.06777	4	0.883506	4	0.868088	4	0.942511	4	0.874557	4	1.1348	4	1.15093	4	1.00459	4	3	1665.95	-4.04034
yYEILGVPk	M0ZPC7	N-Term(iTRAQ8plex); K9(iTRAQ8plex)	38.61	1.05032	5	1.06123	5	1.12024	5	1.08027	5	0.901055	5	1.05414	5	0.855054	5	0.890192	5	2	1690	0.154129
eTTGIVGLEVVPNAR	M1CTL0	N-Term(iTRAQ8plex)	38.6	0.849709	2	0.936338	2	0.857987	2	1.00123	2	1.11889	2	0.762973	2	0.82668	2	1.85435	2	3	1859.06	1.18675
aDYFLVGk	P21343	N-Term(iTRAQ8plex); K8(iTRAQ8plex)	38.6	1.01869	9	1.05113	9	1.10154	9	1.06444	9	0.888173	9	1.09116	9	0.903177	9	0.844931	9	2	1520.88	-6.14285
lAEPLGYVPk	A5YVF1;M1ANJ7	N-Term(iTRAQ8plex); K10(iTRAQ8plex)	38.58																	2	1695.02	-3.20674
fGLEEAHGk	K4CMQ6	N-Term(iTRAQ8plex); K9(iTRAQ8plex)	38.58	1.01054	3	0.929915	3	1.1107	3	1.02086	3	0.931064	3	1.08413	3	1.02745	3	0.875651	3	3	1595.9	-3.10453
fLYPLDIGIk	M1D577	N-Term(iTRAQ8plex); K10(iTRAQ8plex)	38.57	1.0693	3	1.00114	3	1.09542	3	1.03185	3	0.759414	3	1.09273	3	1.05653	3	0.831292	3	3	1787.09	-2.59272
eLENVPmVTTESGLQYk	M1B7H0	N-Term(iTRAQ8plex); M7(Oxidation); K17(iTRAQ8plex)	38.56	1.05823	4	1.13441	4	1.01715	4	0.919576	4	1.01513	4	0.972683	4	0.804989	4	1.03295	4	3	2562.36	-0.5232
qPGVFLSSk	M1A5I0	N-Term(iTRAQ8plex); K9(iTRAQ8plex)	38.55	0.976735	3	0.874449	3	1.07084	3	1.10761	3	0.970713	3	1.12377	3	1.01864	3	0.860792	3	2	1570.94	-3.49008
kGAASVEGVEAk	C9DFB8;F8WQS4	N-Term(iTRAQ8plex); K1(iTRAQ8plex); K12(iTRAQ8plex)	38.55																	3	2058.22	-4.75412
vPGVTDLGLVPR	K4AWR3	N-Term(iTRAQ8plex)	38.54	0.963858	3	0.945166	3	0.955893	3	0.914855	3	1.0406	3	0.909333	3	1.13254	3	1.18468	3	2	1526.92	-2.48312
gHEQNVk	M1A7M4	N-Term(iTRAQ8plex); K7(iTRAQ8plex)	38.54	1.03064	1	1.09473	1	0.995805	1	1.02719	1	0.836084	1	1.04531	1	1.1156	1	0.828841	1	3	1419.81	-1.87062
yQQIGFFPk	K4BBZ1	N-Term(iTRAQ8plex); K9(iTRAQ8plex)	38.53	1.1826	1	1.07275	1	0.981303	1	0.965128	1	0.907004	1	0.971997	1	0.909799	1	1.03334	1	2	1736	-0.0519953
iPILTNHFk	M1CKG8	N-Term(iTRAQ8plex); K9(iTRAQ8plex)	38.53	1.02203	2	0.960286	2	1.07251	2	1.04018	2	0.897705	2	1.06882	2	1.03648	2	0.916904	2	3	1691.04	-2.21968
gNLLALHR	M1A6K1	N-Term(iTRAQ8plex)	38.51	0.854706	2	1.00254	2	1.05164	2	1.00873	2	1.07791	2	0.996957	2	1.10945	2	0.927133	2	3	1197.73	-2.97164
vmILSHDR	M0ZL57;M1A029	N-Term(iTRAQ8plex); M2(Oxidation)	38.51																	3	1290.71	-2.77433
qLGSNNALNNAR	M1CWN2	N-Term(iTRAQ8plex)	38.48	1.02023	1	0.936225	1	0.979903	1	1.03715	1	1.03498	1	1.04209	1	0.930048	1	1.1048	1	2	1575.85	-3.09208
gSPLALAQAYETR	M1C015	N-Term(iTRAQ8plex)	38.47	0.921218	11	0.969275	11	0.929565	11	1.11585	11	1.26688	11	0.877693	11	0.786252	11	1.19848	11	2	1680.92	-1.51463
iNQAVFPGLQGGPHNHTITGLAVALk	Q00081	N-Term(iTRAQ8plex); K26(iTRAQ8plex)	38.47	1.06184	32	1.09685	32	1.067	32	0.960078	32	0.97316	32	0.976981	32	0.918088	32	0.972575	32	3	3261.86	-2.98902
eFAPSIPEk	M1BFT7	N-Term(iTRAQ8plex); K9(iTRAQ8plex)	38.44	1.14398	8	0.996875	8	1.03795	8	0.981915	8	0.890211	8	1.02743	8	1.01558	8	0.858442	8	2	1625.93	-4.77457
tYLNLPSEIVPATLk	Q2XTB2	N-Term(iTRAQ8plex); K15(iTRAQ8plex)	38.44	1.0195	6	0.953479	6	1.00706	6	1.06093	6	0.98771	6	1.04392	6	1.03904	6	0.877137	6	2	2267.34	-2.76244
vAALHLGk	A7XB36;K4CWR4	N-Term(iTRAQ8plex); K8(iTRAQ8plex)	38.43																	3	1416.91	-2.67376
iIEEAPAPNVSSDFR	K4CUI0	N-Term(iTRAQ8plex)	38.42	0.935977	3	0.932059	3	0.854635	3	1.11341	3	1.29272	3	0.885801	3	0.942451	3	1.17113	3	2	1949.03	-1.3653
iSLAGLSAAk	M1CXI6	N-Term(iTRAQ8plex); K10(iTRAQ8plex)	38.4	1.04718	5	1.04363	5	0.994134	5	0.945977	5	0.920981	5	0.996772	5	1.11929	5	0.868395	5	2	1538.97	-4.95
yVTFDGLAk	M1CK23	N-Term(iTRAQ8plex); K9(iTRAQ8plex)	38.39	1.03298	29	1.05058	29	1.11429	29	1.14724	29	0.880885	29	1.09532	29	0.881287	29	0.880819	29	2	1621.94	-2.41809
gLEYLHEk	M1CLH2;M1ATA4;M0ZZZ3	N-Term(iTRAQ8plex); K8(iTRAQ8plex)	38.39																	2	1596.92	-3.2052
qLkPEDYTVYTVFADcR	Q9MBD4	N-Term(iTRAQ8plex); K3(iTRAQ8plex); C16(Carbamidomethyl)	38.38	1.06855	1	1.05653	1	1.1457	1	1.26572	1	0.861756	1	0.856855	1	0.961769	1	0.876895	1	3	2713.41	-0.566434
iGDYVDIk	Q38M70;M1C6I6	N-Term(iTRAQ8plex); K8(iTRAQ8plex)	38.37																	2	1530.89	-4.4196
vVGIDLGTTNSAVAAMEGGkPTIVTNAEGQR	K4B1S1	N-Term(iTRAQ8plex); K20(iTRAQ8plex)	38.37	0.881144	3	0.924143	3	1.04181	3	1.07177	3	1.00539	3	1.08279	3	1.01695	3	1.05729	3	4	3664.97	-1.95331
wVILGHSER	M0ZMS6;K4D180	N-Term(iTRAQ8plex)	38.37																	3	1400.79	-2.77476
iFLHMEEVR	K4BIQ9	N-Term(iTRAQ8plex)	38.37	1.02402	3	0.962421	3	1.02652	3	1.03733	3	0.751257	3	1.08154	3	1.18317	3	0.866261	3	3	1477.81	-1.73725
amHAVIDR	M1D6E8;Q31859;G4Y965;E0DA04	N-Term(iTRAQ8plex); M2(Oxidation)	38.36																	3	1232.67	1.09751
vVDIVDTFR	K4B112	N-Term(iTRAQ8plex)	38.36	1.12461	8	1.05502	8	0.994926	8	0.84569	8	0.905711	8	0.881125	8	1.022	8	1.09656	8	3	1367.78	-5.43442
aEQYLADSGIPYTIIR	M1AH70;K4CRB9	N-Term(iTRAQ8plex)	38.36																	2	2114.14	-0.211573
gGAFTGEISVEQLk	K4D180	N-Term(iTRAQ8plex); K14(iTRAQ8plex)	38.36	1.053	7	0.998027	7	1.02974	7	0.960832	7	0.942715	7	1.05679	7	1.01684	7	0.897039	7	3	2044.15	-1.16141
tADGDEGGk	P62114	N-Term(iTRAQ8plex); K9(iTRAQ8plex)	38.35	1.08083	7	0.993236	7	0.94283	7	0.877303	7	0.917796	7	1.08452	7	0.947915	7	1.03027	7	3	1457.77	-2.75037
aLANQPLSVAIEASGR	K4DH42	N-Term(iTRAQ8plex)	38.34	0.947937	3	1.00458	3	0.900384	3	0.882946	3	1.05286	3	0.877424	3	1.29223	3	1.02495	3	2	1901.08	0.263137
vPTVVMHFR	K4AZZ3	N-Term(iTRAQ8plex)	38.33	1.03283	2	0.98658	2	1.08222	2	0.97683	2	0.981541	2	0.980797	2	1.07281	2	0.872659	2	3	1389.79	-2.96877
mDFIPGIDGPSEGVPR	M0ZI03	N-Term(iTRAQ8plex); M1(Oxidation)	38.32	1.12738	2	1.01708	2	0.962472	2	0.897059	2	1.08438	2	0.843502	2	0.95304	2	1.17208	2	2	2007.01	-0.511268
iVGEEHyETAQR	P51824;Q9S6Z0;Q3Y5A4	N-Term(iTRAQ8plex); Y7(iTRAQ8plex)	38.32																	2	2040.09	-1.17603
dNFSVADLSAALNAGDR	K4BZD5	N-Term(iTRAQ8plex)	38.31	1.05709	1	0.924962	1	0.93851	1	0.945773	1	1.1189	1	0.978249	1	0.991685	1	1.11113	1	2	2040.03	-1.1695
yQWDQGYFQQEIYR	I3NT09	N-Term(iTRAQ8plex); Y1(iTRAQ8plex)	38.31	0.838518	7	0.977195	7	1.21685	7	1.09711	7	0.843664	7	1.25807	7	1.02037	7	0.766018	7	3	2532.27	-1.57607
vLHALLQk	O22616	N-Term(iTRAQ8plex); K8(iTRAQ8plex)	38.3	1.06501	6	0.944536	6	1.10881	6	1.26057	6	0.917158	6	1.05983	6	0.868446	6	0.78359	6	3	1529.99	-2.74497
lYDINAELVEDR	M1AW83	N-Term(iTRAQ8plex)	38.28	1.00855	1	0.9149	1	0.945602	1	0.975378	1	1.16934	1	0.920608	1	1.00222	1	1.16061	1	2	1753.93	-1.18633
lGVTQcTIAHALEk	P49039	N-Term(iTRAQ8plex); C6(Carbamidomethyl); K14(iTRAQ8plex)	38.27	0.997157	4	0.925081	4	0.904003	4	0.912269	4	1.08535	4	1.01486	4	1.34356	4	0.92525	4	3	2149.22	-2.35198
vIMLAQEEAR	M1B4K0;M1B5I2	N-Term(iTRAQ8plex)	38.26																	2	1463.82	-2.59728
mDGSDIVVEGPR	K4CP05	N-Term(iTRAQ8plex); M1(Oxidation)	38.26	0.924647	3	0.99711	3	0.962371	3	1.03011	3	1.09555	3	1.04421	3	0.889804	3	1.12683	3	2	1594.8	-2.69726
tLADYNIQk	P62981;P0CG84;K4DHS4	N-Term(iTRAQ8plex); K9(iTRAQ8plex)	38.26																	2	1673.96	-4.34072
dNGmHALIIYDDLSk	P05499	N-Term(iTRAQ8plex); M4(Oxidation); K15(iTRAQ8plex)	38.23	0.876746	3	0.993374	3	1.07158	3	0.861779	3	0.988143	3	1.00019	3	1.08577	3	0.994387	3	3	2329.23	-1.5506
sTNLDWYk	Q2XTC2;Q9M516;P43643;Q9ZWH9	N-Term(iTRAQ8plex); K8(iTRAQ8plex)	38.22																	2	1634.89	-4.93003
fYcWDTAGQEk	Q38JH1	N-Term(iTRAQ8plex); C3(Carbamidomethyl); K11(iTRAQ8plex)	38.22	1.03356	3	1.01061	3	0.972339	3	1.00467	3	0.958529	3	1.12353	3	0.966554	3	0.940206	3	2	2012.99	-2.65028
gELDDTAAFk	M1B1S3	N-Term(iTRAQ8plex); K10(iTRAQ8plex)	38.21	1.09983	2	0.988268	2	1.02487	2	0.932573	2	0.902586	2	1.05534	2	1.09285	2	0.847431	2	2	1674.91	-6.46867
fSFHGQPAELk	M1CTR3;F2XNK3	N-Term(iTRAQ8plex); K11(iTRAQ8plex)	38.2																	2	1869.04	-1.64463
imILDSHk	M1D5K4	N-Term(iTRAQ8plex); M2(Oxidation); K8(iTRAQ8plex)	38.18	0.946092	4	0.983324	4	1.08516	4	0.952169	4	0.902524	4	1.09934	4	1.15929	4	0.856764	4	3	1580.92	-3.54936
iGEGDLLTGGDLYATVFENSLmEHR	M1CTC4	N-Term(iTRAQ8plex); M22(Oxidation)	38.16	0.947107	1	0.971388	1	1.06995	1	0.882373	1	1.11021	1	1.02675	1	1.01159	1	1.00407	1	3	3057.51	-2.76888
iLGLGDLGcQGMGIPVGk	E5RPJ4;M1D7J7;M0ZRV9;M1CIA9	N-Term(iTRAQ8plex); C9(Carbamidomethyl); K18(iTRAQ8plex)	38.15																	2	2393.34	-2.9339
fVELHGDR	B5LAS6	N-Term(iTRAQ8plex)	38.15	1.02226	6	1.02395	6	0.95283	6	1.10712	6	1.10788	6	0.959933	6	0.923499	6	1.01965	6	3	1276.69	-4.51604
aFSDSPIIGEIR	Q84P53	N-Term(iTRAQ8plex)	38.12	0.817456	6	0.97887	6	1.0945	6	0.994914	6	0.992825	6	1.03727	6	0.997602	6	1.01409	6	2	1608.89	-1.88508
eIEYLLNk	Q9SXN6	N-Term(iTRAQ8plex); K8(iTRAQ8plex)	38.09	0.977682	99	1.09509	99	1.04932	99	0.929459	99	0.841196	99	1.08914	99	0.871133	99	0.927284	99	3	1629.96	-2.16821
aVLmDLEPGTMDSVR	M1B4S9;M1CXM3;K4D2Y1;M1BVE7	N-Term(iTRAQ8plex); M4(Oxidation)	38.08																	2	1953.99	-1.34412
iEGDVVTLDFVk	Q6Q0C2	N-Term(iTRAQ8plex); K12(iTRAQ8plex)	38.07	1.03979	1	0.947411	1	1.09794	1	1.01408	1	0.968362	1	1.00414	1	1.03013	1	0.926385	1	2	1943.13	0.642492
mVLNEANLTNAVLVR	M1A0W9	N-Term(iTRAQ8plex)	38.06	0.982015	4	0.908906	4	0.896463	4	1.08077	4	1.1644	4	0.960636	4	0.97826	4	1.10192	4	2	1961.12	0.708605
nAIINAAELASYDQVk	O24391	N-Term(iTRAQ8plex); K16(iTRAQ8plex)	38.04	1.06589	1	0.986566	1	0.90959	1	1.05348	1	0.724667	1	1.13837	1	1.15506	1	0.947649	1	3	2328.3	-1.28719
fGMMAAQFk	C9DFB8	N-Term(iTRAQ8plex); K9(iTRAQ8plex)	38.03	0.987099	6	0.965351	6	1.05044	6	0.990671	6	0.953029	6	0.993632	6	1.0851	6	0.990457	6	2	1638.89	-5.27847
lVcAQAANANPLYLHYk	P31212	N-Term(iTRAQ8plex); C3(Carbamidomethyl); K17(iTRAQ8plex)	38.03	1.00888	8	1.10882	8	0.949049	8	1.07747	8	1.03129	8	1.0151	8	0.8573	8	1.01213	8	3	2554.4	-2.72992
tFASGILVPk	K4DCZ2	N-Term(iTRAQ8plex); K10(iTRAQ8plex)	38.02	0.933757	6	1.21974	6	0.922214	6	1.22319	6	1.32081	6	0.880071	6	0.561835	6	1.17329	6	3	1641.02	-2.01814
qDEGVVVNk	Q9M4D2;K4B6A3	N-Term(iTRAQ8plex); K9(iTRAQ8plex)	38																	2	1595.92	-3.44769
yGAGIGPGVYDIHSPR	Q9LM03	N-Term(iTRAQ8plex); Y1(iTRAQ8plex)	38	1.06252	7	1.03412	7	1.04771	7	1.12159	7	1.04655	7	0.950466	7	0.875755	7	1.00832	7	4	2267.24	-1.57585
tGIEAAEYAAELQR	K4CQT3	N-Term(iTRAQ8plex)	37.99	0.949903	4	0.951356	4	0.934987	4	0.987727	4	1.26042	4	0.936108	4	0.880756	4	1.18132	4	2	1825.95	-6.90061
iNTDAQQFNk	K4BMR7	N-Term(iTRAQ8plex); K10(iTRAQ8plex)	37.99	1.11802	1	1.12407	1	0.958668	1	1.09042	1	1.02611	1	1.03554	1	0.891957	1	0.788489	1	2	1786.98	-5.61327
eTLQEVMGk	M1A9C1	N-Term(iTRAQ8plex); K9(iTRAQ8plex)	37.98	0.969326	4	0.950037	4	1.0942	4	1.03296	4	0.979904	4	1.03443	4	1.05158	4	0.901459	4	2	1642.92	-4.50821
qLDADVHR	M1BT68	N-Term(iTRAQ8plex)	37.98	1.11389	3	1.00514	3	0.908635	3	1.19879	3	0.970811	3	1.0166	3	0.957916	3	0.932106	3	3	1257.68	-1.95307
lIAEAYSAIDk	K4CGX0	N-Term(iTRAQ8plex); K11(iTRAQ8plex)	37.97	1.03822	2	0.972647	2	1.081	2	1.01044	2	0.929925	2	0.991404	2	0.999793	2	1.01006	2	2	1802.05	-2.00542
aVAHFPTAVk	M1B437	N-Term(iTRAQ8plex); K10(iTRAQ8plex)	37.97	1.01701	5	1.04164	5	1.14149	5	0.891703	5	0.989931	5	0.889652	5	1.041	5	1.00262	5	2	1648.99	-3.52418
vAAPPAAPk	M1CL35	N-Term(iTRAQ8plex); K9(iTRAQ8plex)	37.95	1.13305	4	0.897706	4	0.943915	4	1.09496	4	0.955364	4	1.11286	4	0.950817	4	1.00267	4	2	1429.89	-5.55751
gTGLTEDFEEVSVQSR	M0ZQN1	N-Term(iTRAQ8plex)	37.93	0.917366	6	1.01565	6	0.904607	6	1.00978	6	1.24286	6	0.944273	6	0.8289	6	1.20076	6	2	2058.03	-1.89652
eAYESIEIPk	M1CM45	N-Term(iTRAQ8plex); K10(iTRAQ8plex)	37.93	1.06327	11	1.02776	11	1.08868	11	1.04939	11	0.914192	11	1.051	11	1.01746	11	0.859185	11	2	1787	-4.79573
yFPTQALNFAFk	P14675;K4D930	N-Term(iTRAQ8plex); Y1(iTRAQ8plex); K12(iTRAQ8plex)	37.92																	3	2359.35	-3.66503
eNVSSEALEAAR	K4C3D3	N-Term(iTRAQ8plex)	37.89	0.984719	19	0.946708	19	0.96834	19	1.08855	19	0.990534	19	1.16592	19	0.940744	19	0.923705	19	2	1579.82	-2.72828
fGASAPAGk	O78327	N-Term(iTRAQ8plex); K9(iTRAQ8plex)	37.88	1.04988	7	0.994554	7	1.07266	7	1.05448	7	0.917497	7	1.03631	7	0.914997	7	0.946223	7	2	1413.83	-3.50389
nSHIVYLASk	K4B2B1	N-Term(iTRAQ8plex); K10(iTRAQ8plex)	37.88	0.936141	1	1.08081	1	0.956151	1	0.964406	1	0.847091	1	1.23209	1	1.03032	1	0.92713	1	3	1740.02	-3.73541
lSEGQLYDGk	K4DHC8	N-Term(iTRAQ8plex); K10(iTRAQ8plex)	37.87	0.978106	5	1.07401	5	1.04313	5	1.11469	5	0.911346	5	1.04778	5	0.909805	5	0.95293	5	2	1717.95	-5.84747
eVIAAVQk	M1CWN2;K4B924	N-Term(iTRAQ8plex); K8(iTRAQ8plex)	37.86																	2	1465.92	-3.17383
fGQEEETYNIVAAHGyFGR	Q2VEJ6;M1DUW7	N-Term(iTRAQ8plex); Y16(iTRAQ8plex)	37.8																	4	2796.41	-2.84262
lTTPSFGDLNHLISATMSGVTccLR	P46263;K4D2Y1	N-Term(iTRAQ8plex); C22(Carbamidomethyl); C23(Carbamidomethyl)	37.8																	3	3055.53	-0.571713
eIYDQYGEDALk	M0ZPC7	N-Term(iTRAQ8plex); K12(iTRAQ8plex)	37.79	1.08357	3	0.958455	3	1.0988	3	0.89961	3	0.961186	3	0.99326	3	1.00953	3	0.96069	3	2	2052.08	0.560356
aAAAGFEk	G1CBZ5;Q8S8X7	N-Term(iTRAQ8plex); K8(iTRAQ8plex)	37.78																	2	1372.8	-5.60955
lVIIANNcPPIR	K4ATA6	N-Term(iTRAQ8plex); C8(Carbamidomethyl)	37.75	0.920794	5	0.955932	5	0.878729	5	0.895224	5	1.13056	5	1.1051	5	1.20368	5	1.01196	5	3	1683.99	-0.544835
lFESHAILR	K4DFV6	N-Term(iTRAQ8plex)	37.75	1.04295	5	1.06695	5	1.18413	5	0.964706	5	0.894116	5	0.938121	5	1.00832	5	0.951239	5	3	1389.81	-2.43365
yIAPEQVPAQYGGLSk	M1A2M6	N-Term(iTRAQ8plex); K16(iTRAQ8plex)	37.73	0.975816	4	1.04619	4	1.00805	4	0.846706	4	0.902482	4	1.05213	4	1.02444	4	1.00445	4	3	2329.3	-1.38819
nLLYVADTENHALR	K4B196	N-Term(iTRAQ8plex)	37.73	0.91152	3	1.00928	3	0.924965	3	1.09614	3	1.09121	3	0.829193	3	0.96885	3	1.27032	3	3	1933.04	-0.338278
qVFNISGEk	M1CK23	N-Term(iTRAQ8plex); K9(iTRAQ8plex)	37.71	1.03186	6	1.05638	6	1.13153	6	0.993157	6	0.876748	6	1.03095	6	0.866974	6	0.972655	6	3	1629.94	-1.79776
iccIGAGYVGGPTmAVIALk	M0ZM42	N-Term(iTRAQ8plex); C2(Carbamidomethyl); C3(Carbamidomethyl); M14(Oxidation); K20(iTRAQ8plex)	37.71	0.999417	1	1.1104	1	1.04414	1	1.0058	1	0.927671	1	1.07046	1	0.925712	1	0.935848	1	3	2675.44	-5.22587
lITILSIDGGGIR	M1BAE4	N-Term(iTRAQ8plex)	37.7	0.901996	1	0.991591	1	0.866169	1	0.88742	1	0.920514	1	1.08678	1	1.08395	1	1.2987	1	2	1632	-1.27637
dGVVLVGEk	O82530	N-Term(iTRAQ8plex); K9(iTRAQ8plex)	37.67	1.1277	2	1.0147	2	0.994648	2	0.936205	2	0.925357	2	1.03731	2	1.08263	2	0.845597	2	2	1523.91	-6.97601
gDVTILPTLVVNNR	M1CF38	N-Term(iTRAQ8plex)	37.65	0.99037	3	1.08968	3	0.995766	3	0.943353	3	1.12136	3	0.954926	3	0.982327	3	1.07536	3	2	1815.06	-1.7854
aHGGFSVFAGVGER	P05499;K4BX20	N-Term(iTRAQ8plex)	37.65																	3	1694.89	-0.69931
lVIVGDGGTGk	Q38JH1	N-Term(iTRAQ8plex); K11(iTRAQ8plex)	37.64	1.03018	4	1.01747	4	1.03214	4	0.964631	4	0.929642	4	1.02807	4	1.10924	4	0.883773	4	2	1623.98	-3.73375
tLQALQYVQENPDEVcPAGWkPGDk	K4ASX2	N-Term(iTRAQ8plex); C16(Carbamidomethyl); K21(iTRAQ8plex); K25(iTRAQ8plex)	37.64	0.833626	2	1.15079	2	1.24179	2	0.908347	2	0.759875	2	1.15356	2	0.984351	2	0.889102	2	3	3755.97	-2.32615
tFVAIPVPPR	K4BML2	N-Term(iTRAQ8plex)	37.63	0.980726	25	1.0017	25	0.905276	25	1.08019	25	1.14471	25	0.979153	25	0.859764	25	1.19133	25	3	1400.85	-2.40147
vLLLLHSNk	M1BIZ4	N-Term(iTRAQ8plex); K9(iTRAQ8plex)	37.63	1.07294	5	1.01696	5	0.968591	5	1.09545	5	0.937668	5	1.02995	5	0.952909	5	0.867498	5	3	1645.06	-2.74215
vHGWETDNVEEIALk	Q2XPV0;K4CQI3	N-Term(iTRAQ8plex); K15(iTRAQ8plex)	37.63																	3	2348.27	-1.80503
dFVLELNk	Q42945;O24144	N-Term(iTRAQ8plex); K8(iTRAQ8plex)	37.62																	2	1585.94	-2.55625
hAVSEGTk	M1CUG9	N-Term(iTRAQ8plex); K8(iTRAQ8plex)	37.61	1.06427	19	0.974626	19	0.931479	19	1.20439	19	0.992337	19	1.06291	19	0.930088	19	0.912784	19	3	1436.83	-3.67519
lAADTPLLTGQR	M1CII0;M1CTC4	N-Term(iTRAQ8plex)	37.61																	2	1559.9	-2.32836
lDNLQSILSk	K4CHI2	N-Term(iTRAQ8plex); K10(iTRAQ8plex)	37.61	1.14885	2	1.05318	2	0.97216	2	0.945729	2	0.9333	2	1.0131	2	0.979997	2	0.946108	2	2	1739.05	-1.98705
hDGQAVTcEDFFAAmR	K4CPC2	N-Term(iTRAQ8plex); C8(Carbamidomethyl); M15(Oxidation)	37.6	0.911357	2	0.891698	2	0.809517	2	0.848365	2	1.1227	2	0.839912	2	1.088	2	1.58074	2	3	2174.99	-2.30288
tELLAQLk	K7VPG7;M1CYM5	N-Term(iTRAQ8plex); K8(iTRAQ8plex)	37.58																	2	1523.95	-6.65088
eVSEEVAk	Q307Z8	N-Term(iTRAQ8plex); K8(iTRAQ8plex)	37.55	1.08699	4	0.961327	4	1.05342	4	1.07648	4	0.943359	4	1.04314	4	1.06449	4	0.839042	4	2	1498.85	-3.81038
ekLEAAGcSLTVLPGR	K4BXB1	N-Term(iTRAQ8plex); K2(iTRAQ8plex); C8(Carbamidomethyl)	37.55	1.00846	6	0.99228	6	0.904337	6	0.998851	6	0.955633	6	1.05589	6	1.0113	6	1.11064	6	3	2309.3	-3.74014
vGDASNAcEGSmIVEAFAGR	M1CU73	N-Term(iTRAQ8plex); C8(Carbamidomethyl); M12(Oxidation)	37.51	0.883576	6	1.01567	6	0.895543	6	0.993214	6	1.15598	6	0.937955	6	1.10596	6	1.09333	6	2	2361.11	-0.262045
nEVIVVDNYFTGSk	K4BPJ4	N-Term(iTRAQ8plex); K14(iTRAQ8plex)	37.51	1.03902	5	1.02867	5	1.02811	5	1.02013	5	0.940792	5	1.00443	5	1.0193	5	0.96547	5	3	2193.19	-6.08793
lLAGVTIAHGGVLPNINPVLLPk	Q9ST30	N-Term(iTRAQ8plex); K23(iTRAQ8plex)	37.51	1.12851	4	1.04681	4	0.874727	4	1.08326	4	0.906938	4	1.16442	4	0.950755	4	0.8888	4	3	2914.8	-1.82743
vLRPEGAVILR	M1C8R1	N-Term(iTRAQ8plex)	37.51	0.951723	1	0.930387	1	1.02326	1	0.861679	1	1.0848	1	0.78823	1	1.16107	1	1.26024	1	3	1526.97	-0.821276
sIFIDQLELPSR	D2IJR1	N-Term(iTRAQ8plex)	37.5	0.903967	3	0.955149	3	1.02318	3	1.0286	3	1.09889	3	0.926167	3	1.05366	3	1.08321	3	2	1721.97	-0.103845
lAVEAWGLk	M1A0A3	N-Term(iTRAQ8plex); K9(iTRAQ8plex)	37.5	0.90777	4	1.02637	4	1.40835	4	0.781102	4	0.881406	4	1.04671	4	0.877026	4	1.01385	4	2	1594.97	-3.22233
nILLLAVEHR	M1A0B2	N-Term(iTRAQ8plex)	37.5	0.520342	1	0.694806	1	1.55783	1	0.474949	1	1.35071	1	0.868606	1	1.64063	1	0.759938	1	3	1481.91	-0.593274
lLDVVYNASNNELVR	M1BS91	N-Term(iTRAQ8plex)	37.49	0.888639	3	1.13974	3	0.866481	3	1.09007	3	0.997566	3	0.854739	3	1.15732	3	1.31546	3	2	2023.11	-0.666126
aYLEFFcSGEk	J7EPI5	N-Term(iTRAQ8plex); C7(Carbamidomethyl); K11(iTRAQ8plex)	37.48	1.06118	1	0.93672	1	1.11002	1	1.09454	1	0.888781	1	1.06651	1	1.00595	1	0.865825	1	2	1959	-5.55987
eGLLQLPSDk	M1CY45;F8WQS3;M0ZNB0;B2NIX3;Q4ZJK2	N-Term(iTRAQ8plex); K10(iTRAQ8plex)	37.47																	3	1708.01	-2.98727
lILTMPASMSLER	P06449;Q2VEG4	N-Term(iTRAQ8plex)	37.44																	2	1765.98	-0.521194
iAILNANYmAk	E0X585	N-Term(iTRAQ8plex); M9(Oxidation); K11(iTRAQ8plex)	37.44	1.09928	7	1.03529	7	1.02378	7	1.03836	7	0.89457	7	1.02207	7	0.970052	7	0.952679	7	2	1846.07	-0.988306
vVDILAPyR	P05499;P51824;Q9S6Z0;I7J2T7	N-Term(iTRAQ8plex); Y8(iTRAQ8plex)	37.39																	2	1654.01	-3.24925
qGLDLVDLVALSGSHTIGNSR	K4BAZ3	N-Term(iTRAQ8plex)	37.38	0.900153	1	0.920888	1	0.92865	1	0.89439	1	1.45241	1	0.916561	1	1.07755	1	0.986298	1	3	2456.34	-2.44842
lAGLLENFIk	M1BE00	N-Term(iTRAQ8plex); K10(iTRAQ8plex)	37.37	0.9875	1	1.16098	1	1.02631	1	0.745712	1	1.07464	1	0.998008	1	0.942881	1	1.04202	1	3	1726.07	-2.18686
dYNkPVQEVIAEMTDGGVDR	Q84UY2	N-Term(iTRAQ8plex); K4(iTRAQ8plex)	37.37	0.890966	1	0.998457	1	1.04005	1	0.956398	1	0.933567	1	1.216	1	1.13658	1	0.783513	1	2	2844.47	0.513789
yPSLNVLENFR	M1C015	N-Term(iTRAQ8plex)	37.36	1.00902	6	1.01381	6	1.0224	6	1.12963	6	1.03195	6	0.958096	6	0.897556	6	0.968828	6	2	1655.9	-1.81271
gSGFVAVEIPFTPR	M1B5I2	N-Term(iTRAQ8plex)	37.36	0.98551	7	1.08757	7	1.03584	7	1.05094	7	1.23041	7	0.950295	7	0.925765	7	1.02608	7	2	1780.99	-2.16156
dTYPDDLLAPVLk	C8YNG7	N-Term(iTRAQ8plex); K13(iTRAQ8plex)	37.35	0.967096	4	0.958399	4	1.04913	4	1.09602	4	1.01925	4	0.999342	4	1.07081	4	0.924339	4	3	2068.18	-1.52844
dSVVILGGPNWNVk	M1AU65	N-Term(iTRAQ8plex); K14(iTRAQ8plex)	37.34	1.07816	3	0.925155	3	1.05201	3	0.930357	3	1.07442	3	0.992967	3	1.13336	3	0.789721	3	3	2106.21	-1.66665
nFDIGHIPLR	K4ASP6	N-Term(iTRAQ8plex)	37.33	0.993465	2	0.96945	2	1.03818	2	1.04658	2	0.970973	2	1.08183	2	1.06522	2	0.847877	2	3	1485.85	-1.2638
aTLMVGNVLPLR	M1CCA0;M1BP14	N-Term(iTRAQ8plex)	37.31																	2	1587.95	-1.44997
lDQYGILk	Q07761	N-Term(iTRAQ8plex); K8(iTRAQ8plex)	37.3	1.02469	14	0.913427	14	0.97538	14	1.14824	14	0.880857	14	1.24091	14	1.0495	14	0.754016	14	2	1557.94	-5.38637
gYFIQPTVFSNVk	M1C9T0	N-Term(iTRAQ8plex); K13(iTRAQ8plex)	37.3	0.959936	5	1.07162	5	1.08264	5	1.0245	5	0.88308	5	1.04983	5	1.08741	5	0.871231	5	2	2108.2	-1.18771
dEmIDIIGVTk	Q2VCJ2;M1CBS3	N-Term(iTRAQ8plex); M3(Oxidation); K11(iTRAQ8plex)	37.29																	2	1858.04	-2.30627
gDLGMEIPVEk	Q43187;Q1I0X5	N-Term(iTRAQ8plex); K11(iTRAQ8plex)	37.29																	2	1796	-4.95099
mGINPImMSAGELESGNAGEPAk	Q9SXN6;E5KXY0	N-Term(iTRAQ8plex); M1(Oxidation); M7(Oxidation); K23(iTRAQ8plex)	37.28																	3	2944.46	-1.37077
aQNVVQVEAVR	M1ADI8	N-Term(iTRAQ8plex)	37.26	1.00263	3	0.94571	3	0.992872	3	1.20128	3	1.26758	3	0.82875	3	0.813447	3	1.19223	3	2	1516.87	-2.57901
iYDTcIGcTQcVR	Q2VEC9	N-Term(iTRAQ8plex); C5(Carbamidomethyl); C8(Carbamidomethyl); C11(Carbamidomethyl)	37.25	0.909012	14	0.966598	14	0.968657	14	0.808572	14	0.871546	14	1.21103	14	1.07297	14	0.977365	14	2	1949.91	-2.45109
aLVVINPGNPTGQVLGEANQR	M1A1E3	N-Term(iTRAQ8plex)	37.25	0.946023	2	1.02275	2	0.906536	2	0.95709	2	1.31196	2	0.856202	2	0.937775	2	1.17436	2	2	2451.36	-0.739238
eNPGcLFIATNR	M1BBV8	N-Term(iTRAQ8plex); C5(Carbamidomethyl)	37.24	0.846812	3	1.15218	3	1.06315	3	0.773783	3	1.02324	3	1.03834	3	0.94005	3	1.18226	3	3	1695.88	-1.17166
aGHPTFVLVR	B2WSN1	N-Term(iTRAQ8plex)	37.22	0.863094	4	1.13902	4	0.943725	4	1.02194	4	1.05512	4	0.947087	4	1.03676	4	1.04024	4	3	1400.83	-2.28294
dAGVNcVAVGSSPR	Q9MBD4	N-Term(iTRAQ8plex); C6(Carbamidomethyl)	37.17	1.10233	1	1.13346	1	1.21971	1	1.132	1	0.921209	1	0.883027	1	0.603089	1	1.14537	1	2	1692.87	1.04381
ePWHDIHSR	P93400;M1CS26;M0ZIV3	N-Term(iTRAQ8plex)	37.15																	4	1480.76	-2.70215
lSGGVAVIk	M0ZKX1;K4DAD5;M1CL95;K4C227;M1ATY8	N-Term(iTRAQ8plex); K9(iTRAQ8plex)	37.13																	2	1451.93	-4.3732
dGGPFVFAQVk	K4B848	N-Term(iTRAQ8plex); K11(iTRAQ8plex)	37.12	1.09759	2	0.994193	2	1.01025	2	0.979391	2	0.851347	2	1.03772	2	1.0199	2	1.01226	2	2	1773.01	-3.59188
vTQQDLDDTFNPPFk	Q76MS4	N-Term(iTRAQ8plex); K15(iTRAQ8plex)	37.12	1.09602	2	0.994518	2	1.17234	2	0.866194	2	0.883625	2	1.10145	2	0.987168	2	0.804809	2	2	2373.25	-1.24079
lNLAAHVQPITR	M1CZC1	N-Term(iTRAQ8plex)	37.11	0.91175	3	0.979648	3	0.893541	3	0.934569	3	1.11718	3	0.925701	3	1.26812	3	1.15888	3	3	1636.98	-1.22164
hGSLVTSSLIR	M1DUW7	N-Term(iTRAQ8plex)	37.11	0.974032	1	1.11466	1	0.935518	1	1.25094	1	1.0227	1	1.0028	1	0.759019	1	1.10286	1	3	1473.87	0.546791
rLEELLLAEER	K4CIH6	N-Term(iTRAQ8plex)	37.1	0.98386	1	1.17797	1	1.07927	1	1.12546	1	0.871607	1	0.912042	1	1.02866	1	0.851976	1	3	1674.97	-1.58476
aSIYNAMPLAGVEk	K4BAF3	N-Term(iTRAQ8plex); K14(iTRAQ8plex)	37.07	1.05242	4	0.991691	4	1.05068	4	1.00297	4	0.957718	4	0.982726	4	1.10315	4	0.882976	4	3	2072.16	-3.29118
tTYVLALk	M1CL27;B6C9K0	N-Term(iTRAQ8plex); K8(iTRAQ8plex)	37.06																	2	1516.95	-2.91881
sSAVFIPHGPGAVk	M1CDJ0;M0ZPM8	N-Term(iTRAQ8plex); K14(iTRAQ8plex)	37.05																	2	1975.16	-1.57364
vEHIFVVENSGk	K4CC89	N-Term(iTRAQ8plex); K12(iTRAQ8plex)	37.05	1.06715	2	0.951243	2	1.00157	2	1.00697	2	0.945844	2	1.01121	2	1.11779	2	0.896811	2	3	1966.11	-3.89164
lEIELAEVEmPGLmAcR	M0ZZV7	N-Term(iTRAQ8plex); M10(Oxidation); M14(Oxidation); C16(Carbamidomethyl)	37.03	1.03922	4	1.06944	4	0.955465	4	0.908957	4	0.974045	4	0.905591	4	0.99511	4	1.18939	4	3	2297.14	-2.36391
dEEVDyLPSR	P49319;P49316	N-Term(iTRAQ8plex); Y6(iTRAQ8plex)	37.03																	2	1830.96	-2.85771
dLAILAHGPk	M0ZI69	N-Term(iTRAQ8plex); K10(iTRAQ8plex)	37.01	0.998604	3	1.01083	3	1.01357	3	0.982889	3	1.03384	3	1.01089	3	1.10965	3	0.886803	3	3	1643	-3.55186
fIDLLEDHPk	M1AHZ4	N-Term(iTRAQ8plex); K10(iTRAQ8plex)	37	0.979581	4	0.896975	4	1.12381	4	1.06541	4	0.900068	4	1.04126	4	1.14099	4	0.881385	4	3	1835.05	-3.75849
iPVLIHDGk	K4BWK0	N-Term(iTRAQ8plex); K9(iTRAQ8plex)	36.99	0.988586	11	1.02011	11	1.12872	11	0.939768	11	0.950228	11	0.985781	11	1.04998	11	0.925894	11	3	1600	-2.48938
eAEEFAEEDk	Q03684;M1BLB0;Q03685;Q03681	N-Term(iTRAQ8plex); K10(iTRAQ8plex)	36.98																	2	1804.9	-1.67185
sFAHLFDMEIVEk	Q9ARH7	N-Term(iTRAQ8plex); K13(iTRAQ8plex)	36.98	0.904932	1	1.05152	1	0.915938	1	0.841158	1	0.946179	1	1.18132	1	1.07868	1	1.05327	1	3	2174.17	-5.55606
gFSFIDAVk	M1CE55	N-Term(iTRAQ8plex); K9(iTRAQ8plex)	36.96	1.04515	2	0.940846	2	1.15225	2	1.02145	2	1.09534	2	0.972981	2	1.02047	2	0.772087	2	2	1591.93	-2.43104
gDPGIAALFDk	P29196;M1B8U1	N-Term(iTRAQ8plex); K11(iTRAQ8plex)	36.94																	2	1711.97	-6.77795
yMVIQGEPGAVIR	A5H0M3	N-Term(iTRAQ8plex)	36.93	0.966271	6	0.908253	6	0.965432	6	1.06607	6	1.07874	6	1.00176	6	1.05744	6	1.05508	6	2	1736.96	-1.92208
vAQENEVDLk	K7VP97	N-Term(iTRAQ8plex); K10(iTRAQ8plex)	36.93	0.85605	1	0.92584	1	1.13068	1	1.13171	1	1.042	1	1.19364	1	0.982626	1	0.789836	1	2	1752.99	-2.26057
lSLLITEAYk	M1ADI8	N-Term(iTRAQ8plex); K10(iTRAQ8plex)	36.92	1.12104	1	1.06849	1	1.12526	1	1.04353	1	1.07445	1	0.877896	1	0.803404	1	0.969408	1	2	1759.08	0.836045
tNVIPIIEDAR	M1AMW1	N-Term(iTRAQ8plex)	36.91	0.899782	4	0.91176	4	0.82487	4	1.00379	4	1.19221	4	1.04353	4	1.0703	4	1.0498	4	3	1544.89	-1.62542
nVVcNFTEGAmYSFPQIR	M1BLM4	N-Term(iTRAQ8plex); C4(Carbamidomethyl); M11(Oxidation)	36.91	0.916642	3	0.928646	3	1.00344	3	0.97675	3	1.18627	3	0.943972	3	0.933956	3	1.17793	3	3	2453.19	-1.27784
aATPLDmGAGHVDPNR	M1DGN4	N-Term(iTRAQ8plex); M7(Oxidation)	36.91	0.805427	2	0.826773	2	0.757221	2	1.24011	2	1.05966	2	0.828816	2	1.03954	2	1.61805	2	3	1941.97	-3.35692
aIDDAEGIVk	Q6QJL7;M1CL86	N-Term(iTRAQ8plex); K10(iTRAQ8plex)	36.9																	2	1638.93	-12.2047
hPNIDVPNLQVIk	Q2XPV4	N-Term(iTRAQ8plex); K13(iTRAQ8plex)	36.9	0.950854	9	1.01629	9	1.01476	9	0.982053	9	0.962477	9	0.988286	9	1.0804	9	0.89644	9	3	2095.24	-1.85196
tVFPLALILSPTR	M0ZKR0	N-Term(iTRAQ8plex)	36.89	1.08315	1	0.839713	1	0.986483	1	0.775172	1	1.06332	1	0.872214	1	1.14372	1	1.26373	1	2	1732.07	0.528659
iVTIEYDPNR	P93788	N-Term(iTRAQ8plex)	36.88	1.03095	7	0.903117	7	0.974708	7	0.992532	7	1.02146	7	1.10785	7	0.905237	7	1.14781	7	2	1523.83	-1.79358
kGISAEDVNAAFR	M1CVH1;K4DH36;F2Q9V9	N-Term(iTRAQ8plex); K1(iTRAQ8plex)	36.88																	3	1986.12	-2.79821
aHTDAGGIILLFQDDk	C9DFB2;Q94F65	N-Term(iTRAQ8plex); K16(iTRAQ8plex)	36.88																	3	2322.28	-6.20925
vEANVGAPQVNYR	M1A0N5;K4CNS6	N-Term(iTRAQ8plex)	36.86																	2	1720.93	-1.93203
lGALGcVFPELLAR	M1B1N5	N-Term(iTRAQ8plex); C6(Carbamidomethyl)	36.86	1.18036	1	1.21768	1	1.03421	1	0.887076	1	1.50414	1	0.790793	1	0.404692	1	1.14516	1	2	1820.03	-6.27622
aPLIIGcDLR	Q6UAY5	N-Term(iTRAQ8plex); C7(Carbamidomethyl)	36.84	0.854903	3	0.983181	3	0.998426	3	0.940028	3	0.96242	3	1.1459	3	1.05407	3	1.05236	3	2	1431.83	-2.50726
gFGFVTFk	M0ZJ84;M1D7N7	N-Term(iTRAQ8plex); K8(iTRAQ8plex)	36.83																	2	1510.88	-4.90615
iHYETTGPEIWk	K4B0H9;K4CVI4	N-Term(iTRAQ8plex); K12(iTRAQ8plex)	36.83																	3	2082.14	-1.89429
sGRPLDALVcNAAVYLPTAk	M1BKE8	N-Term(iTRAQ8plex); C10(Carbamidomethyl); K20(iTRAQ8plex)	36.81	0.965706	5	1.03301	5	1.07329	5	0.992217	5	1.05224	5	0.946425	5	1.03106	5	0.974917	5	3	2724.53	0.490531
vNGSTVNVGIHPSk	M1BXI3	N-Term(iTRAQ8plex); K14(iTRAQ8plex)	36.81	1.04171	1	0.932165	1	0.958051	1	1.1488	1	0.888647	1	1.05731	1	0.991063	1	1.0665	1	3	2017.16	-4.54271
yLSSVLYQDLR	P29196	N-Term(iTRAQ8plex)	36.79	1.04969	4	0.97814	4	0.99658	4	1.03403	4	1.00893	4	1.03707	4	0.990724	4	0.95445	4	2	1660.92	-1.75855
wTVSEVAESVk	M1D593;M1ATD0	N-Term(iTRAQ8plex); K11(iTRAQ8plex)	36.78																	2	1843.03	-4.97263
nVQFQLIPVNMAk	M1CVI5	N-Term(iTRAQ8plex); K13(iTRAQ8plex)	36.77	1.01848	3	1.07764	3	0.989131	3	0.988494	3	0.935445	3	1.04943	3	0.988525	3	0.919635	3	2	2110.23	-1.99954
mIEEFFFHR	M1AI82	N-Term(iTRAQ8plex)	36.76	1.12262	1	1.3745	1	1.18904	1	1.52457	1	1.01681	1	0.479273	1	0.923879	1	0.510492	1	3	1559.79	-4.03643
eYLAYNEPk	K4CWN7	N-Term(iTRAQ8plex); K9(iTRAQ8plex)	36.74	1.00289	2	0.976146	2	0.866575	2	1.31545	2	1.05454	2	1.05933	2	0.977855	2	0.852274	2	2	1734.94	-4.39992
aVLIGQGDk	M1C2Q3	N-Term(iTRAQ8plex); K9(iTRAQ8plex)	36.73	1.04496	4	1.02373	4	1.01382	4	0.955536	4	1.00471	4	1.03874	4	0.97346	4	0.948417	4	2	1508.92	-2.97638
vLLTLEEk	B6RQ70;K4C2F3	N-Term(iTRAQ8plex); K8(iTRAQ8plex)	36.73																	2	1552.97	-3.97207
aVAYDVPIPGYk	P21343	N-Term(iTRAQ8plex); K12(iTRAQ8plex)	36.73	1.00969	4	0.996891	4	1.07352	4	0.949874	4	0.985701	4	1.08642	4	1.03159	4	0.869559	4	3	1901.09	-4.8179
vVGDLMTPAPLVVR	M1CE34	N-Term(iTRAQ8plex)	36.71	0.986232	5	1.14423	5	0.973555	5	0.950925	5	1.22804	5	0.819248	5	0.742661	5	1.3042	5	2	1771.04	-0.933082
cGSNVFWk	K4CJ02	N-Term(iTRAQ8plex); C1(Carbamidomethyl); K8(iTRAQ8plex)	36.69	1.1966	3	1.14366	3	1.18965	3	0.918782	3	0.859112	3	0.859678	3	0.876123	3	0.941605	3	2	1605.86	-4.7307
vPLYIGSTEEVEk	K4CRK7	N-Term(iTRAQ8plex); K13(iTRAQ8plex)	36.69	0.96747	6	0.970248	6	1.08279	6	1.03567	6	0.88999	6	1.1581	6	1.0333	6	0.833521	6	3	2072.17	-1.92623
yLFAGVVDGR	Q9LM03;K4ATB4	N-Term(iTRAQ8plex)	36.68																	2	1400.78	-2.26444
vAELYPEYNIPR	Q3HRZ0	N-Term(iTRAQ8plex)	36.66	0.873633	7	0.982003	7	1.03978	7	0.974093	7	0.969729	7	1.00916	7	0.954468	7	1.07969	7	2	1767.95	-1.93993
lLDIIHPAAk	M1CGV3	N-Term(iTRAQ8plex); K10(iTRAQ8plex)	36.65	1.04137	7	0.991961	7	1.06703	7	0.948445	7	0.911597	7	1.00909	7	1.11276	7	0.910348	7	2	1699.07	-3.80891
yEEmVEFmEk	O49997;Q6R2P7;P93786;M9WUV8;M9WMF1	N-Term(iTRAQ8plex); M4(Oxidation); M8(Oxidation); K10(iTRAQ8plex)	36.64																	3	1974.96	-2.77248
aIHDQNFTGk	K4BLV2	N-Term(iTRAQ8plex); K10(iTRAQ8plex)	36.64	1.05591	2	1.01331	2	1.0263	2	1.06755	2	1.09679	2	0.981996	2	0.91036	2	0.910426	2	2	1738.95	-8.63959
gHSLESIk	K4CMY9	N-Term(iTRAQ8plex); K8(iTRAQ8plex)	36.63	1.05111	12	1.04395	12	1.15027	12	1.09372	12	0.940814	12	1.03154	12	0.851049	12	0.913666	12	3	1478.87	-6.84061
qGVLGEDDIGEESPR	K4BBZ1	N-Term(iTRAQ8plex)	36.63	1.03515	1	1.23303	1	0.739982	1	1.04878	1	1.03431	1	0.955084	1	0.873288	1	1.17263	1	2	1904.95	-1.15677
eLLATHPGLEFLQSTPEFQER	K4BPG2	N-Term(iTRAQ8plex)	36.63	0.952649	2	1.01305	2	1.05456	2	0.945915	2	0.955659	2	1.04272	2	0.977236	2	1.08921	2	3	2746.43	-1.30111
kLEEDENFVDVVNPcTR	M1BJW9	N-Term(iTRAQ8plex); K1(iTRAQ8plex); C15(Carbamidomethyl)	36.63	0.9856	1	1.06012	1	0.90187	1	0.874932	1	1.07018	1	1.08221	1	1.03813	1	0.983084	1	3	2672.37	-2.32537
aVVTVPAYFNDAQR	K4B2J4	N-Term(iTRAQ8plex)	36.62	1.09259	5	1.00205	5	1.00464	5	1.0063	5	1.09388	5	0.903495	5	0.944815	5	1.01717	5	2	1855	-0.832184
lFTPSLAQk	M1AWV2;Q49B52	N-Term(iTRAQ8plex); K9(iTRAQ8plex)	36.62																	3	1612.99	-2.01601
iIAFAWEPk	M0ZN23	N-Term(iTRAQ8plex); K9(iTRAQ8plex)	36.62	1.11226	3	1.10712	3	1.02977	3	0.94781	3	0.914733	3	1.02861	3	0.975836	3	0.842997	3	2	1683	-7.94312
lVFHALEER	K4D598	N-Term(iTRAQ8plex)	36.62	1.0211	4	0.975167	4	0.997195	4	1.1941	4	0.932101	4	0.976753	4	1.00035	4	0.951837	4	3	1417.81	-2.26805
gYISPYFVTDNEk	M0ZRG6	N-Term(iTRAQ8plex); K13(iTRAQ8plex)	36.61	0.964555	3	1.03617	3	1.13282	3	1.01367	3	0.958159	3	1.01925	3	0.974926	3	0.895201	3	2	2141.14	-0.461947
sNQYPNTSLIQIEGVNTk	M1AVU1	N-Term(iTRAQ8plex); K18(iTRAQ8plex)	36.61	0.989593	2	0.983331	2	0.941572	2	1.07539	2	0.847892	2	1.14452	2	1.11578	2	0.876477	2	3	2614.43	-1.76265
lIHYVNQDGR	E0XN34	N-Term(iTRAQ8plex)	36.61	0.977028	4	1.01007	4	0.968775	4	0.964201	4	0.983926	4	1.04783	4	1.0641	4	1.02762	4	3	1518.83	-3.45553
vDGVTHLNEk	M1CFN8	N-Term(iTRAQ8plex); K10(iTRAQ8plex)	36.61	0.999698	2	0.999335	2	1.02327	2	1.01282	2	0.985457	2	0.957142	2	1.03772	2	1.02644	2	2	1719.97	-6.35747
gDVLAALk	K4D533	N-Term(iTRAQ8plex); K8(iTRAQ8plex)	36.6	1.18378	4	0.973404	4	1.07468	4	0.952311	4	0.87684	4	1.01637	4	1.01897	4	0.835652	4	2	1394.88	-3.8601
gSAITGPIGk	Q3HRY2	N-Term(iTRAQ8plex); K10(iTRAQ8plex)	36.59	1.00942	5	0.935733	5	1.04248	5	0.960303	5	0.920419	5	1.17057	5	1.073	5	0.834425	5	2	1508.92	-6.21236
aHQVVEDGYEFFAER	M1CZL3	N-Term(iTRAQ8plex)	36.59	0.902182	2	1.05098	2	0.904182	2	1.07579	2	1.14508	2	0.905	2	1.01791	2	1.10128	2	3	2101.03	-0.726876
gVFTFVck	M1AFX9	N-Term(iTRAQ8plex); C7(Carbamidomethyl); K8(iTRAQ8plex)	36.58	1.03034	10	0.902532	10	0.981772	10	1.04368	10	0.893307	10	1.05227	10	1.0726	10	0.840669	10	2	1565.89	-3.42689
aDGmIAHLASLAENR	M1B4J2	N-Term(iTRAQ8plex); M4(Oxidation)	36.58	0.917205	4	0.917972	4	0.920462	4	0.868863	4	1.10132	4	0.918516	4	1.10953	4	1.1137	4	3	1888.98	-0.641786
gNLPGAENLVVQR	K4C1T2;K4C5S4	N-Term(iTRAQ8plex)	36.57																	2	1670.95	-1.33115
lGALLDTmNALk	M1CTP6	N-Term(iTRAQ8plex); M8(Oxidation); K12(iTRAQ8plex)	36.56	1.12767	5	1.06694	5	1.07838	5	0.924396	5	0.886867	5	1.03125	5	0.909446	5	0.999396	5	3	1884.11	0.808447
lAVNLIPFPR	K4D2Y1;M1B4S9;M1BVE7	N-Term(iTRAQ8plex)	36.54																	2	1443.9	-1.59794
sEDELLAEk	M1D2E4	N-Term(iTRAQ8plex); K9(iTRAQ8plex)	36.54	1.06985	3	1.02115	3	1.11699	3	1.12431	3	0.887633	3	0.995351	3	0.932894	3	0.982242	3	2	1641.91	-4.83031
gmEQGIDDImTSLAER	K4B6A3	N-Term(iTRAQ8plex); M2(Oxidation); M10(Oxidation)	36.54	0.950442	8	0.949518	8	0.932886	8	0.933204	8	1.03149	8	0.916497	8	1.04602	8	1.20737	8	3	2102	-3.49221
lGcIEDTGNHk	M1BQI2	N-Term(iTRAQ8plex); C3(Carbamidomethyl); K11(iTRAQ8plex)	36.54	1.01094	3	1.00871	3	1.01103	3	1.04224	3	1.03421	3	0.944004	3	1.00418	3	1.05105	3	3	1851.98	-2.95918
qGGEYHGNNPEmSk	B5LAU8;M1AL00	N-Term(iTRAQ8plex); M12(Oxidation); K14(iTRAQ8plex)	36.54																	3	2172.05	-6.23578
lGDDEFGHMLAGILk	Q7XAE2	N-Term(iTRAQ8plex); K15(iTRAQ8plex)	36.53	0.998717	1	1.0645	1	1.0441	1	0.683915	1	0.919152	1	0.96103	1	1.53139	1	0.598266	1	3	2224.22	-3.37085
vVSVGDGIAR	P05499	N-Term(iTRAQ8plex)	36.51	0.900073	13	0.98723	13	1.01325	13	1.01419	13	1.03851	13	1.04285	13	1.04221	13	0.957425	13	2	1276.75	-3.60042
qVAAGGTHSVVLTR	K4BB89	N-Term(iTRAQ8plex)	36.5	0.829777	1	0.882168	1	0.944374	1	0.988725	1	1.23159	1	0.910221	1	1.09123	1	1.24821	1	3	1699.97	-4.32619
cALVYGQmNEPPGAR	P05499;K4BX20	N-Term(iTRAQ8plex); C1(Carbamidomethyl); M8(Oxidation)	36.47																	2	1982.97	-1.45737
iFAYADTQR	P49284;P49319	N-Term(iTRAQ8plex)	36.46																	3	1388.75	-1.72778
aIELDSEk	M0ZI72	N-Term(iTRAQ8plex); K8(iTRAQ8plex)	36.44	1.17749	2	0.932916	2	0.971052	2	1.05089	2	0.931868	2	1.02739	2	1.01406	2	0.917098	2	2	1512.87	-4.84056
fGLALALkP	P42055;M0ZPM9	N-Term(iTRAQ8plex); K8(iTRAQ8plex)	36.43																	3	1537.99	-3.52703
ykEAAELAAESPQGILR	K4C1T2;K4C5S4;K4BJ22	N-Term(iTRAQ8plex); K2(iTRAQ8plex)	36.43																	3	2454.38	-1.76176
kAPGGAPANVAVGISR	M1D0Q1	N-Term(iTRAQ8plex); K1(iTRAQ8plex)	36.41	0.980845	1	0.920594	1	1.10363	1	0.878105	1	0.980628	1	0.964652	1	1.203	1	0.947612	1	3	2073.23	-2.13197
lDESVLIPEDQFLAQHSGPAR	K4BA66	N-Term(iTRAQ8plex)	36.4	0.998299	2	1.05496	2	1.02436	2	0.916598	2	1.09996	2	0.957184	2	0.986727	2	0.987522	2	3	2626.37	-4.84084
vYYELDEER	M1CNJ1	N-Term(iTRAQ8plex)	36.39	1.01387	8	0.982606	8	1.01402	8	1.01482	8	1.04587	8	1.06776	8	0.996978	8	0.935545	8	2	1519.75	-2.63418
fDESFINENAINAIk	K4ASB8	N-Term(iTRAQ8plex); K15(iTRAQ8plex)	36.39	1.09297	2	0.951522	2	1.05401	2	1.02137	2	0.861015	2	1.13274	2	0.998059	2	0.867675	2	2	2333.26	-1.56013
lNDLLVEk	Q07346	N-Term(iTRAQ8plex); K8(iTRAQ8plex)	36.38	1.14782	5	1.10153	5	1.0942	5	0.886742	5	0.916496	5	0.990556	5	0.962444	5	0.909824	5	2	1551.95	-3.10027
fFVGGNWk	M0ZMS6;K4D180;Q75VR0;K4FXE7	N-Term(iTRAQ8plex); K8(iTRAQ8plex)	36.38																	3	1562.89	-4.93745
aTAGPLIIAcR	P49972;M1BSG4	N-Term(iTRAQ8plex); C10(Carbamidomethyl)	36.37																	3	1446.84	-2.55743
qNALLEFGk	Q9SE08	N-Term(iTRAQ8plex); K9(iTRAQ8plex)	36.37	1.04919	4	0.962584	4	1.07939	4	1.07837	4	0.909118	4	0.991052	4	1.03762	4	0.868035	4	2	1627.96	-3.359
qFPTIGFEk	Q00081	N-Term(iTRAQ8plex); K9(iTRAQ8plex)	36.37	1.15111	5	1.10347	5	1.11379	5	0.981292	5	0.902889	5	0.944665	5	0.880563	5	0.962001	5	3	1674.96	-3.08415
iVEVLLEk	M1BGF6	N-Term(iTRAQ8plex); K8(iTRAQ8plex)	36.35	1.1493	3	1.05315	3	1.07962	3	1.01682	3	0.91898	3	0.961311	3	0.909507	3	1.0003	3	2	1550.99	-2.71015
tIAEcLADELINAAk	Q6RH11	N-Term(iTRAQ8plex); C5(Carbamidomethyl); K15(iTRAQ8plex)	36.34	1.12148	3	0.964309	3	1.06516	3	1.08572	3	0.928699	3	1.0361	3	1.01948	3	0.871123	3	2	2240.25	2.52506
eTQPLGTAAQTDk	M1A1S5	N-Term(iTRAQ8plex); K13(iTRAQ8plex)	36.33	1.08198	3	0.922824	3	1.00699	3	0.872719	3	0.974996	3	1.03425	3	1.04647	3	1.02284	3	2	1968.09	-0.418053
eGGVLPGIk	M1CQP6	N-Term(iTRAQ8plex); K9(iTRAQ8plex)	36.32	1.09654	16	1.12772	16	1.00274	16	1.20597	16	1.01879	16	0.955587	16	0.621043	16	1.07502	16	2	1477.91	-3.32002
ymVIQGEPGAVIR	A5H0M3	N-Term(iTRAQ8plex); M2(Oxidation)	36.31	0.977265	8	0.984883	8	0.894251	8	1.0568	8	1.05257	8	0.947819	8	1.03496	8	1.0689	8	2	1752.96	-1.92848
vFALQDEPEVAR	M1C032	N-Term(iTRAQ8plex)	36.3	1.08014	2	1.19645	2	1.09739	2	1.23338	2	1.10388	2	0.947944	2	0.42771	2	1.09695	2	2	1677.91	-0.998702
vVSWYDNEWGYSSR	F4YGE3	N-Term(iTRAQ8plex)	36.3	0.938693	5	0.996556	5	1.07987	5	1.01095	5	0.939153	5	1.01331	5	1.08554	5	0.998881	5	2	2051.97	-2.3168
gEDGQLGLGDAEDR	K4BZB7	N-Term(iTRAQ8plex)	36.28	1.03205	1	1.09211	1	0.998711	1	1.12525	1	1.01832	1	0.955365	1	0.804182	1	1.09261	1	2	1735.84	-2.43587
vDAIVENVINEHk	A1XEK4	N-Term(iTRAQ8plex); K13(iTRAQ8plex)	36.27	1.00475	1	1.00275	1	0.970486	1	0.90882	1	1.06579	1	1.04153	1	1.11932	1	0.869888	1	3	2088.19	0.253874
gITINTATVEyETENR	M1BJQ9;P43643	N-Term(iTRAQ8plex); Y11(iTRAQ8plex)	36.25																	3	2419.28	-3.33707
fDAVIHFAGLk	K4CPP0	N-Term(iTRAQ8plex); K11(iTRAQ8plex)	36.23	1.03743	1	1.04156	1	1.11555	1	0.974676	1	0.766189	1	1.05214	1	1.07344	1	0.909487	1	3	1826.07	-4.26513
lkEVEAVcNPIITAVYQR	M1BLB0;Q03685;K4C5Z1	N-Term(iTRAQ8plex); K2(iTRAQ8plex); C8(Carbamidomethyl)	36.23																	3	2711.53	-2.85338
gLGmHVIAHDPYAPADR	M1BJG9;M1C4S4	N-Term(iTRAQ8plex); M4(Oxidation)	36.23																	3	2140.09	-1.66194
aYSTEEYLk	M1AN15	N-Term(iTRAQ8plex); K9(iTRAQ8plex)	36.22	1.06462	1	0.972136	1	1.11499	1	1.02503	1	0.9712	1	1.05903	1	0.944447	1	0.874513	1	2	1711.93	-0.894496
[truncated: 6,067 more rows]
