# Supplementary material for: Quantitative Proteomic Analysis Provides Novel Insights into Cold Stress Responses in Petunia Seedlings
Source: Front Plant Sci. 2016 Feb 25;7:136. doi: 10.3389/fpls.2016.00136 (PMC4766708; doi:10.3389/fpls.2016.00136)
Supplement: Table S5 — Identification of all detected proteins. [file Table5.XLSX]

## Sheet: Sheet1
Accession	Description	Pfam IDs	GO Terms	Molecular Function	Cellular Component	Biological Process	Coverage	Unique Peptides	Pfam IDs	114/(113+114+115+116+117+118+119+121)	114/(113+114+115+116+117+118+119+121) Variability [%]	113/(113+114+115+116+117+118+119+121)	113/(113+114+115+116+117+118+119+121) Variability [%]	116/(113+114+115+116+117+118+119+121)	116/(113+114+115+116+117+118+119+121) Variability [%]	117/(113+114+115+116+117+118+119+121)	117/(113+114+115+116+117+118+119+121) Variability [%]	118/(113+114+115+116+117+118+119+121)	118/(113+114+115+116+117+118+119+121) Variability [%]	119/(113+114+115+116+117+118+119+121)	119/(113+114+115+116+117+118+119+121) Variability [%]	121/(113+114+115+116+117+118+119+121)	121/(113+114+115+116+117+118+119+121) Variability [%]	115/(113+114+115+116+117+118+119+121)	115/(113+114+115+116+117+118+119+121) Variability [%]	MW [kDa]	calc. pI
P05499	ATP synthase subunit a OS=Nicotiana tabacum GN=ATP6 PE=3 SV=1 - [ATP6_TOBAC]	Protein not found	Protein not found				12.6	19	Protein not found	0.954773	10.2532	1.0142	7.66636	1.03856	11.5547	0.991975	11.3878	1.01722	10.6864	1.00407	8.32137	0.998632	15.0922	0.996471	13.681	1047.72	6.21436
P14903	Fruit-specific protein OS=Solanum lycopersicum GN=2A11 PE=1 SV=1 - [FSPM_SOLLC]	Protein not found	Protein not found				24.02	27	Protein not found	1.00591	8.20527	1.04328	7.59482	1.02195	8.9478	1.04697	11.1822	0.993826	11.5445	1.00476	8.33427	0.872564	14.1255	1.04195	15.1944	484.973	6.29053
P51824	ADP-ribosylation factor 1 OS=Solanum tuberosum PE=2 SV=2 - [ARF1_SOLTU]	Protein not found	Protein not found				15.3	13	Protein not found	0.881496	13.9091	1.0366	7.40297	1.0481	13.9508	0.944064	11.6784	1.07402	15.7605	0.996536	7.06506	0.920059	11.8949	1.10219	15.2261	488.162	6.45557
Q9SXN6	Retinoblastoma-related protein 1 OS=Nicotiana tabacum GN=RB1 PE=2 SV=1 - [RBR1_TOBAC]	Protein not found	Protein not found				14.95	14	Protein not found	1.03145	11.6661	1.057	8.86757	1.09339	11.4388	1.07676	15.4339	0.927345	12.222	1.00395	8.97656	0.841161	12.6259	0.975804	12.4924	619.339	7.6792
Q00081	Glucose-1-phosphate adenylyltransferase large subunit 1 (Fragment) OS=Solanum tuberosum GN=AGPS1 PE=2 SV=1 - [GLGL1_SOLTU]	Protein not found	Protein not found				14.03	12	Protein not found	1.0396	6.61801	1.0875	6.45234	1.06257	6.61707	1.0386	13.2003	0.973366	10.3993	0.993261	6.49544	0.890968	13.6837	0.976439	8.46464	340.604	7.03467
P55311	Catalase OS=Solanum melongena PE=2 SV=1 - [CATA_SOLME]	Protein not found	Protein not found				8.94	11	Protein not found	0.957113	13.8243	1.08427	8.24884	1.14447	12.2001	1.0978	18.8616	0.945164	11.0183	0.988897	11.0464	0.915866	22.0881	0.944735	16.4883	787.498	7.40088
Q2VEI6	DNA-directed RNA polymerase subunit beta'' OS=Solanum tuberosum GN=rpoC2 PE=3 SV=1 - [RPOC2_SOLTU]	Protein not found	Protein not found				8.14	19	Protein not found	1.04006	11.9185	0.967782	8.94753	0.966099	9.98839	1.05116	8.98075	1.02409	13.8246	0.99526	9.05611	0.929563	9.77736	1.03749	13.7444	500.736	10.2866
P62114	Protein PsbN OS=Nicotiana tabacum GN=psbN PE=3 SV=1 - [PSBN_TOBAC]	Protein not found	Protein not found				7.73	7	Protein not found	1.04181	8.57419	1.01909	6.45164	0.997566	6.78018	1.07559	12.5352	0.889226	14.3515	1.09808	8.72238	0.988925	5.71735	0.903613	17.6831	389.834	7.2251
P43643	Elongation factor 1-alpha OS=Nicotiana tabacum PE=2 SV=1 - [EF1A_TOBAC]	Protein not found	Protein not found				25.41	6	Protein not found	1.05797	11.9142	0.988918	7.1169	1.01686	6.24792	0.963453	10.335	0.925211	7.9273	1.04092	6.96878	1.02672	10.0421	0.926711	15.5026	176.328	7.31299
P93563	Guanine nucleotide-binding protein subunit beta OS=Solanum tuberosum GN=GB1 PE=2 SV=1 - [GBB_SOLTU]	Protein not found	Protein not found				11.62	23	Protein not found	1.03243	8.0239	1.04742	5.38247	1.03726	8.06764	1.0652	10.125	0.948482	11.7238	1.02256	7.16495	0.903622	10.2267	0.983531	12.1599	334.116	7.02002
B5LAU8	Putative ferredoxin-dependent glutamate synthase 1 OS=Capsicum annuum PE=2 SV=1 - [B5LAU8_CAPAN]	Pf00310; Pf01493; Pf01645; Pf04898	[GO:0003824]; GO:0003674 [GO:0006537]; GO:0006536; GO:0009084; GO:0009064; GO:0008652; GO:0006520; GO:0046394; GO:0019752; GO:0044238; GO:0016053; GO:0043436; GO:0008152; GO:0006082; GO:0044249; GO:0044283; GO:0042180; GO:0008150; GO:0044237; GO:0044281; GO:0009058; GO:0044711; GO:0009987; GO:0044710 [GO:0006807]; GO:0044710; GO:0008152; GO:0008150 [GO:0008152]; GO:0008150 [GO:0015930]; GO:001663…	catalytic activity		metabolic process	17.6	5	Pf00310; Pf01493; Pf01645; Pf04898	1.04585	3.6045	0.981732	6.58976	1.0459	11.8245	1.00291	9.95801	0.994367	22.4706	0.979579	4.87077	0.949838	12.4788	0.972651	8.21188	177.609	6.53662
M0ZY56	Uncharacterized protein OS=Solanum tuberosum GN=PGSC0003DMG400004101 PE=3 SV=1 - [M0ZY56_SOLTU]	Protein not found	Protein not found				24.47	11	Protein not found	1.00166	6.75445	1.21783	10.0712	0.961537	7.75748	1.31069	16.6642	1.16518	10.4312	0.997293	5.85175	0.483215	67.5878	1.0698	6.20435	104.947	6.7417
P49730	Ribonucleoside-diphosphate reductase small chain OS=Nicotiana tabacum PE=2 SV=1 - [RIR2_TOBAC]	Protein not found	Protein not found				3.97	20	Protein not found	1.09087	11.8663	0.989264	8.3765	1.02975	12.047	1.09998	11.1613	0.948824	10.8641	1.01166	14.4835	0.821358	13.8303	0.972501	11.9235	1200.68	9.90576
P93788	Remorin OS=Solanum tuberosum PE=1 SV=1 - [REMO_SOLTU]	Protein not found	Protein not found				14.69	22	Protein not found	1.01893	8.48271	0.982539	8.43341	1.00229	6.20393	1.0623	9.55973	0.939931	13.6206	1.12552	10.629	0.907402	8.18067	0.975563	13.2348	258.08	10.4185
Q31859	Ribulose bisphosphate carboxylase large chain (Fragment) OS=Anthocercis viscosa GN=rbcL PE=3 SV=1 - [RBL_ANTVS]	Protein not found	Protein not found				38.48	2	Protein not found	0.890499	10.91	1.01957	12.8284	1.06486	13.8494	0.930637	15.8503	1.00785	16.3448	1.01541	8.76763	0.950505	7.88671	1.03097	10.663	45.4581	7.1665
E0DA04	Ribulose bisphosphate carboxylase large chain (Fragment) OS=Solanum sp. SH-2010 PE=3 SV=1 - [E0DA04_9SOLN]	Protein not found	Protein not found				33.91	5	Protein not found	0.958887	17.7113	1.09882	20.2363	0.9155	21.0262	1.10186	31.4176	1.07596	14.7146	0.984134	14.6321	0.582825	31.9889	1.07937	24.4275	77.5076	6.46826
P61046	Cytochrome b6-f complex subunit 8 OS=Nicotiana tabacum GN=petN PE=1 SV=1 - [PETN_TOBAC]	Protein not found	Protein not found				21.57	15	Protein not found	1.01947	8.88447	1.05092	10.4133	1.04938	8.98927	1.00184	12.7896	0.944996	8.31886	0.992432	10.6573	0.943109	12.832	0.993654	15.3145	164.321	8.23584
K4BX20	ATP synthase subunit beta OS=Solanum lycopersicum GN=Solyc05g008460.2 PE=3 SV=1 - [K4BX20_SOLLC]	Pf00006; Pf00306; Pf02874; Pf11421	[GO:0016021]; GO:0031224; GO:0044425; GO:0005575; GO:0016020		membrane		43.99	1	Pf00006; Pf00306; Pf02874; Pf11421	1.10856	7.00258	0.956267	0.468367	1.06669	3.30774	0.944391	2.2067	0.933343	2.00407	1.03559	2.24653	1.05147	6.70086	0.86565	7.58931	59.57	6.06201
M1AL00	Uncharacterized protein OS=Solanum tuberosum GN=PGSC0003DMG400009698 PE=4 SV=1 - [M1AL00_SOLTU]	Protein not found	Protein not found				18.15	4	Protein not found	0.978308	6.45499	1.0343	6.14317	1.03909	9.87927	1.06207	5.93072	1.0863	7.95668	0.929276	8.5034	0.889924	12.3433	1.10025	6.55981	176.779	6.55127
M1D6E8	Uncharacterized protein OS=Solanum tuberosum GN=PGSC0003DMG400033037 PE=3 SV=1 - [M1D6E8_SOLTU]	Protein not found	Protein not found				48.62	2	Protein not found	0.99401	15.9532	1.14149	10.5026	1.05855	7.09976	1.06991	8.54422	1.01582	6.81367	0.822138	7.18674	0.959119	25.9836	1.1343	1.49366	40.2425	7.54736
K4B1S1	Uncharacterized protein OS=Solanum lycopersicum GN=Solyc01g103450.2 PE=3 SV=1 - [K4B1S1_SOLLC]	Pf00012; Pf06723					32.01	18	Pf00012; Pf06723	1.00183	9.35342	1.0258	8.63795	1.02486	10.1158	1.08083	8.63172	0.987605	16.6454	0.98154	9.06837	0.935611	8.81973	1.01255	16.9504	74.8508	5.33838
P31212	Threonine dehydratase biosynthetic (Fragment) OS=Solanum tuberosum GN=TD PE=2 SV=1 - [THD1_SOLTU]	Protein not found	Protein not found				9.73	11	Protein not found	1.0043	8.81387	1.0226	9.79028	1.02473	11.2174	1.02222	10.3489	1.03473	14.9709	0.974264	8.57114	0.945662	10.0936	1.01971	13.5969	243.772	6.39209
P21343	Pyrophosphate--fructose 6-phosphate 1-phosphotransferase subunit beta OS=Solanum tuberosum PE=1 SV=2 - [PFPB_SOLTU]	Protein not found	Protein not found				6.94	18	Protein not found	1.04181	8.05482	1.02017	6.82333	1.04741	7.05432	1.01606	11.1185	0.920309	9.78247	1.08439	5.31855	0.978658	7.15939	0.88557	7.66731	572.914	6.04932
K4BJ22	Uncharacterized protein OS=Solanum lycopersicum GN=Solyc03g096000.2 PE=4 SV=1 - [K4BJ22_SOLLC]	Protein not found	Protein not found				17.83	3	Protein not found	0.966392	4.98265	1.01881	12.4806	1.05006	9.10362	0.967016	9.54459	0.994847	6.10718	1.00361	7.72246	1.00384	7.36148	0.946859	4.49229	158.125	5.32568
M1CII0	Uncharacterized protein OS=Solanum tuberosum GN=PGSC0003DMG400026502 PE=3 SV=1 - [M1CII0_SOLTU]	Protein not found	Protein not found				36.92	10	Protein not found	0.961432	13.3291	1.02654	8.90228	0.985872	11.982	1.00579	11.5071	1.04781	17.559	0.972774	10.1149	0.951678	17.0653	1.10565	19.5244	68.584	5.45264
P93565	Fructose-bisphosphate aldolase (Fragment) OS=Solanum tuberosum PE=2 SV=1 - [P93565_SOLTU]	Pf00274	[GO:0003824]; GO:0003674 [GO:0004332]; GO:0016832; GO:0016830; GO:0016829; GO:0003824; GO:0003674 [GO:0006096]; GO:0006007; GO:0006091; GO:0006006; GO:0019320; GO:0044237; GO:0019318; GO:0046365; GO:0008152; GO:0009987; GO:0005996; GO:0016052; GO:0008150; GO:0005975; GO:0009056; GO:0044238 [GO:0016829]; GO:0003824; GO:0003674	catalytic activity		metabolic process	45.38	2	Pf00274	0.957551	9.93236	1.01235	3.69066	1.13798	8.92109	0.933299	10.0907	0.912877	5.12815	1.05198	8.16935	0.94286	15.6174	0.993192	9.97904	38.4608	6.13818
K4D2Y1	Uncharacterized protein OS=Solanum lycopersicum GN=Solyc10g080940.1 PE=3 SV=1 - [K4D2Y1_SOLLC]	Pf00091; Pf03953	[GO:0016021]; GO:0031224; GO:0044425; GO:0005575; GO:0016020		membrane		50	3	Pf00091; Pf03953	0.952328	7.97403	0.94018	11.9347	0.889835	3.97922	0.932227	7.70841	1.10005	10.2755	1.03435	10.4437	1.13849	10.635	0.974992	10.1449	50.9261	4.86865
P04992	Ribulose bisphosphate carboxylase large chain OS=Petunia hybrida GN=rbcL PE=1 SV=1 - [RBL_PETHY]	Protein not found	Protein not found				41.75	3	Protein not found	0.983998	10.2646	1.03715	9.1982	1.12688	13.6409	0.966674	12.1398	0.918811	11.097	1.04873	12.487	0.910632	9.08725	0.985818	12.4741	33.3365	6.04932
M0ZV40	Uncharacterized protein OS=Solanum tuberosum GN=PGSC0003DMG400003419 PE=3 SV=1 - [M0ZV40_SOLTU]	Protein not found	Protein not found				39.34	1	Protein not found	1.11139	0.0152158	1.04907	3.14993	1.03974	2.13116	0.968871	13.692	0.963408	5.93657	1.03451	2.77643	0.925351	11.7526	0.910048	4.63906	54.2085	5.09717
K4C5S4	Uncharacterized protein OS=Solanum lycopersicum GN=Solyc06g051310.2 PE=4 SV=1 - [K4C5S4_SOLLC]	Pf00637; Pf01394; Pf09268	[GO:0016021]; GO:0031224; GO:0044425; GO:0005575; GO:0016020		membrane		14.52	4	Pf00637; Pf01394; Pf09268	1.03585	2.49185	0.984316	9.72941	1.03766	5.43065	1.05408	10.6741	1.01388	2.91134	0.969908	2.18689	1.0132	13.1701	0.952637	5.6077	192.531	5.42725
M1D6E0	Uncharacterized protein OS=Solanum tuberosum GN=PGSC0003DMG400033034 PE=3 SV=1 - [M1D6E0_SOLTU]	Protein not found	Protein not found				26.36	1	Protein not found	0.905884	9.43259	1.14381	5.6834	1.11408	0.265227	1.04534	8.91428	0.944188	0.484318	0.940258	6.73507	0.801797	7.96603	1.02245	2.18059	104.974	6.75635
M1CJD7	Uncharacterized protein OS=Solanum tuberosum GN=PGSC0003DMG400026716 PE=3 SV=1 - [M1CJD7_SOLTU]	Protein not found	Protein not found				39.46	1	Protein not found	0.980722		1.08461		1.12787		1.047		0.940865		0.965054		0.878005		1.04558		53.3512	5.13525
M1B5I2	Uncharacterized protein OS=Solanum tuberosum GN=PGSC0003DMG402014476 PE=3 SV=1 - [M1B5I2_SOLTU]	Protein not found	Protein not found				26.33	4	Protein not found	1.02235	9.88495	0.999316	5.79585	1.10839	6.58708	1.05343	7.46721	1.0294	16.0632	0.963983	3.67269	0.925765	6.0313	0.993909	7.33908	102.14	6.30322
M1ATQ7	Uncharacterized protein OS=Solanum tuberosum GN=PGSC0003DMG400011530 PE=3 SV=1 - [M1ATQ7_SOLTU]	Protein not found	Protein not found				39.35	1	Protein not found	1.02387	6.81146	1.08506	6.8873	1.07253	10.3423	1.00404	11.6373	0.906595	9.83192	1.07164	7.09603	0.897009	11.5227	0.910868	12.8108	42.6814	8.26514
M1CVH1	Uncharacterized protein OS=Solanum tuberosum GN=PGSC0003DMG400029406 PE=3 SV=1 - [M1CVH1_SOLTU]	Protein not found	Protein not found				30.44	1	Protein not found	0.954959		0.993284		0.955732		0.982099		1.20129		1.11908		0.792299		1.10098		47.8966	7.60596
M1AHN5	Uncharacterized protein OS=Solanum tuberosum GN=PGSC0003DMG400008917 PE=3 SV=1 - [M1AHN5_SOLTU]	Protein not found	Protein not found				29.71	2	Protein not found	0.948409	10.5324	0.990705	18.8557	0.926342	13.7685	1.02957	6.13732	1.12188	24.7394	0.889374	8.92746	0.883066	27.0375	1.2146	6.88953	65.104	5.45264
K4CMY9	Phosphoribulokinase OS=Solanum lycopersicum GN=Solyc08g076220.2 PE=3 SV=1 - [K4CMY9_SOLLC]	Pf00485					38.75	14	Pf00485	1.0085	8.50995	1.03759	7.69961	1.05987	7.43421	0.996269	10.4724	0.934005	10.1734	1.05003	6.8954	0.967035	7.55985	0.923009	12.2525	44.3935	6.37939
M0ZKX1	Uncharacterized protein OS=Solanum tuberosum GN=PGSC0003DMG400001148 PE=3 SV=1 - [M0ZKX1_SOLTU]	Protein not found	Protein not found				28.57	10	Protein not found	0.967002	10.3958	0.96217	7.26411	1.07249	9.85625	1.00616	8.39394	1.02853	15.6025	0.968585	7.43164	1.00276	7.0258	0.994415	13.623	61.8603	5.47803
B5M4B0	Alpha-tubulin (Fragment) OS=Solanum tuberosum PE=2 SV=1 - [B5M4B0_SOLTU]	Pf00091; Pf03953	[GO:0000166]; GO:0036094; GO:1901265; GO:0005488; GO:0097159; GO:1901363; GO:0003674 [GO:0003924]; GO:0017111; GO:0016462; GO:0016818; GO:0016817; GO:0016787; GO:0003824; GO:0003674 [GO:0005198]; GO:0003674 [GO:0005525]; GO:0032561; GO:0035639; GO:0019001; GO:0032555; GO:1901265; GO:0017076; GO:0032553; GO:0097159; GO:1901363; GO:0000166; GO:0005488; GO:0036094; GO:0003674 [GO:0005737]; GO:004442…	nucleotide binding; catalytic activity; structural molecule activity	cytoplasm; cytoskeleton	metabolic process; cellular component movement; cell organization and biogenesis	40.53	3	Pf00091; Pf03953	0.942278	2.44653	1.16134	5.49752	0.860018	2.11133	1.40875	22.8667	1.18725	10.4107	1.05835	2.34822	0.581198	43.3758	0.964388	12.3136	49.5093	5.021
Q9SXX4	Fructose-bisphosphate aldolase OS=Nicotiana paniculata GN=NpAldP1 PE=1 SV=1 - [Q9SXX4_NICPA]	Protein not found	Protein not found				40.36	5	Protein not found	1.02727	10.471	1.06233	9.65445	1.15941	9.58721	0.969144	11.7219	0.876403	10.8886	1.0467	5.19565	0.923011	11.0731	0.920405	5.38959	29.5853	8.57275
Q9S6Z0	ATP synthase subunit beta (Fragment) OS=Petunia axillaris GN=atpB PE=3 SV=1 - [Q9S6Z0_9SOLA]	Protein not found	Protein not found				58.33	2	Protein not found	1.09747	7.42811	1.04674	4.23502	1.17584	7.71247	1.05355	5.44939	0.896801	8.22757	0.939581	3.36571	0.876279	9.97962	0.964467	7.20173	25.5641	5.68115
P29196	Phosphoenolpyruvate carboxylase OS=Solanum tuberosum GN=PPC1 PE=2 SV=2 - [CAPP_SOLTU]	Protein not found	Protein not found				12.22	3	Protein not found	1.02013	10.2529	0.978525	6.1756	1.01977	5.60552	1.02762	12.9221	0.973103	10.3579	1.02422	3.09126	0.975737	4.52416	0.982597	10.2057	218.509	5.94775
M1B4K0	Uncharacterized protein OS=Solanum tuberosum GN=PGSC0003DMG400014248 PE=3 SV=1 - [M1B4K0_SOLTU]	Protein not found	Protein not found				24.22	3	Protein not found	0.975142	7.93006	0.948413	8.7039	1.02113	8.49986	1.03444	11.72	1.00633	9.20235	0.955154	10.9094	0.987886	12.6666	0.967443	19.6815	102.365	6.63916
Q08435	Plasma membrane ATPase 1 OS=Nicotiana plumbaginifolia GN=PMA1 PE=2 SV=1 - [PMA1_NICPL]	Pf00122; Pf00690; Pf00702; Pf12710	[GO:0000166]; GO:0036094; GO:1901265; GO:0005488; GO:0097159; GO:1901363; GO:0003674 [GO:0003824]; GO:0003674 [GO:0005524]; GO:0032559; GO:0035639; GO:0030554; GO:0032555; GO:1901265; GO:0017076; GO:0032553; GO:0097159; GO:1901363; GO:0000166; GO:0005488; GO:0036094; GO:0003674 [GO:0005886]; GO:0016020; GO:0044464; GO:0071944; GO:0005575; GO:0005623 [GO:0006200]; GO:0009154; GO:0009207; GO:004603…	nucleotide binding; catalytic activity; transporter activity; metal ion binding	membrane	metabolic process; transport	24.66	1	Pf00122; Pf00690; Pf00702; Pf12710	1.03625	4.12494	0.9356	2.52447	1.14111	7.16585	0.962528	3.57371	0.946587	2.36161	1.04972	0.565536	1.03909	12.4295	0.880183	5.75328	105.089	6.88818
M1B583	Uncharacterized protein OS=Solanum tuberosum GN=PGSC0003DMG400014405 PE=3 SV=1 - [M1B583_SOLTU]	Protein not found	Protein not found				30.62	3	Protein not found	1.07447	3.17617	1.00141	5.59483	1.11055	5.92577	0.955043	8.51129	0.948464	14.6009	0.973458	5.87969	0.988893	6.1311	0.958257	3.35906	80.0948	5.03369
I7J2T7	Ran GTPase activating protein 2 OS=Solanum phureja GN=RanGAP2 PE=4 SV=1 - [I7J2T7_9SOLN]	Protein not found	Protein not found				38.02	1	Protein not found	1.09025	6.2666	1.02042	2.05485	1.07111	5.03124	1.00014	1.20387	0.918081	2.24276	0.984967	1.91374	0.952708	1.40049	0.986204	9.45348	43.6052	5.43994
I0B7J4	Chloroplast PsbO4 OS=Nicotiana benthamiana GN=psbO4 PE=2 SV=1 - [I0B7J4_NICBE]	Pf01716	[GO:0005509]; GO:0046872; GO:0043169; GO:0043167; GO:0005488; GO:0003674 [GO:0009523]; GO:0009521; GO:0034357; GO:0043234; GO:0044425; GO:0044436; GO:0009579; GO:0016020; GO:0032991; GO:0005575; GO:0044424; GO:0005622; GO:0044464; GO:0005623 [GO:0009654]; GO:0009523; GO:0043234; GO:0044425; GO:0044436; GO:0009521; GO:0032991; GO:0005575; GO:0016020; GO:0009579; GO:0044424; GO:0034357; GO:0005622;…	metal ion binding	membrane	metabolic process; regulation of biological process	45.65	3	Pf01716	1.0522	6.45147	1.02581	7.81596	0.994679	10.4348	1.03591	10.759	0.892183	8.30153	1.09878	6.14564	1.02595	5.61682	0.907551	13.1467	35.323	5.49072
M0ZYR0	Uncharacterized protein OS=Solanum tuberosum GN=PGSC0003DMG400004272 PE=3 SV=1 - [M0ZYR0_SOLTU]	Protein not found	Protein not found				36.08	4	Protein not found	1.09097	12.556	1.01155	5.60768	0.91448	11.9744	0.89787	10.5153	1.01758	20.824	1.04874	7.74706	1.05031	18.5117	0.974364	29.239	49.6254	5.09717
M1B4S9	Uncharacterized protein OS=Solanum tuberosum GN=PGSC0003DMG400014296 PE=3 SV=1 - [M1B4S9_SOLTU]	Protein not found	Protein not found				44.95	0	Protein not found																	36.6545	4.94482
C5MR70	Chloroplast manganese stabilizing protein-II (Fragment) OS=Solanum tuberosum GN=Msp-II PE=2 SV=1 - [C5MR70_SOLTU]	Pf01716	[GO:0005509]; GO:0046872; GO:0043169; GO:0043167; GO:0005488; GO:0003674 [GO:0009523]; GO:0009521; GO:0034357; GO:0043234; GO:0044425; GO:0044436; GO:0009579; GO:0016020; GO:0032991; GO:0005575; GO:0044424; GO:0005622; GO:0044464; GO:0005623 [GO:0009654]; GO:0009523; GO:0043234; GO:0044425; GO:0044436; GO:0009521; GO:0032991; GO:0005575; GO:0016020; GO:0009579; GO:0044424; GO:0034357; GO:0005622;…	metal ion binding	membrane	metabolic process; regulation of biological process	44.22	1	Pf01716	1.02066		1.01924		0.991164		1.05842		1.0541		1.06452		0.97476		0.85607		31.2138	6.771
Q9LM03	Methionine synthase OS=Solanum tuberosum GN=MS PE=2 SV=1 - [Q9LM03_SOLTU]	Pf01717; Pf08267	[GO:0003871]; GO:0008172; GO:0042085; GO:0008168; GO:0016741; GO:0016740; GO:0003824; GO:0003674 [GO:0008168]; GO:0016741; GO:0016740; GO:0003824; GO:0003674 [GO:0008270]; GO:0046914; GO:0046872; GO:0043169; GO:0043167; GO:0005488; GO:0003674 [GO:0008652]; GO:0006520; GO:0046394; GO:0019752; GO:0044238; GO:0016053; GO:0043436; GO:0008152; GO:0006082; GO:0044249; GO:0044283; GO:0042180; GO:0008150…	catalytic activity; metal ion binding		metabolic process	19.35	10	Pf01717; Pf08267	1.06276	10.2796	0.993018	9.43955	1.02427	8.64323	0.968472	11.3635	0.998749	11.1487	0.927795	8.688	1.01823	17.3812	0.98781	14.251	84.6127	6.31592
P49319	Catalase isozyme 1 OS=Nicotiana tabacum GN=CAT-1 PE=1 SV=2 - [CATA1_TOBAC]	Pf00199; Pf06628	[GO:0004096]; GO:0004601; GO:0016209; GO:0016684; GO:0003674; GO:0016491; GO:0003824 [GO:0004601]; GO:0016209; GO:0016684; GO:0003674; GO:0016491; GO:0003824 [GO:0005777]; GO:0042579; GO:0043231; GO:0044444; GO:0043227; GO:0043229; GO:0005737; GO:0044424; GO:0043226; GO:0005622; GO:0044464; GO:0005575; GO:0005623 [GO:0006979]; GO:0006950; GO:0050896; GO:0008150 [GO:0009514]; GO:0005777; GO:004257…	antioxidant activity; catalytic activity; metal ion binding	cytoplasm	response to stimulus; metabolic process	28.46	1	Pf00199; Pf06628	1.02774	10.2135	1.0383	7.35039	0.90523	7.44536	0.96815	8.85147	1.05636	18.2878	0.983937	9.8575	1.0062	13.5959	1.10193	17.9919	56.7882	7.07861
P19595	UTP--glucose-1-phosphate uridylyltransferase OS=Solanum tuberosum PE=1 SV=3 - [UGPA_SOLTU]	Protein not found	Protein not found				17.83	6	Protein not found	1.05215	4.19752	0.993535	4.86162	1.0845	5.95523	0.95743	6.14195	0.935838	8.18141	1.03688	4.79563	1.07707	8.04531	0.908126	8.25217	161.85	6.21436
E5KXY0	Chloroplast Rubisco activase (Fragment) OS=Solanum tuberosum GN=RCA PE=4 SV=1 - [E5KXY0_SOLTU]	Pf00004	[GO:0005524]; GO:0032559; GO:0035639; GO:0030554; GO:0032555; GO:1901265; GO:0017076; GO:0032553; GO:0097159; GO:1901363; GO:0000166; GO:0005488; GO:0036094; GO:0003674	nucleotide binding			34.54	1	Pf00004	0.781823		1.14154		1.09615		1.04323		0.909584		1.03957		1.18329		0.788809		39.5169	8.44092
Q9SXX5	Fructose-bisphosphate aldolase OS=Nicotiana paniculata PE=2 SV=1 - [Q9SXX5_NICPA]	Pf00274	[GO:0003824]; GO:0003674 [GO:0004332]; GO:0016832; GO:0016830; GO:0016829; GO:0003824; GO:0003674 [GO:0006096]; GO:0006007; GO:0006091; GO:0006006; GO:0019320; GO:0044237; GO:0019318; GO:0046365; GO:0008152; GO:0009987; GO:0005996; GO:0016052; GO:0008150; GO:0005975; GO:0009056; GO:0044238 [GO:0016829]; GO:0003824; GO:0003674	catalytic activity		metabolic process	29.65	1	Pf00274	1.04176	4.86828	1.07546	4.45353	1.06409	3.32792	1.02163	6.75848	1.06232	4.12675	0.961906	5.44751	0.827101	5.4798	1.05433	6.17263	42.789	6.78564
M1CKC5	Uncharacterized protein OS=Solanum tuberosum GN=PGSC0003DMG400026978 PE=3 SV=1 - [M1CKC5_SOLTU]	Protein not found	Protein not found				47.18	1	Protein not found	0.969643	5.6838	0.973627	10.3861	0.956493	7.7516	0.999509	6.739	1.03581	4.90253	0.966855	11.623	1.05013	7.64715	1.11144	14.825	36.62	7.47412
Q2XTE5	Hsp90-2-like OS=Solanum tuberosum PE=2 SV=1 - [Q2XTE5_SOLTU]	Protein not found	Protein not found				27.19	1	Protein not found	1.02331		0.992697		0.925336		1.17557		1.22116		0.871119		0.701697		1.31497		74.0717	5.18604
M1BTN7	Uncharacterized protein OS=Solanum tuberosum GN=PGSC0003DMG400020422 PE=3 SV=1 - [M1BTN7_SOLTU]	Protein not found	Protein not found				24.14	7	Protein not found	0.983786	10.0289	0.984215	17.4327	1.08699	5.98646	0.97858	13.9404	1.02313	16.3381	0.997073	9.10857	0.93061	9.55177	1.13541	11.3773	109.096	6.15088
M1C7V7	Uncharacterized protein OS=Solanum tuberosum GN=PGSC0003DMG400024011 PE=3 SV=1 - [M1C7V7_SOLTU]	Protein not found	Protein not found				26.04	9	Protein not found	0.963821	8.84887	0.941637	6.29892	1.07125	17.8308	1.05934	12.3104	1.0687	13.1387	0.99169	8.71719	0.972715	5.45734	1.0013	19.1324	62.9953	5.87158
P49972	Signal recognition particle 54 kDa protein 2 OS=Solanum lycopersicum PE=2 SV=1 - [SR542_SOLLC]	Protein not found	Protein not found				12.83	8	Protein not found	1.00639	8.72344	1.0014	17.934	0.970093	13.3121	0.930999	19.7684	0.980575	12.518	1.00254	6.78083	1.04952	11.7063	0.980484	27.4183	208.1	7.63525
G4Y965	Cytochrome c oxidase subunit 1 (Fragment) OS=Goetzea elegans GN=cox1 PE=3 SV=1 - [G4Y965_GOEEL]	Protein not found	Protein not found				20.04	1	Protein not found	1.02288	2.73824	0.985188	2.14382	0.955458	5.04236	1.0562	5.99028	1.01429	28.1158	1.09245	4.42142	0.8281	24.2799	1.10981	3.15215	53.8211	5.51611
O78327	Transketolase 1 OS=Capsicum annuum PE=2 SV=1 - [O78327_CAPAN]	Pf00456; Pf02779; Pf02780	[GO:0003824]; GO:0003674 [GO:0004802]; GO:0016744; GO:0016740; GO:0003824; GO:0003674 [GO:0008152]; GO:0008150	catalytic activity		metabolic process	19.62	7	Pf00456; Pf02779; Pf02780	1.02851	8.614	1.01856	7.74759	1.03887	10.4995	1.03089	6.82718	1.01312	16.2705	0.981544	11.1186	0.90436	7.37346	0.986654	12.7192	80.0556	6.62451
K4BAW0	Fructose-bisphosphate aldolase OS=Solanum lycopersicum GN=Solyc02g084440.2 PE=3 SV=1 - [K4BAW0_SOLLC]	Pf00274					34.95	3	Pf00274	0.970569	2.70505	1.07982	9.61887	1.07399	5.54354	1.05476	15.569	1.0498	9.32873	1.00048	3.53823	0.872907	22.3065	1.01069	6.00671	42.3708	8.00146
Q2VCJ2	Ribosomal protein L3-like OS=Solanum tuberosum GN=PGSC0003DMG400029760 PE=2 SV=1 - [Q2VCJ2_SOLTU]	Pf00297	[GO:0003735]; GO:0005198; GO:0003674 [GO:0005622]; GO:0044464; GO:0005575; GO:0005623 [GO:0005840]; GO:0030529; GO:0043232; GO:0044444; GO:0032991; GO:0044424; GO:0043228; GO:0043229; GO:0005737; GO:0005575; GO:0005622; GO:0044464; GO:0043226; GO:0005623 [GO:0006412]; GO:0010467; GO:0034645; GO:0044267; GO:0043170; GO:0009059; GO:0044249; GO:0044260; GO:0019538; GO:0008152; GO:0009058; GO:0044237…	structural molecule activity	cytoplasm; ribosome	metabolic process	38.82	6	Pf00297	0.94818	9.10767	0.934272	10.1585	1.02019	3.91539	1.04984	7.84503	0.931113	8.58382	1.15675	11.338	1.08153	8.596	0.854148	12.568	44.3358	10.0815
M1BJQ9	Elongation factor Tu OS=Solanum tuberosum GN=PGSC0003DMG400018190 PE=3 SV=1 - [M1BJQ9_SOLTU]	Protein not found	Protein not found				26.62	1	Protein not found	0.913823	15.2513	0.959817	22.8056	0.968459	5.91426	1.11978	12.0587	1.1728	10.8161	0.964116	11.0891	0.956328	7.73202	1.15391	8.37515	51.8498	6.55127
M1BLB0	Uncharacterized protein OS=Solanum tuberosum GN=PGSC0003DMG400018544 PE=3 SV=1 - [M1BLB0_SOLTU]	Protein not found	Protein not found				21.86	1	Protein not found	0.960451	5.49327	0.980591	4.62823	0.89564	3.68223	1.0421	12.8426	1.28918	3.34574	0.89808	3.14105	0.906941	10.8601	1.09167	3.24614	73.5651	5.21143
I3NT09	Photosystem II CP47 chlorophyll apoprotein (Fragment) OS=Petunia axillaris GN=psbB PE=3 SV=1 - [I3NT09_9SOLA]	Pf00421	[GO:0006810]; GO:0051234; GO:0008150; GO:0051179 [GO:0009507]; GO:0009536; GO:0043231; GO:0044444; GO:0043227; GO:0043229; GO:0005737; GO:0044424; GO:0043226; GO:0005622; GO:0044464; GO:0005575; GO:0005623 [GO:0009521]; GO:0034357; GO:0043234; GO:0044425; GO:0044436; GO:0009579; GO:0016020; GO:0032991; GO:0005575; GO:0044424; GO:0005622; GO:0044464; GO:0005623 [GO:0009523]; GO:0009521; GO:0034357…		cytoplasm; membrane	transport; metabolic process	27.04	11	Pf00421	0.861278	14.3054	1.01594	7.47449	1.10629	9.47856	1.01605	10.8181	0.94978	10.6632	1.10033	10.6412	1.01992	8.3595	0.925529	12.4489	55.4291	6.771
P46263	Tubulin beta-1 chain OS=Solanum tuberosum GN=TUBB1 PE=2 SV=1 - [TBB1_SOLTU]	Pf00091; Pf03953	[GO:0000166]; GO:0036094; GO:1901265; GO:0005488; GO:0097159; GO:1901363; GO:0003674 [GO:0003924]; GO:0017111; GO:0016462; GO:0016818; GO:0016817; GO:0016787; GO:0003824; GO:0003674 [GO:0005198]; GO:0003674 [GO:0005525]; GO:0032561; GO:0035639; GO:0019001; GO:0032555; GO:1901265; GO:0017076; GO:0032553; GO:0097159; GO:1901363; GO:0000166; GO:0005488; GO:0036094; GO:0003674 [GO:0005737]; GO:004442…	nucleotide binding; catalytic activity; structural molecule activity	cytoplasm; cytoskeleton	metabolic process; cellular component movement; cell organization and biogenesis	37.25	2	Pf00091; Pf03953	0.969332	5.01136	0.94738	1.48472	1.04914	1.2979	0.879103	0.249023	1.03735	6.77503	1.16823	3.31698	1.01003	8.21987	0.976656	7.01386	50.455	4.85596
M1BLM4	Uncharacterized protein OS=Solanum tuberosum GN=PGSC0003DMG400018622 PE=4 SV=1 - [M1BLM4_SOLTU]	Protein not found	Protein not found				29.38	8	Protein not found	1.07644	9.39084	1.04576	5.54843	1.07408	10.9632	1.07748	8.41859	0.996286	11.263	0.915675	8.56851	0.78201	11.2561	1.11289	8.43626	53.3142	7.04932
G1CBZ5	Photosystem II CP43 chlorophyll apoprotein OS=Solanum tuberosum GN=psbC PE=3 SV=1 - [G1CBZ5_SOLTU]	Pf00421	[GO:0009507]; GO:0009536; GO:0043231; GO:0044444; GO:0043227; GO:0043229; GO:0005737; GO:0044424; GO:0043226; GO:0005622; GO:0044464; GO:0005575; GO:0005623 [GO:0009521]; GO:0034357; GO:0043234; GO:0044425; GO:0044436; GO:0009579; GO:0016020; GO:0032991; GO:0005575; GO:0044424; GO:0005622; GO:0044464; GO:0005623 [GO:0009523]; GO:0009521; GO:0034357; GO:0043234; GO:0044425; GO:0044436; GO:0009579;…		cytoplasm; membrane	metabolic process	29.72	10	Pf00421	0.825036	16.8377	0.99644	8.54541	1.07299	14.2711	0.897365	16.1293	1.05798	19.3318	1.0769	13.2172	1.00069	12.4202	1.04123	17.4054	50.3229	6.7124
K7WNY2	Glyceraldehyde 3-phosphate dehydrogenase OS=Solanum tuberosum GN=PGSC0003DMG400015253 PE=2 SV=1 - [K7WNY2_SOLTU]	Protein not found	Protein not found				45.1	1	Protein not found	1.09756	20.8852	1.11698	8.90353	0.900686	5.52831	0.841536	7.22611	0.952289	13.9224	0.999222	14.3407	1.09095	10.1976	1.05487	23.5188	36.7011	7.51807
P30360	Probable cinnamyl alcohol dehydrogenase 2 OS=Nicotiana tabacum GN=CAD19 PE=1 SV=1 - [CADH2_TOBAC]	Protein not found	Protein not found				18.67	9	Protein not found	1.06866	6.29151	1.10812	7.77934	1.16716	9.39906	1.00306	7.13482	0.899561	7.52081	0.956045	7.14148	0.797142	18.0549	1.05089	7.56581	83.409	6.48096
Q07346	Glutamate decarboxylase OS=Petunia hybrida GN=GAD PE=1 SV=1 - [DCE_PETHY]	Pf00282	[GO:0003824]; GO:0003674 [GO:0004351]; GO:0016831; GO:0016830; GO:0016829; GO:0003824; GO:0003674 [GO:0005516]; GO:0005515; GO:0005488; GO:0003674 [GO:0006536]; GO:0009064; GO:0006520; GO:0019752; GO:0044238; GO:0043436; GO:0008152; GO:0006082; GO:0042180; GO:0008150; GO:0044237; GO:0044281; GO:0009987; GO:0044710 [GO:0016829]; GO:0003824; GO:0003674 [GO:0016831]; GO:0016830; GO:0016829; GO:00038…	catalytic activity; protein binding		metabolic process	27.6	11	Pf00282	1.01134	8.42104	1.08764	7.3688	1.06508	11.2019	0.946715	9.04779	0.951718	13.5574	0.970402	8.85471	0.95506	6.04311	1.01541	17.6094	56.6898	5.70654
K4CL74	Uncharacterized protein OS=Solanum lycopersicum GN=Solyc08g062910.2 PE=4 SV=1 - [K4CL74_SOLLC]	Pf00009; Pf00679; Pf03144; Pf03764	[GO:0016021]; GO:0031224; GO:0044425; GO:0005575; GO:0016020		membrane		18.7	10	Pf00009; Pf00679; Pf03144; Pf03764	0.995058	9.19696	0.973014	10.2826	1.04755	10.1555	1.07232	8.97938	0.962437	12.9448	0.999353	8.61937	1.03166	12.124	0.963409	14.8064	85.942	5.73193
M1CZI3	Uncharacterized protein OS=Solanum tuberosum GN=PGSC0003DMG400030405 PE=3 SV=1 - [M1CZI3_SOLTU]	Protein not found	Protein not found				26.89	2	Protein not found	0.916626	8.63665	0.979534	11.7282	0.86615	14.9252	1.02484	21.0278	1.18475	14.3919	0.842343	13.4166	0.985758	11.773	1.4171	29.887	58.7208	5.64307
M0ZSD6	Uncharacterized protein OS=Solanum tuberosum GN=PGSC0003DMG402002721 PE=3 SV=1 - [M0ZSD6_SOLTU]	Protein not found	Protein not found				31.98	5	Protein not found	0.974781	9.756	1.01149	5.24035	1.0276	4.87576	0.959938	9.08555	1.05628	13.0511	0.999945	7.79598	0.989735	10.7268	1.07513	11.2849	47.8154	5.80811
M1CL27	Uncharacterized protein OS=Solanum tuberosum GN=PGSC0003DMG400027125 PE=3 SV=1 - [M1CL27_SOLTU]	Protein not found	Protein not found				31.9	1	Protein not found	1.12715	12.0498	1.03699	5.76612	1.12097	3.69519	1.23621	8.19757	0.868718	16.0426	1.06521	5.08432	0.821253	6.62437	0.850654	11.7652	42.6886	6.40479
K4CRK7	Uncharacterized protein OS=Solanum lycopersicum GN=Solyc09g011810.2 PE=3 SV=1 - [K4CRK7_SOLLC]	Pf00316	[GO:0016021]; GO:0031224; GO:0044425; GO:0005575; GO:0016020		membrane		31.76	5	Pf00316	0.954516	8.73179	1.00755	11.5542	1.00651	10.3973	1.05731	9.77758	0.984952	14.4017	1.02156	10.2625	1.02263	10.0915	1.02946	15.9572	44.0011	5.40186
K4BLL7	Uncharacterized protein OS=Solanum lycopersicum GN=Solyc03g117150.2 PE=3 SV=1 - [K4BLL7_SOLLC]	Protein not found	Protein not found				14.65	1	Protein not found	1.02767	0.352211	0.947941	3.06347	1.05752	7.58239	0.934451	7.15859	0.942052	2.25601	1.05787	0.246101	1.11513	5.3648	0.907224	1.3987	98.5159	7.35693
K4B6A3	Uncharacterized protein OS=Solanum lycopersicum GN=Solyc02g062130.2 PE=4 SV=1 - [K4B6A3_SOLLC]	Protein not found	Protein not found				35.56	2	Protein not found	0.975591	5.88272	0.98532	8.78576	0.9804	12.5763	0.946502	7.45294	1.00373	15.927	0.995672	13.2504	1.03075	12.7354	1.14595	19.8587	40.2916	8.48486
B6C9K0	PI-phospholipase C PLC6 OS=Solanum lycopersicum GN=LOC100301941 PE=2 SV=1 - [B6C9K0_SOLLC]	Protein not found	Protein not found				12.2	1	Protein not found	0.874872		1.09851		0.893248		1.05719		1.42214		1.00685		0.627475		1.21745		120.947	6.99072
M1BNR4	Uncharacterized protein OS=Solanum tuberosum GN=PGSC0003DMG400019208 PE=3 SV=1 - [M1BNR4_SOLTU]	Protein not found	Protein not found				32.19	0	Protein not found																	44.6966	5.10986
M0ZI18	Uncharacterized protein OS=Solanum tuberosum GN=PGSC0003DMG400000444 PE=3 SV=1 - [M0ZI18_SOLTU]	Protein not found	Protein not found				20.71	0	Protein not found																	71.2692	5.24951
F4YGE3	Photosystem II reaction center protein Z OS=Solanum delagoense GN=psbZ PE=3 SV=1 - [F4YGE3_9SOLN]	Protein not found	Protein not found				30.91	2	Protein not found	0.938492	6.12446	0.981399	8.79507	1.00703	6.23597	0.967758	12.2774	1.09128	14.2359	0.982748	7.67047	1.01617	13.2651	1.01858	14.7126	47.3403	5.45264
M1BY26	Uncharacterized protein OS=Solanum tuberosum GN=PGSC0003DMG400021556 PE=4 SV=1 - [M1BY26_SOLTU]	Protein not found	Protein not found				18.46	4	Protein not found	1.05897	7.7266	0.981932	2.90425	0.985	2.66945	0.992414	9.70141	1.10478	5.98473	0.894028	10.2618	0.987776	6.68586	1.10019	3.06664	89.7436	5.2876
Q84UY2	Alcohol dehydrogenase 3 (Fragment) OS=Petunia hybrida GN=adh3 PE=2 SV=1 - [Q84UY2_PETHY]	Pf00107; Pf08240	[GO:0000166]; GO:0036094; GO:1901265; GO:0005488; GO:0097159; GO:1901363; GO:0003674 [GO:0008270]; GO:0046914; GO:0046872; GO:0043169; GO:0043167; GO:0005488; GO:0003674 [GO:0016491]; GO:0003824; GO:0003674 [GO:0046872]; GO:0043169; GO:0043167; GO:0005488; GO:0003674 [GO:0055114]; GO:0044710; GO:0008152; GO:0008150	nucleotide binding; metal ion binding; catalytic activity		metabolic process	34.49	5	Pf00107; Pf08240	0.914393	10.2962	1.03152	15.1336	0.85864	16.6396	0.882803	12.0781	0.951684	19.873	1.00858	22.4901	1.19002	11.2414	0.984578	28.9654	40.7848	6.62451
D2XUU3	Chloroplast managanese stabilizing protein (Fragment) OS=Capsicum annuum GN=Msp-ii PE=2 SV=1 - [D2XUU3_CAPAN]	Pf01716	[GO:0005509]; GO:0046872; GO:0043169; GO:0043167; GO:0005488; GO:0003674 [GO:0009523]; GO:0009521; GO:0034357; GO:0043234; GO:0044425; GO:0044436; GO:0009579; GO:0016020; GO:0032991; GO:0005575; GO:0044424; GO:0005622; GO:0044464; GO:0005623 [GO:0009654]; GO:0009523; GO:0043234; GO:0044425; GO:0044436; GO:0009521; GO:0032991; GO:0005575; GO:0016020; GO:0009579; GO:0044424; GO:0034357; GO:0005622;…	metal ion binding	membrane	metabolic process; regulation of biological process	32.38	1	Pf01716	1.07014	10.1415	0.984792	7.66998	0.939071	14.0855	1.05363	8.10155	0.909399	15.3534	1.02269	16.8289	1.00155	11.0014	1.02527	38.3908	29.9391	8.00146
P30173	Actin-101 OS=Solanum tuberosum GN=AC101 PE=3 SV=1 - [ACT13_SOLTU]	Pf00022; Pf01663	[GO:0000166]; GO:0036094; GO:1901265; GO:0005488; GO:0097159; GO:1901363; GO:0003674 [GO:0003824]; GO:0003674 [GO:0005524]; GO:0032559; GO:0035639; GO:0030554; GO:0032555; GO:1901265; GO:0017076; GO:0032553; GO:0097159; GO:1901363; GO:0000166; GO:0005488; GO:0036094; GO:0003674 [GO:0005737]; GO:0044424; GO:0005622; GO:0044464; GO:0005575; GO:0005623 [GO:0005856]; GO:0043232; GO:0043228; GO:004322…	nucleotide binding; catalytic activity	cytoplasm; cytoskeleton		38.2	2	Pf00022; Pf01663	0.984326	13.7006	0.969369	9.46659	0.88333	19.0879	0.956804	10.9158	1.03252	17.8684	0.965941	8.71434	1.06101	7.48133	1.0251	32.1104	41.6169	5.40186
M1AGW8	Uncharacterized protein OS=Solanum tuberosum GN=PGSC0003DMG400008740 PE=4 SV=1 - [M1AGW8_SOLTU]	Protein not found	Protein not found				18.45	5	Protein not found	0.914863	8.49401	0.999945	4.94471	0.981971	12.9559	1.00616	7.89726	1.15642	15.6478	1.0624	10.4842	1.03367	9.94622	1.04745	11.4133	107.091	6.88818
P38550	DNA-directed RNA polymerase subunit beta'' OS=Nicotiana tabacum GN=rpoC2 PE=3 SV=2 - [RPOC2_TOBAC]	Protein not found	Protein not found				2.69	7	Protein not found	1.10615	11.1579	1.00284	9.52922	1.04122	6.27202	1.01183	4.92616	0.956841	8.6038	0.991395	14.4291	0.930171	11.6131	0.970407	10.1853	1445.78	9.86182
B3F8H7	Glucose-1-phosphate adenylyltransferase OS=Nicotiana langsdorffii x Nicotiana sanderae PE=2 SV=1 - [B3F8H7_NICLS]	Pf00483; Pf12804	[GO:0003824]; GO:0003674 [GO:0005978]; GO:0005977; GO:0009250; GO:0006073; GO:0006112; GO:0033692; GO:0044042; GO:0044264; GO:0015980; GO:0000271; GO:0034637; GO:0034645; GO:0005976; GO:0044260; GO:0044262; GO:0006091; GO:0055114; GO:0009059; GO:0016051; GO:0044249; GO:0005975; GO:0043170; GO:0044237; GO:0044710; GO:0009058; GO:0044238; GO:0008152; GO:0009987; GO:0008150 [GO:0008152]; GO:0008150 …	catalytic activity	cytoplasm	metabolic process	34.81	3	Pf00483; Pf12804	0.921547	4.69911	1.02044	4.32839	0.962081	12.442	1.07139	9.72525	1.19321	9.24689	0.980143	3.44419	0.928837	7.7169	1.12821	10.2049	57.092	6.63916
H9C954	Actin (Fragment) OS=Nicotiana benthamiana GN=act PE=2 SV=1 - [H9C954_NICBE]	Pf00022	[GO:0000166]; GO:0036094; GO:1901265; GO:0005488; GO:0097159; GO:1901363; GO:0003674 [GO:0005524]; GO:0032559; GO:0035639; GO:0030554; GO:0032555; GO:1901265; GO:0017076; GO:0032553; GO:0097159; GO:1901363; GO:0000166; GO:0005488; GO:0036094; GO:0003674 [GO:0005737]; GO:0044424; GO:0005622; GO:0044464; GO:0005575; GO:0005623 [GO:0005856]; GO:0043232; GO:0043228; GO:0043229; GO:0043226; GO:0044424…	nucleotide binding	cytoplasm; cytoskeleton		41.35	0	Pf00022																	37.506	5.70654
M1ARI7	Uncharacterized protein OS=Solanum tuberosum GN=PGSC0003DMG400011044 PE=3 SV=1 - [M1ARI7_SOLTU]	Protein not found	Protein not found				29.28	3	Protein not found	1.0639	2.04715	1.01313	9.03437	1.00947	10.4594	1.0341	2.57802	0.876521	5.46416	1.06719	4.44964	0.980317	8.23414	0.901602	15.6789	47.8694	6.11279
M1CP75	Uncharacterized protein OS=Solanum tuberosum GN=PGSC0003DMG400027903 PE=4 SV=1 - [M1CP75_SOLTU]	Protein not found	Protein not found				37.68	5	Protein not found	0.988245	11.216	0.95616	8.67816	0.976078	6.02686	1.08036	9.27673	0.975764	13.8256	1.0995	13.5618	0.96043	19.8599	0.965842	19.2017	44.8691	10.3306
M0ZZV7	Adenosylhomocysteinase OS=Solanum tuberosum GN=PGSC0003DMG400004572 PE=3 SV=1 - [M0ZZV7_SOLTU]	Protein not found	Protein not found				26.6	4	Protein not found	1.08229	11.3054	0.973074	8.14786	1.04001	10.6935	0.949072	10.4964	0.919219	9.47257	0.917092	13.6172	1.04621	11.875	0.930178	14.7585	53.2111	6.1001
P30171	Actin-97 OS=Solanum tuberosum GN=AC97 PE=1 SV=1 - [ACT11_SOLTU]	Pf00022	[GO:0000166]; GO:0036094; GO:1901265; GO:0005488; GO:0097159; GO:1901363; GO:0003674 [GO:0005524]; GO:0032559; GO:0035639; GO:0030554; GO:0032555; GO:1901265; GO:0017076; GO:0032553; GO:0097159; GO:1901363; GO:0000166; GO:0005488; GO:0036094; GO:0003674 [GO:0005737]; GO:0044424; GO:0005622; GO:0044464; GO:0005575; GO:0005623 [GO:0005856]; GO:0043232; GO:0043228; GO:0043229; GO:0043226; GO:0044424…	nucleotide binding	cytoplasm; cytoskeleton		37.93	1	Pf00022	0.970995	3.02435	0.995185	2.37377	0.924717	17.512	1.1618	31.6868	1.07513	13.5596	0.906378	8.22334	0.817781	40.6674	1.28532	12.7698	41.6159	5.49072
P49316	Catalase isozyme 2 OS=Nicotiana plumbaginifolia GN=CAT2 PE=1 SV=1 - [CATA2_NICPL]	Protein not found	Protein not found				33.89	2	Protein not found	0.997595	6.16894	1.05933	4.83435	0.997919	0.774237	1.01194	5.98443	0.90179	4.65155	1.07976	11.2668	1.02333	6.0218	0.927998	8.76276	41.3065	6.82959
P49039	Sucrose synthase OS=Solanum tuberosum PE=3 SV=1 - [SUS2_SOLTU]	Pf00534; Pf00862	[GO:0005985]; GO:0005984; GO:0016137; GO:0009311; GO:0044262; GO:1901135; GO:0005975; GO:0044237; GO:0071704; GO:0044238; GO:0008152; GO:0009987; GO:0044710; GO:0008150 [GO:0009058]; GO:0008152; GO:0008150 [GO:0016157]; GO:0035251; GO:0008194; GO:0046527; GO:0016757; GO:0016758; GO:0016740; GO:0003824; GO:0003674 [GO:0016740]; GO:0003824; GO:0003674 [GO:0016757]; GO:0016740; GO:0003824; GO:0003674	catalytic activity		metabolic process	14.66	3	Pf00534; Pf00862	1.00311	6.68267	0.932941	0.95948	0.911855	2.16757	0.943569	9.21248	1.11188	2.3803	0.994275	5.35578	1.21239	21.9985	0.92525	3.70732	92.5189	6.40479
K4DH73	Uncharacterized protein OS=Solanum lycopersicum GN=Solyc12g096000.1 PE=3 SV=1 - [K4DH73_SOLLC]	Pf00270; Pf00271					40.1	9	Pf00270; Pf00271	0.984548	8.79946	0.990596	6.15023	1.11121	8.05215	1.04807	14.5447	0.951446	19.3983	1.02544	10.294	1.01233	8.98612	0.924419	19.4635	44.8221	5.93506
B3F8I0	Glyceraldehyde 3-phosphate dehydrogenase OS=Nicotiana langsdorffii x Nicotiana sanderae PE=1 SV=1 - [B3F8I0_NICLS]	Pf00044; Pf01113; Pf02800	[GO:0000166]; GO:0036094; GO:1901265; GO:0005488; GO:0097159; GO:1901363; GO:0003674 [GO:0006006]; GO:0019318; GO:0005996; GO:0005975; GO:0044238; GO:0008152; GO:0008150 [GO:0008839]; GO:0016628; GO:0016627; GO:0016491; GO:0003824; GO:0003674 [GO:0009089]; GO:0009085; GO:0046451; GO:0006553; GO:0009067; GO:0006807; GO:0043648; GO:0009066; GO:0008652; GO:0044710; GO:0019752; GO:0006520; GO:0046394…	nucleotide binding; catalytic activity		metabolic process	47.06	1	Pf00044; Pf01113; Pf02800	1.07838	3.45216	0.964954	4.55305	0.85079	6.73288	0.811002	15.8346	1.03526	5.62311	1.01614	6.70641	1.22623	8.96438	1.01361	4.62669	36.9981	7.10791
A7XB36	Adenosylhomocysteinase OS=Petunia hybrida PE=2 SV=1 - [A7XB36_PETHY]	Protein not found	Protein not found				34.25	3	Protein not found	1.02341	5.1823	1.05841	5.51631	1.129	9.82041	0.873455	6.2985	0.906851	10.2218	0.971688	8.23051	1.14735	5.58258	0.86816	12.7807	39.8914	6.15088
K4C1T2	Uncharacterized protein OS=Solanum lycopersicum GN=Solyc05g052510.2 PE=4 SV=1 - [K4C1T2_SOLLC]	Protein not found	Protein not found				14.27	1	Protein not found	1.07869	10.879	0.949042	4.58015	0.978714	1.40429	0.959336	1.15706	0.998802	0.918731	0.94989	1.30724	1.08519	4.04493	1.02394	1.42564	137.376	5.38916
Q2PYX3	Fructose-bisphosphate aldolase OS=Solanum tuberosum GN=PGSC0003DMG400002675 PE=2 SV=1 - [Q2PYX3_SOLTU]	Protein not found	Protein not found				20.92	5	Protein not found	1.03015	6.14546	0.955456	9.14171	0.976853	4.88972	1.00103	18.992	1.02127	5.9984	0.984557	7.39242	1.04801	22.9411	0.907167	12.7028	75.998	5.36377
K4CGI6	Uncharacterized protein OS=Solanum lycopersicum GN=Solyc07g056540.2 PE=4 SV=1 - [K4CGI6_SOLLC]	Protein not found	Protein not found				35.37	4	Protein not found	0.900495	11.1382	0.980689	12.0542	1.09419	12.2112	0.896229	13.2497	1.15516	13.3523	0.972031	12.0796	0.828606	16.0674	1.19971	10.4679	34.458	8.77783
M1CQP6	Fructose-bisphosphate aldolase OS=Solanum tuberosum GN=PGSC0003DMG400028261 PE=3 SV=1 - [M1CQP6_SOLTU]	Protein not found	Protein not found				28.21	3	Protein not found	1.03764	8.9832	1.04538	14.4493	0.965553	6.19313	1.00695	19.9	1.03794	10.0421	0.960382	3.52983	1.05908	28.0882	1.0462	24.0199	38.4159	8.27979
Q01157	Glycine-rich cell wall structural protein (Fragment) OS=Solanum lycopersicum PE=2 SV=1 - [GRW10_SOLLC]	Protein not found	Protein not found				5.43	9	Protein not found	1.00083	9.35328	0.968644	10.3778	1.01793	9.87953	1.01034	8.8923	1.0811	12.2997	0.974719	7.8118	0.922035	15.1864	1.05274	16.7407	381.219	6.80029
Q14TB1	Heat shock protein 90 OS=Nicotiana tabacum GN=hsp90 PE=2 SV=1 - [Q14TB1_TOBAC]	Protein not found	Protein not found				23.75	3	Protein not found	0.949163	14.7533	1.01211	8.61913	1.04334	7.96115	0.992055	11.3116	1.05362	11.5227	0.985391	7.14171	0.942433	13.4279	1.14809	8.65728	52.3198	5.14795
P14675	Alcohol dehydrogenase 3 OS=Solanum tuberosum GN=ADH3 PE=2 SV=1 - [ADH3_SOLTU]	Protein not found	Protein not found				18.39	2	Protein not found	0.934876	8.35458	1.00073	7.76819	1.09438	12.7666	0.904262	16.5573	0.930327	11.0473	1.07203	8.52956	1.10322	12.8844	0.8975	14.7177	109.021	9.65674
Q75VR0	Two pore calcium channel protein 1B OS=Nicotiana tabacum GN=TPC1B PE=2 SV=1 - [TPC1B_TOBAC]	Protein not found	Protein not found				8	5	Protein not found	1.03414	10.232	0.97468	7.44382	1.00013	7.59262	1.01168	12.5935	0.990481	11.1475	0.999636	8.81481	0.993657	5.77562	1.00832	19.5731	123.587	5.2749
M1BWV7	Uncharacterized protein OS=Solanum tuberosum GN=PGSC0003DMG400021264 PE=3 SV=1 - [M1BWV7_SOLTU]	Protein not found	Protein not found				17.32	2	Protein not found	0.877415	9.79516	1.01026	0.45894	0.993808	6.62011	1.05458	4.77256	1.20079	11.9835	0.887692	7.80388	1.04982	19.7892	1.16042	11.096	110.213	5.84619
M1AD62	Uncharacterized protein OS=Solanum tuberosum GN=PGSC0003DMG400007831 PE=3 SV=1 - [M1AD62_SOLTU]	Protein not found	Protein not found				21.06	10	Protein not found	1.04999	7.42019	1.01109	5.36664	1.02028	9.39073	0.990914	6.23286	0.954885	10.2219	1.01979	5.05508	0.983832	8.15881	0.958234	6.8816	54.7263	6.17627
P80503	Dihydrolipoyl dehydrogenase (Fragment) OS=Solanum tuberosum PE=1 SV=1 - [DLDH_SOLTU]	Protein not found	Protein not found				6.82	11	Protein not found	0.998007	6.55283	1.02919	8.29884	0.997996	5.50895	0.961605	13.9042	0.910543	8.50525	1.04699	7.17145	1.06003	14.986	0.962562	12.2956	340.944	5.80811
M1CTC4	Uncharacterized protein OS=Solanum tuberosum GN=PGSC0003DMG400028839 PE=3 SV=1 - [M1CTC4_SOLTU]	Protein not found	Protein not found				30.7	2	Protein not found	1.06533	18.4041	1.01821	9.09256	1.05259	2.64446	0.909745	3.10909	0.934328	17.3633	0.963713	1.87728	0.983383	6.9222	0.980524	5.226	48.8273	5.98584
P93400	Phospholipase D alpha 1 OS=Nicotiana tabacum GN=PLD1 PE=1 SV=2 - [PLDA1_TOBAC]	Pf00168; Pf00614; Pf12357	[GO:0003824]; GO:0003674 [GO:0004630]; GO:0004620; GO:0008081; GO:0016298; GO:0042578; GO:0016788; GO:0016787; GO:0003824; GO:0003674 [GO:0005509]; GO:0046872; GO:0043169; GO:0043167; GO:0005488; GO:0003674 [GO:0005515]; GO:0005488; GO:0003674 [GO:0006629]; GO:0044238; GO:0008152; GO:0008150 [GO:0008152]; GO:0008150 [GO:0016020]; GO:0005575 [GO:0016042]; GO:0006629; GO:0009056; GO:0044238; GO:000…	catalytic activity; metal ion binding; protein binding	membrane	metabolic process	13.99	3	Pf00168; Pf00614; Pf12357	1.03049	3.63518	1.01981	6.60513	1.00652	5.55434	0.923785	16.8782	1.03603	9.75394	0.980492	2.84328	1.05401	14.7249	1.02936	7.8812	91.908	5.63037
M9WUV8	PIB67 14-3-3 protein OS=Petunia hybrida PE=2 SV=1 - [M9WUV8_PETHY]	Protein not found	Protein not found				57.14	3	Protein not found	1.00432	6.34749	0.958413	9.40941	0.989297	7.02617	0.978873	14.5281	1.03368	11.0137	0.966113	7.76362	1.05223	11.1061	1.14541	14.0398	21.866	5.03369
P93373	Actin-54 (Fragment) OS=Nicotiana tabacum PE=3 SV=1 - [ACT3_TOBAC]	Pf00022	[GO:0000166]; GO:0036094; GO:1901265; GO:0005488; GO:0097159; GO:1901363; GO:0003674 [GO:0005524]; GO:0032559; GO:0035639; GO:0030554; GO:0032555; GO:1901265; GO:0017076; GO:0032553; GO:0097159; GO:1901363; GO:0000166; GO:0005488; GO:0036094; GO:0003674 [GO:0005737]; GO:0044424; GO:0005622; GO:0044464; GO:0005575; GO:0005623 [GO:0005856]; GO:0043232; GO:0043228; GO:0043229; GO:0043226; GO:0044424…	nucleotide binding	cytoplasm; cytoskeleton		34.22	0	Pf00022																	37.464	5.98584
M1CBS3	Uncharacterized protein OS=Solanum tuberosum GN=PGSC0003DMG400024915 PE=3 SV=1 - [M1CBS3_SOLTU]	Protein not found	Protein not found				31.11	2	Protein not found	0.995299	7.8839	0.927138	7.14738	1.03811	5.82894	1.02879	12.1499	0.924335	9.5238	1.2618	8.14513	1.00806	5.54637	0.792685	10.5089	44.3987	10.0815
E1AXT8	Glycolate oxidase OS=Nicotiana benthamiana GN=GOX PE=2 SV=1 - [E1AXT8_NICBE]	Protein not found	Protein not found				35.37	4	Protein not found	0.937535	12.2129	1.09343	6.00047	1.21681	13.1848	0.843637	12.5792	0.91974	8.70099	1.09764	2.86791	0.875548	12.5824	1.04246	12.3856	33.6745	6.03662
J7QV76	Ribulose bisphosphate carboxylase large chain (Fragment) OS=Datura stramonium subsp. stramonium GN=rbcL PE=3 SV=1 - [J7QV76_DATST]	Pf00016; Pf02788	[GO:0016021]; GO:0031224; GO:0044425; GO:0005575; GO:0016020		membrane		42.49	1	Pf00016; Pf02788	1.0149	1.03303	1.11707	2.31354	1.0425	6.10198	0.981996	5.92274	0.896065	3.93164	1.11109	0.349268	0.866608	7.45925	0.985435	2.6693	21.7251	8.22119
Q03684	Luminal-binding protein 4 OS=Nicotiana tabacum GN=BIP4 PE=1 SV=1 - [BIP4_TOBAC]	Pf00012; Pf01968; Pf06723	[GO:0000166]; GO:0036094; GO:1901265; GO:0005488; GO:0097159; GO:1901363; GO:0003674 [GO:0000902]; GO:0032989; GO:0009653; GO:0016043; GO:0048869; GO:0032502; GO:0048856; GO:0071840; GO:0009987; GO:0008150 [GO:0005524]; GO:0032559; GO:0035639; GO:0030554; GO:0032555; GO:1901265; GO:0017076; GO:0032553; GO:0097159; GO:1901363; GO:0000166; GO:0005488; GO:0036094; GO:0003674 [GO:0005783]; GO:0043231…	nucleotide binding; catalytic activity	cytoplasm; endoplasmic reticulum; organelle lumen	cell organization and biogenesis	18.89	1	Pf00012; Pf01968; Pf06723	0.966832	11.9425	1.00735	9.58945	0.966241	9.29615	1.01133	4.29026	1.00289	5.67917	0.948391	2.26339	1.13867	4.03205	0.98098	5.72239	73.477	5.18604
M1ANW2	Malate dehydrogenase OS=Solanum tuberosum GN=PGSC0003DMG400010386 PE=3 SV=1 - [M1ANW2_SOLTU]	Protein not found	Protein not found				32.9	3	Protein not found	1.02343	6.28986	1.00867	5.07606	1.06859	12.8173	0.905207	4.89237	0.98103	3.7826	1.00134	3.09064	0.999375	12.8504	0.955111	9.91046	32.1266	6.75635
M1B8U1	Uncharacterized protein OS=Solanum tuberosum GN=PGSC0003DMG400015385 PE=4 SV=1 - [M1B8U1_SOLTU]	Protein not found	Protein not found				25.75	1	Protein not found	0.95915		1.12855		0.846884		1.03329		1.16908		1.08437		0.728659		1.17418		49.1426	8.42627
M1B8S4	Malate dehydrogenase OS=Solanum tuberosum GN=PGSC0003DMG400015379 PE=3 SV=1 - [M1B8S4_SOLTU]	Protein not found	Protein not found				29.33	3	Protein not found	0.992845	13.2957	1.00575	7.01465	1.01121	10.8535	1.03215	10.3615	0.99159	13.7785	0.997474	10.7863	0.988674	7.26811	0.987979	12.8824	35.6449	8.74854
Q2VEJ6	Photosystem Q(B) protein OS=Solanum tuberosum GN=psbA PE=3 SV=1 - [PSBA_SOLTU]	Pf00124	[GO:0005506]; GO:0046914; GO:0046872; GO:0043169; GO:0043167; GO:0005488; GO:0003674 [GO:0006810]; GO:0051234; GO:0008150; GO:0051179 [GO:0009055]; GO:0003674 [GO:0009507]; GO:0009536; GO:0043231; GO:0044444; GO:0043227; GO:0043229; GO:0005737; GO:0044424; GO:0043226; GO:0005622; GO:0044464; GO:0005575; GO:0005623 [GO:0009523]; GO:0009521; GO:0034357; GO:0043234; GO:0044425; GO:0044436; GO:000957…	metal ion binding; catalytic activity	cytoplasm; membrane	transport; response to stimulus; metabolic process	26.35	4	Pf00124	0.888617	18.4105	0.966223	4.77891	1.08773	10.5795	0.792875	21.1253	0.978081	8.86159	1.18291	17.6913	1.11501	13.4234	0.929434	12.7565	38.9255	5.24951
M1BGF6	Uncharacterized protein OS=Solanum tuberosum GN=PGSC0003DMG400017311 PE=3 SV=1 - [M1BGF6_SOLTU]	Protein not found	Protein not found				14.86	10	Protein not found	1.04566	7.92032	1.00914	6.66548	1.06473	5.50763	1.01713	5.62081	0.960887	7.65003	0.973195	5.05244	0.932781	6.09172	1.01634	11.4143	74.3698	6.52197
M1BQM8	Uncharacterized protein OS=Solanum tuberosum GN=PGSC0003DMG400019676 PE=4 SV=1 - [M1BQM8_SOLTU]	Protein not found	Protein not found				21.95	2	Protein not found	0.911974	4.46784	1.03252	4.55292	0.960051	2.72038	0.952108	13.1529	1.03286	5.55838	1.02814	1.2002	0.984372	28.2001	1.12056	20.5523	63.3531	5.32568
Q96483	Actin-51 (Fragment) OS=Solanum lycopersicum PE=3 SV=1 - [ACT2_SOLLC]	Protein not found	Protein not found				44	0	Protein not found																	33.3096	5.16064
Q2XTC2	Elongation factor 1-alpha OS=Solanum tuberosum GN=PGSC0003DMG400020772 PE=2 SV=1 - [Q2XTC2_SOLTU]	Pf00009; Pf03143; Pf03144	[GO:0000166]; GO:0036094; GO:1901265; GO:0005488; GO:0097159; GO:1901363; GO:0003674 [GO:0003746]; GO:0008135; GO:0003723; GO:0003676; GO:0097159; GO:1901363; GO:0005488; GO:0003674 [GO:0003924]; GO:0017111; GO:0016462; GO:0016818; GO:0016817; GO:0016787; GO:0003824; GO:0003674 [GO:0005525]; GO:0032561; GO:0035639; GO:0019001; GO:0032555; GO:1901265; GO:0017076; GO:0032553; GO:0097159; GO:1901363…	nucleotide binding; RNA binding; catalytic activity	cytoplasm	metabolic process	22.99	3	Pf00009; Pf03143; Pf03144	0.992773	5.42572	0.95951	10.2402	0.98365	6.19437	0.988826	18.0326	0.976826	13.6346	1.07909	9.9913	1.05982	20.4436	0.986267	14.5474	49.2258	9.12939
M0ZVR1	Uncharacterized protein OS=Solanum tuberosum GN=PGSC0003DMG402003567 PE=4 SV=1 - [M0ZVR1_SOLTU]	Protein not found	Protein not found				30.94	3	Protein not found	1.03235	5.52927	1.05838	6.92281	1.08055	4.69083	1.12769	4.3717	0.888293	9.47093	1.05472	4.81657	0.89057	7.26053	0.899947	8.77243	40.4315	8.20654
P0CG84	Polyubiquitin (Fragment) OS=Nicotiana sylvestris GN=UBI4 PE=2 SV=1 - [UBI4P_NICSY]	Protein not found	Protein not found				12.86	7	Protein not found	0.96624	10.6575	1.03961	7.70671	0.975533	7.72855	1.04786	7.94133	0.975407	12.8597	1.05895	10.4107	0.965427	5.76335	0.995658	15.1543	301.935	7.81104
M1DPA6	Elongation factor Tu OS=Solanum tuberosum GN=PGSC0003DMG400041767 PE=3 SV=1 - [M1DPA6_SOLTU]	Protein not found	Protein not found				24.22	3	Protein not found	1.06408	9.13836	0.996679	12.2605	1.00805	6.54369	1.00773	10.4616	0.881289	9.61654	1.03077	5.03554	0.9854	5.46291	0.950342	14.3337	45.3476	7.28369
M1A2B4	Uncharacterized protein OS=Solanum tuberosum GN=PGSC0003DMG400005120 PE=3 SV=1 - [M1A2B4_SOLTU]	Protein not found	Protein not found				22.41	5	Protein not found	1.10283	11.288	1.06633	5.60269	1.10418	5.29596	0.957599	6.09427	0.98942	11.3802	0.916452	8.12923	0.818766	15.472	1.09036	15.3795	37.6077	7.94287
M1CTR3	Uncharacterized protein OS=Solanum tuberosum GN=PGSC0003DMG400028951 PE=4 SV=1 - [M1CTR3_SOLTU]	Protein not found	Protein not found				14.34	1	Protein not found	0.908915	5.98013	1.02149	7.8994	0.912745	12.3582	1.08114	9.37564	1.23512	5.79813	0.924647	8.40531	0.795952	5.84255	1.21951	13.4365	108.271	7.54736
Q2VEG4	Apocytochrome f OS=Solanum tuberosum GN=petA PE=3 SV=1 - [CYF_SOLTU]	Protein not found	Protein not found				16.09	0	Protein not found																	88.7179	7.28369
M1CLW5	Pyruvate kinase OS=Solanum tuberosum GN=PGSC0003DMG400027321 PE=3 SV=1 - [M1CLW5_SOLTU]	Protein not found	Protein not found				25.43	8	Protein not found	0.984244	11.6928	1.0187	6.7669	1.01555	13.1319	0.993905	10.1794	0.926993	9.9339	1.03041	11.8227	1.00193	9.08348	0.99277	20.2857	57.5093	7.48877
Q27S51	Photosystem I P700 chlorophyll a apoprotein A2 OS=Solanum tuberosum GN=psaB PE=3 SV=1 - [PSAB_SOLTU]	Pf00223	[GO:0000287]; GO:0046872; GO:0043169; GO:0043167; GO:0005488; GO:0003674 [GO:0006810]; GO:0051234; GO:0008150; GO:0051179 [GO:0009055]; GO:0003674 [GO:0009507]; GO:0009536; GO:0043231; GO:0044444; GO:0043227; GO:0043229; GO:0005737; GO:0044424; GO:0043226; GO:0005622; GO:0044464; GO:0005575; GO:0005623 [GO:0009522]; GO:0009521; GO:0034357; GO:0043234; GO:0044425; GO:0044436; GO:0009579; GO:001602…	metal ion binding; catalytic activity	cytoplasm; membrane	transport; metabolic process	13.62	9	Pf00223	0.800044	15.6881	1.02819	8.47427	1.11176	11.4901	0.877346	13.5165	0.961903	11.0363	1.08982	9.5951	1.02367	8.45534	1.0687	12.6196	82.3757	7.1665
M1CNJ1	Uncharacterized protein OS=Solanum tuberosum GN=PGSC0003DMG400027739 PE=4 SV=1 - [M1CNJ1_SOLTU]	Protein not found	Protein not found				15.88	9	Protein not found	1.03054	6.38026	0.979539	4.48269	0.981325	6.60378	0.997992	10.9293	1.02478	9.45627	1.00817	6.48871	1.00525	11.8706	0.98114	4.94455	115.233	6.88818
E0X585	Mitochondrial glycine decarboxylase complex P-protein-like protein OS=Nicotiana benthamiana GN=GDCP1 PE=2 SV=1 - [E0X585_NICBE]	Pf02347	[GO:0003824]; GO:0003674 [GO:0004375]; GO:0016642; GO:0016638; GO:0016491; GO:0003824; GO:0003674 [GO:0006546]; GO:0006544; GO:0009071; GO:0009069; GO:0009063; GO:0006520; GO:0046395; GO:0019752; GO:0044238; GO:0016054; GO:0043436; GO:0008152; GO:0006082; GO:0044248; GO:0044282; GO:0042180; GO:0008150; GO:0044237; GO:0044281; GO:0009056; GO:0044712; GO:0009987; GO:0044710 [GO:0030170]; GO:0048037…	catalytic activity		metabolic process	37.43	3	Pf02347	1.05674	10.001	1.03261	5.05836	1.10133	5.24543	1.05581	5.32876	0.940107	7.0508	1.01749	5.20311	0.940615	6.83342	0.970036	6.85784	37.5698	6.52197
O49997	14-3-3-like protein E OS=Nicotiana tabacum PE=1 SV=1 - [1433E_TOBAC]	Pf00244	[GO:0019904]; GO:0005515; GO:0005488; GO:0003674	protein binding			34.19	0	Pf00244																	30.5514	5.04639
P62094	Photosystem I iron-sulfur center OS=Nicotiana tabacum GN=psaC PE=1 SV=2 - [PSAC_TOBAC]	Protein not found	Protein not found				14.31	9	Protein not found	0.986762	9.38653	1.05458	7.8333	0.983422	10.0672	1.03418	8.94316	0.929212	17.2731	1.0759	10.3319	0.974399	10.8136	0.961192	16.4446	133.165	8.45557
M1CKB2	40S ribosomal protein SA OS=Solanum tuberosum GN=PGSC0003DMG400026970 PE=3 SV=1 - [M1CKB2_SOLTU]	Protein not found	Protein not found				29.77	2	Protein not found	0.995215	7.71955	0.96721	4.40888	1.0553	7.09	1.03663	11.0622	0.955885	11.9724	1.07158	9.44314	1.06786	17.0252	0.932084	19.5304	32.4732	5.08447
P11421	Ribulose bisphosphate carboxylase large chain OS=Nicotiana acuminata GN=rbcL PE=3 SV=1 - [RBL_NICAC]	Protein not found	Protein not found				62.39	1	Protein not found	1.00569		1.10296		1.18376		0.855462		0.910761		1.11231		0.886264		0.911137		13.3736	5.31299
M0ZSA3	Uncharacterized protein OS=Solanum tuberosum GN=PGSC0003DMG400002703 PE=4 SV=1 - [M0ZSA3_SOLTU]	Protein not found	Protein not found				30.72	12	Protein not found	0.941984	8.65695	1.02242	8.38051	1.08412	8.46817	0.954296	16.4279	0.963946	10.1601	1.01412	9.50901	1.04086	12.4626	1.01043	14.2456	46.9643	5.69385
M1CFH9	Uncharacterized protein OS=Solanum tuberosum GN=PGSC0003DMG400025820 PE=3 SV=1 - [M1CFH9_SOLTU]	Protein not found	Protein not found				12.59	12	Protein not found	1.00578	7.73125	0.992134	7.81297	1.05625	8.24183	1.04058	4.87994	0.993821	8.35464	0.998961	5.71952	0.924328	8.45455	0.99395	14.7814	120.621	5.60498
Q6TS30	ENOD40 OS=Solanum lycopersicum GN=ENOD40 PE=4 SV=1 - [Q6TS30_SOLLC]	Protein not found	Protein not found				9.95	1	Protein not found	1.08908		0.995973		1.13593		0.891651		0.976698		1.11954		0.885432		0.893928		91.1891	7.57666
Q43043	Pectinesterase OS=Petunia integrifolia GN=PPE1 PE=2 SV=1 - [PME_PETIN]	Protein not found	Protein not found				11.56	8	Protein not found	1.12739	12.7061	1.02569	6.77731	1.04473	4.73264	1.04067	9.82447	0.941202	6.33006	0.947744	7.98936	0.97131	4.52399	0.896228	9.28126	115.714	6.58057
P09189	Heat shock cognate 70 kDa protein OS=Petunia hybrida GN=HSP70 PE=2 SV=1 - [HSP7C_PETHY]	Protein not found	Protein not found				22.29	0	Protein not found																	51.1379	4.86865
M1CBF6	Uncharacterized protein OS=Solanum tuberosum GN=PGSC0003DMG400024838 PE=3 SV=1 - [M1CBF6_SOLTU]	Protein not found	Protein not found				29.64	8	Protein not found	0.986145	9.59255	0.956656	12.4321	0.957153	8.44426	0.991206	6.61728	0.924444	10.2458	1.19877	7.987	1.14528	8.72703	0.854017	12.7112	30.5434	10.272
M1BVE7	Uncharacterized protein OS=Solanum tuberosum GN=PGSC0003DMG400020850 PE=3 SV=1 - [M1BVE7_SOLTU]	Protein not found	Protein not found				47.32	0	Protein not found																	23.1429	4.67822
M1A6N6	Uncharacterized protein OS=Solanum tuberosum GN=PGSC0003DMG400006186 PE=3 SV=1 - [M1A6N6_SOLTU]	Protein not found	Protein not found				34.72	8	Protein not found	0.945362	9.45662	1.06432	7.46397	1.10038	8.93522	0.916731	13.0215	1.02733	11.7114	0.959721	10.2134	0.914032	11.679	1.1154	14.5945	42.2098	7.00537
M1BNE9	Uncharacterized protein OS=Solanum tuberosum GN=PGSC0003DMG400019131 PE=3 SV=1 - [M1BNE9_SOLTU]	Protein not found	Protein not found				39.9	0	Protein not found																	23.2718	4.50049
P29021	Acidic endochitinase OS=Petunia hybrida PE=2 SV=1 - [CHIT_PETHY]	Protein not found	Protein not found				7.55	1	Protein not found	0.921941	9.44062	0.963852	3.76648	0.932473	9.85701	1.34156	8.69744	1.30256	7.02558	0.875139	0.998776	0.860421	0.977827	1.01968	4.82223	222.45	6.55127
M1BSG4	Uncharacterized protein OS=Solanum tuberosum GN=PGSC0003DMG400020149 PE=3 SV=1 - [M1BSG4_SOLTU]	Protein not found	Protein not found				30.24	2	Protein not found	1.00069	9.71502	0.964711	0.882899	1.03683	6.01345	0.922322	3.79297	0.958669	7.53439	1.02748	4.894	1.0546	1.75888	0.962174	8.15744	45.1797	5.90967
B3F8H6	Sucrose synthase OS=Nicotiana langsdorffii x Nicotiana sanderae PE=2 SV=1 - [B3F8H6_NICLS]	Protein not found	Protein not found				13.67	1	Protein not found	0.967953	8.75596	0.901886	6.6903	1.02201	8.19984	0.984784	2.97777	1.04232	14.2058	0.96909	2.73795	1.2298	5.96552	0.888404	17.0709	68.7467	6.29053
M4SKS4	Phosphoglycerate kinase (Fragment) OS=Atropa belladonna GN=PGK PE=2 SV=1 - [M4SKS4_ATRBE]	Protein not found	Protein not found				32.23	3	Protein not found	1.0023	9.65312	1.00555	4.63641	0.94741	3.21245	0.941182	3.8092	0.977046	12.9565	0.997853	10.0603	1.04335	6.63946	1.12984	29.3293	38.6054	5.98584
M1CNK7	Uncharacterized protein OS=Solanum tuberosum GN=PGSC0003DMG400027750 PE=3 SV=1 - [M1CNK7_SOLTU]	Protein not found	Protein not found				25.8	1	Protein not found	0.999841		1.02562		1.03697		0.839437		0.946419		0.930749		1.14855		1.05391		50.9479	4.88135
Q2VCI3	60S ribosomal protein L7A-like OS=Solanum tuberosum PE=2 SV=1 - [Q2VCI3_SOLTU]	Pf01248	[GO:0005840]; GO:0030529; GO:0043232; GO:0044444; GO:0032991; GO:0044424; GO:0043228; GO:0043229; GO:0005737; GO:0005575; GO:0005622; GO:0044464; GO:0043226; GO:0005623 [GO:0030529]; GO:0032991; GO:0044424; GO:0005575; GO:0005622; GO:0044464; GO:0005623 [GO:0042254]; GO:0022613; GO:0071843; GO:0044085; GO:0071841; GO:0071840; GO:0009987; GO:0008150		cytoplasm; ribosome		32.82	1	Pf01248	1.01547	0.214882	1.05636	0.886658	0.755761	8.50184	0.970537	1.78479	1.13554	0.333004	1.14146	4.64071	0.977065	6.04305	0.997382	1.62387	29.3535	10.3013
K4CCP7	Elongation factor Ts OS=Solanum lycopersicum GN=Solyc07g018360.2 PE=3 SV=1 - [K4CCP7_SOLLC]	Protein not found	Protein not found				12.15	1	Protein not found	1.11655		0.955055		1.10424		1.0894		0.939328		0.931825		0.910475		1.03489		107.039	4.77979
M0ZU44	Elongation factor Ts OS=Solanum tuberosum GN=PGSC0003DMG400003138 PE=3 SV=1 - [M0ZU44_SOLTU]	Protein not found	Protein not found				12.1	2	Protein not found	1.13829	6.78426	0.988052	5.34489	1.03918	14.3658	1.05915	6.08965	0.985164	0.528683	0.956184	1.80929	0.937077	3.54081	0.943091	4.17734	114.201	4.79248
M9WMF1	PIB01 14-3-3 protein (Fragment) OS=Petunia hybrida PE=2 SV=1 - [M9WMF1_PETHY]	Protein not found	Protein not found				56.34	2	Protein not found	0.972664	9.01503	1.07549	8.41948	0.945835	15.5549	1.01921	9.49296	1.17524	20.1089	0.907221	8.36661	0.932473	32.6159	1.17777	13.4797	16.3262	5.42725
K4D930	Uncharacterized protein OS=Solanum lycopersicum GN=Solyc11g062190.1 PE=3 SV=1 - [K4D930_SOLLC]	Pf00153	[GO:0016021]; GO:0031224; GO:0044425; GO:0005575; GO:0016020		membrane		25.85	1	Pf00153	0.883832	1.29629	0.933681	0.167917	1.06257	1.60584	0.688246	1.66928	0.947313	3.19975	1.20227	1.25064	1.29741	5.25709	0.856586	7.76239	41.7095	9.81787
O22508	Probable linoleate 9S-lipoxygenase 8 OS=Solanum tuberosum GN=LOX1.8 PE=2 SV=1 - [LOX18_SOLTU]	Protein not found	Protein not found				4.36	6	Protein not found	1.04759	10.0312	1.00649	3.17702	0.988454	6.17879	0.952897	6.35426	1.006	21.2602	0.969365	10.7485	1.01486	6.7671	0.979963	18.2881	409.082	6.23975
P27082	Superoxide dismutase [Cu-Zn] OS=Nicotiana plumbaginifolia GN=SODCC PE=2 SV=2 - [SODC_NICPL]	Protein not found	Protein not found				10.49	5	Protein not found	1.00451	22.1593	1.02971	33.0449	0.986853	7.74268	1.00088	18.0073	0.975088	15.772	0.971408	10.6284	1.08295	23.0948	0.952774	13.7461	128.558	5.88428
Q2XPW4	60S ribosomal protein L7A-like protein OS=Solanum tuberosum GN=PGSC0003DMG400022511 PE=2 SV=1 - [Q2XPW4_SOLTU]	Protein not found	Protein not found				23.08	1	Protein not found	1.10073		0.942537		0.968551		1.05208		0.902433		1.10121		1.10082		0.826516		41.497	10.0522
P27322	Heat shock cognate 70 kDa protein 2 OS=Solanum lycopersicum GN=HSC-2 PE=1 SV=1 - [HSP72_SOLLC]	Protein not found	Protein not found				24.71	1	Protein not found	1.08874		1.28385		1.07841		1.29573		1.12547		0.921592		0.233235		1.23791		38.4204	5.41455
M1A0N5	Uncharacterized protein OS=Solanum tuberosum GN=PGSC0003DMG400004738 PE=3 SV=1 - [M1A0N5_SOLTU]	Protein not found	Protein not found				20.84	5	Protein not found	1.03034	8.84039	1.02583	7.51169	1.06881	4.52967	0.977535	11.4483	1.00145	17.7137	0.940421	3.77384	0.877453	2.97475	1.02954	12.549	86.3701	5.5542
Q6T2D5	Catalase (Fragment) OS=Solanum tuberosum PE=2 SV=2 - [Q6T2D5_SOLTU]	Pf00199; Pf06628	[GO:0004096]; GO:0004601; GO:0016209; GO:0016684; GO:0003674; GO:0016491; GO:0003824 [GO:0004601]; GO:0016209; GO:0016684; GO:0003674; GO:0016491; GO:0003824 [GO:0006979]; GO:0006950; GO:0050896; GO:0008150 [GO:0016491]; GO:0003824; GO:0003674 [GO:0020037]; GO:0046906; GO:0097159; GO:1901363; GO:0005488; GO:0003674 [GO:0042744]; GO:0042743; GO:0044248; GO:0070301; GO:0072593; GO:0009056; GO:00442…	antioxidant activity; catalytic activity; metal ion binding		response to stimulus; metabolic process	26.32	5	Pf00199; Pf06628	1.15459	12.7199	1.16259	5.01946	1.11965	8.0269	0.966275	7.21477	0.960062	10.1594	0.909616	7.17887	0.728528	11.3904	1.07249	9.81498	54.9084	7.09326
Q03685	Luminal-binding protein 5 OS=Nicotiana tabacum GN=BIP5 PE=2 SV=1 - [BIP5_TOBAC]	Protein not found	Protein not found				18.89	1	Protein not found	1.1559		0.986		1.00288		1.00391		1.00649		1.08445		0.924882		0.850071		59.997	5.2876
Q2VEC9	Photosystem I iron-sulfur center OS=Solanum tuberosum GN=psaC PE=3 SV=1 - [PSAC_SOLTU]	Pf12838	[GO:0006810]; GO:0051234; GO:0008150; GO:0051179 [GO:0009055]; GO:0003674 [GO:0009507]; GO:0009536; GO:0043231; GO:0044444; GO:0043227; GO:0043229; GO:0005737; GO:0044424; GO:0043226; GO:0005622; GO:0044464; GO:0005575; GO:0005623 [GO:0009522]; GO:0009521; GO:0034357; GO:0043234; GO:0044425; GO:0044436; GO:0009579; GO:0016020; GO:0032991; GO:0005575; GO:0044424; GO:0005622; GO:0044464; GO:0005623…	catalytic activity; metal ion binding	cytoplasm; membrane	transport; metabolic process	82.72	7	Pf12838	0.939565	7.40158	1.04292	11.5153	0.961889	10.0922	0.898353	20.0475	0.927373	15.8895	1.1031	15.2609	1.06466	15.4637	0.973552	12.8989	9.03219	7.07861
Q3C1I8	Apocytochrome f OS=Nicotiana sylvestris GN=petA PE=1 SV=1 - [CYF_NICSY]	Protein not found	Protein not found				48.33	2	Protein not found	1.04501	11.2876	1.0431	8.69652	0.941035	14.4738	1.03469	10.0903	1.02822	22.6853	0.92678	10.366	0.833936	15.7064	1.14585	18.7926	19.6345	9.18799
M1BNN4	Uncharacterized protein OS=Solanum tuberosum GN=PGSC0003DMG400019189 PE=3 SV=1 - [M1BNN4_SOLTU]	Protein not found	Protein not found				18.63	1	Protein not found	0.89081	5.92865	0.964497	4.08818	0.939075	3.47581	1.07148	15.6044	1.18943	13.5431	0.911542	17.0604	1.11155	2.05952	0.99688	2.1296	45.0909	6.96143
Q2VEI1	Photosystem II D2 protein OS=Solanum tuberosum GN=psbD PE=3 SV=1 - [PSBD_SOLTU]	Pf00124	[GO:0005506]; GO:0046914; GO:0046872; GO:0043169; GO:0043167; GO:0005488; GO:0003674 [GO:0006810]; GO:0051234; GO:0008150; GO:0051179 [GO:0009055]; GO:0003674 [GO:0009507]; GO:0009536; GO:0043231; GO:0044444; GO:0043227; GO:0043229; GO:0005737; GO:0044424; GO:0043226; GO:0005622; GO:0044464; GO:0005575; GO:0005623 [GO:0009523]; GO:0009521; GO:0034357; GO:0043234; GO:0044425; GO:0044436; GO:000957…	metal ion binding; catalytic activity	cytoplasm; membrane	transport; metabolic process	20.4	5	Pf00124	0.736257	26.0971	0.999729	9.93781	1.18334	12.2846	0.752615	25.6048	0.923831	13.6025	1.30337	19.835	1.13692	14.9544	0.858167	18.1731	39.5098	5.5542
K4D180	Triosephosphate isomerase OS=Solanum lycopersicum GN=Solyc10g054870.1 PE=3 SV=1 - [K4D180_SOLLC]	Pf00121					26.28	2	Pf00121	1.02707	8.08032	0.99439	8.02938	1.01183	6.91238	0.963584	8.37496	1.01599	11.543	0.983389	11.2746	0.989841	6.20513	1.02262	14.8914	33.2628	6.68311
M1CXI6	Aspartate aminotransferase OS=Solanum tuberosum GN=PGSC0003DMG400029897 PE=3 SV=1 - [M1CXI6_SOLTU]	Protein not found	Protein not found				20.13	8	Protein not found	1.03451	6.47786	1.01745	4.77619	1.01683	7.03032	1.00183	11.96	0.995942	14.0993	0.972968	8.90418	0.981954	11.5717	1.0093	16.9218	50.807	8.54346
Q6R2P7	14-3-3 protein isoform 20R OS=Solanum tuberosum GN=PGSC0003DMG400023590 PE=3 SV=1 - [Q6R2P7_SOLTU]	Pf00244	[GO:0019904]; GO:0005515; GO:0005488; GO:0003674	protein binding			38.43	0	Pf00244																	28.7483	4.77979
F2XNK3	Uncharacterized protein (Fragment) OS=Solanum chilliasense PE=4 SV=1 - [F2XNK3_9SOLN]	Protein not found	Protein not found				13.86	1	Protein not found	0.580445		1.16736		1.08476		0.785092		1.88509		0.690097				2.27502		116.523	7.03467
K4C3D3	Uncharacterized protein OS=Solanum lycopersicum GN=ACI29 PE=4 SV=1 - [K4C3D3_SOLLC]	Pf00252					42.36	10	Pf00252	0.993274	5.86677	0.967712	8.82315	0.932946	8.60781	1.07456	11.7975	0.991388	10.6338	1.14521	11.3379	1.02012	13.3837	0.929751	15.3292	25.9708	10.4331
P49317	Catalase isozyme 3 OS=Nicotiana plumbaginifolia GN=CAT3 PE=1 SV=1 - [CATA3_NICPL]	Protein not found	Protein not found				26.39	3	Protein not found	0.986793	5.85857	1.00748	5.38575	1.01097	3.00046	1.00035	8.73136	0.982389	9.79266	1.0334	3.62059	0.949933	9.6795	1.07502	12.4114	49.9088	7.06396
M1ARJ5	Uncharacterized protein OS=Solanum tuberosum GN=PGSC0003DMG400011047 PE=4 SV=1 - [M1ARJ5_SOLTU]	Protein not found	Protein not found				26.6	3	Protein not found	1.03155	5.13064	0.868312	9.04749	0.928586	8.20666	1.09817	5.2775	0.968848	11.3062	1.11736	2.43987	1.0689	9.82794	0.868194	1.58985	43.1784	10.4478
M1A0G4	Uncharacterized protein OS=Solanum tuberosum GN=PGSC0003DMG400004696 PE=4 SV=1 - [M1A0G4_SOLTU]	Protein not found	Protein not found				25.5	4	Protein not found	1.15334	5.20435	0.914188	2.18808	0.954794	1.83299	0.948248	6.28553	1.06868	2.12508	0.973991	2.62677	1.00508	11.6321	1.02621	18.5618	64.5423	7.43018
M1DUW7	Uncharacterized protein OS=Solanum tuberosum GN=PGSC0003DMG400044366 PE=4 SV=1 - [M1DUW7_SOLTU]	Protein not found	Protein not found				55	1	Protein not found	0.974032		1.11466		0.935518		1.25094		1.0227		1.0028		0.759019		1.10286		15.6266	5.35107
Q7XAE2	Putative fructokinase 2 OS=Petunia integrifolia subsp. inflata GN=S2-3.16 PE=3 SV=1 - [Q7XAE2_PETIN]	Pf00294	[GO:0004747]; GO:0016773; GO:0019200; GO:0016772; GO:0016301; GO:0016740; GO:0003824; GO:0003674 [GO:0006014]; GO:0019321; GO:0005996; GO:0005975; GO:0044238; GO:0008152; GO:0008150 [GO:0016301]; GO:0016772; GO:0016740; GO:0003824; GO:0003674 [GO:0016310]; GO:0006796; GO:0006793; GO:0044237; GO:0008152; GO:0009987; GO:0008150 [GO:0016740]; GO:0003824; GO:0003674 [GO:0016773]; GO:0016772; GO:00167…	catalytic activity		metabolic process	35.37	9	Pf00294	0.956318	11.1531	1.04645	10.4953	0.937212	11.8371	0.86985	22.4023	1.0807	18.4171	0.928076	10.1832	1.08953	22.4416	1.01819	20.1502	34.953	5.35107
K4C5Z1	Uncharacterized protein OS=Solanum lycopersicum GN=Solyc06g052050.2 PE=3 SV=1 - [K4C5Z1_SOLLC]	Pf00012; Pf01968; Pf06723					18.09	1	Pf00012; Pf01968; Pf06723	0.798564		1.45435		1.1138		1.48542		0.776894		1.21753		0.269761		1.11347		67.4719	5.16064
M1ARW1	Uncharacterized protein OS=Solanum tuberosum GN=PGSC0003DMG400011132 PE=3 SV=1 - [M1ARW1_SOLTU]	Protein not found	Protein not found				19.76	3	Protein not found	1.03408	7.36893	1.03562	8.4188	1.06454	8.32167	1.03297	6.7019	1.00766	7.07525	0.968039	11.6441	0.855114	14.5041	1.07683	15.831	53.0974	7.15186
P23281	3-phosphoshikimate 1-carboxyvinyltransferase 2 (Fragment) OS=Nicotiana tabacum GN=EPSPS-2 PE=2 SV=1 - [AROA2_TOBAC]	Protein not found	Protein not found				5.84	4	Protein not found	1.00222	19.0926	1.01222	4.03155	0.836868	14.7083	0.893689	9.22845	1.11115	11.6715	0.887263	9.64457	1.0229	10.0068	1.10338	13.9943	392.762	7.29834
Q40381	Ribonuclease S-7 OS=Nicotiana alata PE=1 SV=1 - [RNS7_NICAL]	Protein not found	Protein not found				4.05	7	Protein not found	1.026	7.01482	1.01282	4.6878	1.03152	10.2178	1.06593	16.8484	0.98624	12.5864	1.00796	6.18277	0.908049	11.5804	0.997632	19.1381	332.348	5.13525
P30170	Actin-85C (Fragment) OS=Solanum tuberosum GN=AC85C PE=3 SV=1 - [ACT10_SOLTU]	Pf00022	[GO:0000166]; GO:0036094; GO:1901265; GO:0005488; GO:0097159; GO:1901363; GO:0003674 [GO:0005524]; GO:0032559; GO:0035639; GO:0030554; GO:0032555; GO:1901265; GO:0017076; GO:0032553; GO:0097159; GO:1901363; GO:0000166; GO:0005488; GO:0036094; GO:0003674 [GO:0005737]; GO:0044424; GO:0005622; GO:0044464; GO:0005575; GO:0005623 [GO:0005856]; GO:0043232; GO:0043228; GO:0043229; GO:0043226; GO:0044424…	nucleotide binding	cytoplasm; cytoskeleton		58.46	2	Pf00022	1.05579	7.82735	0.990793	9.05935	1.01655	1.66443	0.988617	2.43235	0.992962	9.96433	1.01025	3.85929	0.945829	17.532	0.98395	6.31023	21.681	6.34131
P49284	Catalase isozyme 1 OS=Solanum tuberosum GN=CAT1 PE=1 SV=1 - [CATA1_SOLTU]	Pf00199; Pf06628	[GO:0004096]; GO:0004601; GO:0016209; GO:0016684; GO:0003674; GO:0016491; GO:0003824 [GO:0004601]; GO:0016209; GO:0016684; GO:0003674; GO:0016491; GO:0003824 [GO:0005777]; GO:0042579; GO:0043231; GO:0044444; GO:0043227; GO:0043229; GO:0005737; GO:0044424; GO:0043226; GO:0005622; GO:0044464; GO:0005575; GO:0005623 [GO:0006979]; GO:0006950; GO:0050896; GO:0008150 [GO:0009514]; GO:0005777; GO:004257…	antioxidant activity; catalytic activity; metal ion binding	cytoplasm	response to stimulus; metabolic process	17.68	1	Pf00199; Pf06628	1.12785	11.1555	1.13654	7.08609	1.05474	6.97048	1.034	8.37078	1.06851	8.56327	0.916989	11.1095	0.646009	29.8282	1.17011	9.84989	56.3339	7.03467
M1CL95	Uncharacterized protein OS=Solanum tuberosum GN=PGSC0003DMG401027165 PE=3 SV=1 - [M1CL95_SOLTU]	Protein not found	Protein not found				16.06	3	Protein not found	0.992349	12.8959	0.946933	6.95617	1.07301	1.80362	0.972414	11.426	0.877969	7.03758	1.04222	10.9778	1.08327	10.1122	0.928951	7.15481	61.1734	6.15088
M1AP63	Uncharacterized protein OS=Solanum tuberosum GN=PGSC0003DMG400010454 PE=4 SV=1 - [M1AP63_SOLTU]	Protein not found	Protein not found				14.33	0	Protein not found																	70.1205	5.19873
M1AC14	Uncharacterized protein OS=Solanum tuberosum GN=PGSC0003DMG400007504 PE=4 SV=1 - [M1AC14_SOLTU]	Protein not found	Protein not found				10.77	12	Protein not found	0.963633	9.74865	0.954359	4.99086	0.991924	11.1467	1.03373	10.451	1.02441	17.4282	0.990939	8.74067	0.961647	8.44703	0.968042	12.6874	115.201	5.24951
B5LAS7	Putative acetyl co-enzyme A carboxylase biotin carboxylase subunit OS=Capsicum annuum PE=2 SV=1 - [B5LAS7_CAPAN]	Pf00289; Pf02222; Pf02785; Pf02786; Pf07478; Pf08442	[GO:0003824]; GO:0003674 [GO:0004075]; GO:0016879; GO:0016874; GO:0003824; GO:0003674 [GO:0005524]; GO:0032559; GO:0035639; GO:0030554; GO:0032555; GO:1901265; GO:0017076; GO:0032553; GO:0097159; GO:1901363; GO:0000166; GO:0005488; GO:0036094; GO:0003674 [GO:0008152]; GO:0008150 [GO:0008716]; GO:0016881; GO:0016879; GO:0016874; GO:0003824; GO:0003674 [GO:0016874]; GO:0003824; GO:0003674 [GO:00468…	catalytic activity; nucleotide binding; metal ion binding		metabolic process	20.52	9	Pf00289; Pf02222; Pf02785; Pf02786; Pf07478; Pf08442	0.960594	16.3582	0.946019	12.1349	1.042	5.92634	1.01671	13.2714	1.02533	13.1733	1.01866	12.1742	1.03875	11.8329	0.962518	11.473	58.4068	7.06396
P93375	Actin-104 (Fragment) OS=Nicotiana tabacum PE=3 SV=1 - [ACT7_TOBAC]	Protein not found	Protein not found				41.25	1	Protein not found	0.892692	4.0831	0.99987	10.6968	0.953587	6.75036	1.1798	5.59495	1.29781	6.09752	0.902212	1.20484	0.688069	24.3627	1.27803	1.15039	26.1593	5.49072
K4ATB4	Uncharacterized protein OS=Solanum lycopersicum GN=Solyc01g009180.2 PE=3 SV=1 - [K4ATB4_SOLLC]	Pf01717; Pf08267	[GO:0016021]; GO:0031224; GO:0044425; GO:0005575; GO:0016020		membrane		10.16	4	Pf01717; Pf08267	1.02182	7.57032	0.934122	5.8942	1.00455	6.8779	0.945178	10.0815	1.10797	7.91077	0.889998	6.54753	1.0484	10.4684	1.04154	11.4839	90.5998	7.51807
P93786	14-3-3 protein OS=Solanum tuberosum GN=34G PE=2 SV=2 - [P93786_SOLTU]	Pf00244	[GO:0019904]; GO:0005515; GO:0005488; GO:0003674	protein binding			32.05	0	Pf00244																	29.2906	4.84326
M0ZRG6	Uncharacterized protein OS=Solanum tuberosum GN=PGSC0003DMG400002537 PE=3 SV=1 - [M0ZRG6_SOLTU]	Protein not found	Protein not found				18.84	7	Protein not found	1.0154	7.31228	0.96883	6.48641	1.10679	2.87124	1.03452	10.2692	0.961443	12.3973	1.00786	7.97476	0.990543	8.76958	1.00819	16.136	64.2728	5.65576
A9YYH6	Chaperonin 60 beta subunit (Fragment) OS=Capsicum annuum PE=2 SV=1 - [A9YYH6_CAPAN]	Protein not found	Protein not found				32.7	2	Protein not found	0.9936	4.84644	0.956435	7.70196	1.11849	6.08483	1.06026	7.04778	0.943435	6.33628	1.02624	6.61217	0.988833	4.11762	0.890225	4.78286	28.854	7.38623
M1AIR8	Uncharacterized protein OS=Solanum tuberosum GN=PGSC0003DMG400009154 PE=4 SV=1 - [M1AIR8_SOLTU]	Protein not found	Protein not found				29.67	13	Protein not found	1.03278	5.54107	0.985877	5.59104	1.03171	5.0269	1.03614	12.9388	0.933759	6.83575	1.03635	6.08908	1.04015	8.17238	0.917208	12.6445	47.8116	6.29053
M1B225	Uncharacterized protein OS=Solanum tuberosum GN=PGSC0003DMG400013551 PE=4 SV=1 - [M1B225_SOLTU]	Protein not found	Protein not found				44.13	8	Protein not found	1.11726	10.3404	1.09366	5.97077	0.926755	15.1989	0.902816	19.6442	0.852986	14.2587	1.08703	9.96479	1.01253	9.58926	0.95133	11.1571	23.5013	9.51025
M1BFT7	Malate dehydrogenase OS=Solanum tuberosum GN=PGSC0003DMG400017170 PE=3 SV=1 - [M1BFT7_SOLTU]	Protein not found	Protein not found				26.81	4	Protein not found	1.14131	7.38489	0.984297	7.09671	1.04392	5.29825	0.984218	8.21356	0.898864	7.70867	1.02039	3.26797	1.03271	9.75033	0.841702	7.32148	35.4052	6.31592
M0ZL57	Uncharacterized protein OS=Solanum tuberosum GN=PGSC0003DMG400001233 PE=4 SV=1 - [M0ZL57_SOLTU]	Protein not found	Protein not found				23.6	7	Protein not found	0.937541	5.56229	1.00647	10.8753	1.05463	6.21554	1.04679	5.86502	1.01801	9.41685	1.0139	4.97836	0.939525	9.23253	1.00767	11.934	45.0553	5.38916
M1BPZ4	Uncharacterized protein OS=Solanum tuberosum GN=PGSC0003DMG400019510 PE=4 SV=1 - [M1BPZ4_SOLTU]	Protein not found	Protein not found				31.25	8	Protein not found	0.96104	8.62739	1.01114	8.3164	1.04604	6.51219	1.04916	8.49886	1.07937	9.57952	1.07174	8.1927	0.943325	10.4768	0.926369	13.8594	51.2002	8.92432
Q38M76	Putative uncharacterized protein OS=Solanum tuberosum PE=2 SV=1 - [Q38M76_SOLTU]	Pf00347	[GO:0003735]; GO:0005198; GO:0003674 [GO:0005622]; GO:0044464; GO:0005575; GO:0005623 [GO:0005840]; GO:0030529; GO:0043232; GO:0044444; GO:0032991; GO:0044424; GO:0043228; GO:0043229; GO:0005737; GO:0005575; GO:0005622; GO:0044464; GO:0043226; GO:0005623 [GO:0006412]; GO:0010467; GO:0034645; GO:0044267; GO:0043170; GO:0009059; GO:0044249; GO:0044260; GO:0019538; GO:0008152; GO:0009058; GO:0044237…	structural molecule activity; RNA binding	cytoplasm; ribosome	metabolic process	37.11	7	Pf00347	0.953908	7.3177	0.968985	6.78396	1.04712	5.20303	1.00375	8.4101	0.954137	6.59024	1.09432	5.45066	1.09199	7.83079	0.8804	9.37186	21.9629	9.5835
Q08436	Plasma membrane ATPase 3 OS=Nicotiana plumbaginifolia GN=PMA3 PE=1 SV=1 - [PMA3_NICPL]	Protein not found	Protein not found				17.53	1	Protein not found	0.889539	7.06112	0.938636	8.57088	0.84746	7.91583	0.936758	2.76072	1.37018	11.7887	0.883976	0.678722	0.961599	0.0196191	1.39779	19.331	72.7173	6.22705
Q38M60	40S ribosomal protein SA OS=Solanum tuberosum PE=2 SV=1 - [Q38M60_SOLTU]	Pf00318	[GO:0003735]; GO:0005198; GO:0003674 [GO:0005622]; GO:0044464; GO:0005575; GO:0005623 [GO:0005737]; GO:0044424; GO:0005622; GO:0044464; GO:0005575; GO:0005623 [GO:0005840]; GO:0030529; GO:0043232; GO:0044444; GO:0032991; GO:0044424; GO:0043228; GO:0043229; GO:0005737; GO:0005575; GO:0005622; GO:0044464; GO:0043226; GO:0005623 [GO:0006412]; GO:0010467; GO:0034645; GO:0044267; GO:0043170; GO:000905…	structural molecule activity	cytoplasm; ribosome	metabolic process	31.29	1	Pf00318	1.03939	5.01714	1.08931	11.3584	0.984549	15.2739	1.04746	4.64303	0.951396	14.1485	0.951708	1.14497	0.924684	8.14374	1.0613	8.21234	30.1981	5.22412
M1AWV2	Uncharacterized protein OS=Solanum tuberosum GN=PGSC0003DMG400012322 PE=4 SV=1 - [M1AWV2_SOLTU]	Protein not found	Protein not found				18.44	4	Protein not found	1.03421	7.70955	1.03132	11.6457	0.969689	5.17436	1.05317	9.30365	1.01794	16.807	0.952759	6.75339	0.97276	8.00984	1.05068	8.94418	53.1335	8.01611
Q41330	Homeotic protein knotted-1 OS=Solanum lycopersicum GN=KN1 PE=2 SV=1 - [KN1_SOLLC]	Protein not found	Protein not found				6.05	2	Protein not found	0.861249	11.5368	0.995118	17.9677	0.853759	10.1625	0.891996	8.34006	1.18469	13.5631	0.944292	5.69517	1.13911	4.37016	1.2654	4.5973	254.963	6.53662
M1A1P3	Uncharacterized protein OS=Solanum tuberosum GN=PGSC0003DMG400004962 PE=4 SV=1 - [M1A1P3_SOLTU]	Protein not found	Protein not found				46.45	1	Protein not found	1.09988	4.54988	0.956741	1.50928	0.993755	3.34913	0.982742	15.898	0.982956	5.15855	1.05066	5.57253	1.08037	0.365229	0.895429	2.21647	20.4247	4.85596
K4BKB2	Uncharacterized protein OS=Solanum lycopersicum GN=Solyc03g112590.2 PE=4 SV=1 - [K4BKB2_SOLLC]	Pf00004; Pf00910; Pf01057; Pf01078; Pf02359; Pf02933; Pf05496; Pf06068; Pf07724; Pf07728; Pf09848	[GO:0016021]; GO:0031224; GO:0044425; GO:0005575; GO:0016020		membrane		10.95	0	Pf00004; Pf00910; Pf01057; Pf01078; Pf02359; Pf02933; Pf05496; Pf06068; Pf07724; Pf07728; Pf09848																	92.7736	5.47803
Q2VCJ5	40S ribosomal protein S6 OS=Solanum tuberosum GN=PGSC0003DMG400014855 PE=2 SV=1 - [Q2VCJ5_SOLTU]	Pf01092	[GO:0003735]; GO:0005198; GO:0003674 [GO:0005622]; GO:0044464; GO:0005575; GO:0005623 [GO:0005840]; GO:0030529; GO:0043232; GO:0044444; GO:0032991; GO:0044424; GO:0043228; GO:0043229; GO:0005737; GO:0005575; GO:0005622; GO:0044464; GO:0043226; GO:0005623 [GO:0006412]; GO:0010467; GO:0034645; GO:0044267; GO:0043170; GO:0009059; GO:0044249; GO:0044260; GO:0019538; GO:0008152; GO:0009058; GO:0044237…	structural molecule activity	cytoplasm; ribosome	metabolic process	40.56	4	Pf01092	1.06794	5.14502	0.977791	11.7711	0.95631	6.60836	0.97609	17.7773	0.978453	11.3349	1.1121	10.9463	1.02096	10.9754	0.93654	13.5303	28.2615	10.6968
A8HG40	Ribulose bisphosphate carboxylase large chain (Fragment) OS=Lycium cinereum GN=rbcL PE=3 SV=1 - [A8HG40_9SOLA]	Pf00016; Pf02788	[GO:0000287]; GO:0046872; GO:0043169; GO:0043167; GO:0005488; GO:0003674 [GO:0004497]; GO:0016491; GO:0003824; GO:0003674 [GO:0009507]; GO:0009536; GO:0043231; GO:0044444; GO:0043227; GO:0043229; GO:0005737; GO:0044424; GO:0043226; GO:0005622; GO:0044464; GO:0005575; GO:0005623 [GO:0009536]; GO:0043231; GO:0044444; GO:0043227; GO:0043229; GO:0005737; GO:0044424; GO:0043226; GO:0005622; GO:0044464…	metal ion binding; catalytic activity	cytoplasm	metabolic process	26.98	1	Pf00016; Pf02788	0.984422	4.32745	1.05799	3.25661	1.17803	9.72218	1.0709	16.111	0.895952	13.2767	1.08602	7.77192	0.873466	9.97869	0.954376	14.9779	24.0281	7.69385
M1A2T5	Peptidyl-prolyl cis-trans isomerase OS=Solanum tuberosum GN=PGSC0003DMG400005232 PE=3 SV=1 - [M1A2T5_SOLTU]	Protein not found	Protein not found				25.81	1	Protein not found	1.03359	13.0823	0.963468	3.73845	1.05989	6.39124	1.03244	8.69339	0.915923	8.84976	1.14072	6.1678	1.0084	3.53529	0.92504	9.19572	26.5095	9.02686
Q5ECP6	E1 alpha subunit of pyruvate dehydrogenase OS=Petunia hybrida GN=E1aPDH PE=2 SV=1 - [Q5ECP6_PETHY]	Pf00676; Pf02775	[GO:0003824]; GO:0003674 [GO:0004739]; GO:0004738; GO:0016624; GO:0016903; GO:0016491; GO:0003824; GO:0003674 [GO:0006096]; GO:0006007; GO:0006091; GO:0006006; GO:0019320; GO:0044237; GO:0019318; GO:0046365; GO:0008152; GO:0009987; GO:0005996; GO:0016052; GO:0008150; GO:0005975; GO:0009056; GO:0044238 [GO:0008152]; GO:0008150 [GO:0016624]; GO:0016903; GO:0016491; GO:0003824; GO:0003674 [GO:003097…	catalytic activity		metabolic process	25.38	12	Pf00676; Pf02775	1.01585	4.42563	1.01656	6.08957	0.997499	6.3749	0.997437	8.94691	0.960835	8.47281	1.04323	7.25944	1.0741	9.5124	0.94964	15.4614	43.1827	7.91357
M1CWN2	Uncharacterized protein OS=Solanum tuberosum GN=PGSC0003DMG400029704 PE=3 SV=1 - [M1CWN2_SOLTU]	Protein not found	Protein not found				22.62	4	Protein not found	0.993073	5.25003	0.996276	7.93914	0.990454	5.83514	0.959586	11.5633	0.991447	10.9318	1.09339	7.96314	0.996474	10.2549	0.979018	17.2775	33.3651	8.88037
Q2HXK9	Respiratory burst oxidase homolog protein D OS=Solanum tuberosum GN=RBOHD PE=1 SV=2 - [RBOHD_SOLTU]	Protein not found	Protein not found				5.9	1	Protein not found	0.924954		1.11489		0.972875		0.717933		0.945722		1.1266		1.03879		1.10596		276.377	8.39697
Q43187	Soluble inorganic pyrophosphatase OS=Solanum tuberosum GN=PPA PE=2 SV=1 - [IPYR_SOLTU]	Protein not found	Protein not found				6.77	9	Protein not found	0.921895	7.35905	1.02994	7.53495	0.961741	8.68557	0.939533	17.2722	1.02752	15.2001	1.047	5.40573	1.04799	7.28417	1.03522	8.21943	249.446	6.13818
M1CK23	Uncharacterized protein OS=Solanum tuberosum GN=PGSC0003DMG400026913 PE=4 SV=1 - [M1CK23_SOLTU]	Protein not found	Protein not found				25.39	7	Protein not found	1.03672	5.65949	1.05458	4.80323	1.09946	6.46681	1.08271	11.4812	0.921128	11.3351	1.04524	7.98837	0.880674	6.41232	0.927113	12.4462	35.9594	6.55127
K4DHS4	Uncharacterized protein OS=Solanum lycopersicum GN=Solyc12g099030.1 PE=4 SV=1 - [K4DHS4_SOLLC]	Pf00240; Pf01599; Pf11976	[GO:0016021]; GO:0031224; GO:0044425; GO:0005575; GO:0016020		membrane		41.58	1	Pf00240; Pf01599; Pf11976	1.03876	0.461455	0.987932	7.2835	0.953549	16.417	1.04057	0.625523	0.842127	15.1077	1.26276	13.1927	0.98786	16.4672	0.851469	1.24702	21.4954	9.72998
K4AYG3	Uncharacterized protein OS=Solanum lycopersicum GN=Solyc01g087730.2 PE=3 SV=1 - [K4AYG3_SOLLC]	Pf00687					23.67	7	Pf00687	1.0811	8.67681	1.00548	9.66846	0.968477	10.3601	1.06519	7.44474	1.00173	12.255	1.00469	8.32522	0.952931	8.88645	0.994938	12.2801	37.0347	9.31982
B5LAT1	Putative ketol-acid reductoisomerase OS=Capsicum annuum PE=2 SV=1 - [B5LAT1_CAPAN]	Pf01450; Pf07991	[GO:0000166]; GO:0036094; GO:1901265; GO:0005488; GO:0097159; GO:1901363; GO:0003674 [GO:0004455]; GO:0016616; GO:0016614; GO:0016491; GO:0003824; GO:0003674 [GO:0008652]; GO:0006520; GO:0046394; GO:0019752; GO:0044238; GO:0016053; GO:0043436; GO:0008152; GO:0006082; GO:0044249; GO:0044283; GO:0042180; GO:0008150; GO:0044237; GO:0044281; GO:0009058; GO:0044711; GO:0009987; GO:0044710 [GO:0009082]…	nucleotide binding; catalytic activity; metal ion binding		metabolic process	13.71	1	Pf01450; Pf07991	0.989016	3.27265	0.948268	2.37586	0.964327	1.93384	1.01371	0.704111	1.09311	2.14863	1.04168	12.6804	1.04313	1.05053	0.991089	18.353	63.3102	6.94678
Q9S8M0	Chitin-binding lectin 1 OS=Solanum tuberosum PE=1 SV=2 - [LECT_SOLTU]	Protein not found	Protein not found				9.18	11	Protein not found	1.03401	5.79003	1.02269	4.898	1.04594	8.45473	0.961891	12.5266	0.936382	12.0839	1.0217	6.11413	1.00093	10.3497	0.984295	20.1373	132.33	7.06396
B3RFS2	Chloroplast chlorophyll a/b-binding protein (Fragment) OS=Solanum nigrum GN=PsbS PE=4 SV=1 - [B3RFS2_SOLNI]	Protein not found	Protein not found				31.25	1	Protein not found	1.00803	9.88856	1.15872	12.738	1.00659	8.16251	0.999259	7.91872	0.91327	8.50805	1.04753	11.3158	0.91178	12.6629	0.918753	8.46435	21.819	8.85107
M1B4I7	Uncharacterized protein OS=Solanum tuberosum GN=PGSC0003DMG400014239 PE=3 SV=1 - [M1B4I7_SOLTU]	Protein not found	Protein not found				23.18	3	Protein not found	0.886657	3.52098	0.967184	10.5272	0.959807	4.85057	0.897022	8.06256	1.05216	21.6294	0.966574	5.13844	1.02608	2.53211	1.20688	33.5451	42.1241	5.97314
M1BN71	Uncharacterized protein OS=Solanum tuberosum GN=PGSC0003DMG400019063 PE=4 SV=1 - [M1BN71_SOLTU]	Protein not found	Protein not found				17.92	7	Protein not found	0.899194	15.2453	0.965098	9.59104	0.983374	12.3372	1.02145	10.5413	1.07297	20.4696	0.993195	10.0721	0.987348	8.57184	1.08909	13.0711	53.2881	7.94287
P49026	Guanine nucleotide-binding protein subunit beta-like protein OS=Nicotiana tabacum GN=ARCA PE=2 SV=1 - [GBLP_TOBAC]	Protein not found	Protein not found				8.04	0	Protein not found																	128.477	6.62451
K4BU47	Glucose-6-phosphate isomerase OS=Solanum lycopersicum GN=GPI PE=3 SV=1 - [K4BU47_SOLLC]	Protein not found	Protein not found				18.13	9	Protein not found	0.925136	8.49717	0.963643	11.5498	0.954887	10.0766	1.00272	12.8042	1.08018	16.7573	0.906051	6.89558	1.02652	6.22729	1.03421	21.0682	61.3173	5.2749
M1B7Y1	Uncharacterized protein OS=Solanum tuberosum GN=PGSC0003DMG400015165 PE=4 SV=1 - [M1B7Y1_SOLTU]	Protein not found	Protein not found				26.81	9	Protein not found	0.993381	7.69614	1.07357	10.1601	1.06755	8.07025	0.948096	10.8739	0.93791	5.91915	1.08041	5.77429	0.951079	7.80652	0.922849	6.18482	34.0606	6.16357
M1ATY8	Uncharacterized protein OS=Solanum tuberosum GN=PGSC0003DMG400011575 PE=3 SV=1 - [M1ATY8_SOLTU]	Protein not found	Protein not found				15.65	3	Protein not found	1.00182	4.4213	0.965561	2.69322	1.08405	9.34668	0.918168	3.67044	0.929013	4.38145	1.07163	2.74003	1.04258	14.3143	0.933013	15.3146	61.3494	5.74463
C9DFB9	Heat shock protein 70-like protein (Fragment) OS=Nicotiana benthamiana GN=HSP70 PE=1 SV=1 - [C9DFB9_NICBE]	Protein not found	Protein not found				40	1	Protein not found	0.995122	9.64321	1.09559	20.4602	1.04442	8.12205	1.02962	15.2646	1.01454	11.5326	0.912868	10.1542	0.858591	10.9298	1.0723	13.9983	19.6001	6.56592
F2Q9V9	Glyceraldehyde-3-phosphate dehydrogenase OS=Solanum tuberosum GN=gapdh PE=2 SV=1 - [F2Q9V9_SOLTU]	Protein not found	Protein not found				26.11	1	Protein not found	0.884388	29.7854	1.03853	30.2317	1.08253	12.0267	1.03356	13.6369	0.863658	13.1099	1.10759	8.15219	0.963062	9.19096	0.928765	11.1153	18.8787	5.31299
Q27S50	Photosystem I P700 chlorophyll a apoprotein A1 OS=Solanum tuberosum GN=psaA PE=3 SV=1 - [PSAA_SOLTU]	Pf00223	[GO:0000287]; GO:0046872; GO:0043169; GO:0043167; GO:0005488; GO:0003674 [GO:0006810]; GO:0051234; GO:0008150; GO:0051179 [GO:0009055]; GO:0003674 [GO:0009507]; GO:0009536; GO:0043231; GO:0044444; GO:0043227; GO:0043229; GO:0005737; GO:0044424; GO:0043226; GO:0005622; GO:0044464; GO:0005575; GO:0005623 [GO:0009522]; GO:0009521; GO:0034357; GO:0043234; GO:0044425; GO:0044436; GO:0009579; GO:001602…	metal ion binding; catalytic activity	cytoplasm; membrane	transport; metabolic process	9.33	8	Pf00223	0.804391	21.7018	1.06356	7.70677	1.19087	12.03	1.00422	8.28651	0.911249	14.8536	1.10084	12.1747	0.994479	10.56	0.976175	11.8028	82.9945	7.18115
K4DAD5	Uncharacterized protein OS=Solanum lycopersicum GN=Solyc11g069790.1 PE=3 SV=1 - [K4DAD5_SOLLC]	Protein not found	Protein not found				21.53	1	Protein not found	0.997824	2.88742	0.990748	5.92544	1.14769	7.7521	1.04698	3.49281	0.933529	6.33421	1.04764	2.79705	1.02706	3.70127	0.839817	16.5077	30.8075	4.89404
K4CNS6	Uncharacterized protein OS=Solanum lycopersicum GN=Solyc08g079180.2 PE=3 SV=1 - [K4CNS6_SOLLC]	Protein not found	Protein not found				24.79	1	Protein not found	1.03582	3.44225	0.990624	0.500067	1.08627	0.992936	1.06177	2.34847	0.977442	3.79519	0.984519	6.99052	0.963836	2.03282	0.972371	3.02209	52.6522	8.86572
M1C5A4	Uncharacterized protein OS=Solanum tuberosum GN=PGSC0003DMG400023394 PE=3 SV=1 - [M1C5A4_SOLTU]	Protein not found	Protein not found				30.56	5	Protein not found	1.03119	8.51098	0.985499	6.79191	0.997517	5.85444	1.0401	6.08155	0.962682	10.3081	1.04879	6.15255	1.06823	9.29907	0.90851	14.5728	16.2397	9.94971
P62981	Ubiquitin-40S ribosomal protein S27a OS=Solanum tuberosum GN=UBI3 PE=2 SV=2 - [RS27A_SOLTU]	Pf00240; Pf01599; Pf11976	[GO:0003735]; GO:0005198; GO:0003674 [GO:0005515]; GO:0005488; GO:0003674 [GO:0005622]; GO:0044464; GO:0005575; GO:0005623 [GO:0005634]; GO:0043231; GO:0043227; GO:0043229; GO:0043226; GO:0044424; GO:0005575; GO:0005622; GO:0044464; GO:0005623 [GO:0005737]; GO:0044424; GO:0005622; GO:0044464; GO:0005575; GO:0005623 [GO:0005840]; GO:0030529; GO:0043232; GO:0044444; GO:0032991; GO:0044424; GO:00432…	structural molecule activity; protein binding; metal ion binding	nucleus; cytoplasm; ribosome	metabolic process	50.64	1	Pf00240; Pf01599; Pf11976	1.09194		0.928867		1.03853		0.990479		0.959846		1.12437		1.02111		0.839919		17.6905	9.78857
M1B4C0	Uncharacterized protein OS=Solanum tuberosum GN=PGSC0003DMG400014208 PE=3 SV=1 - [M1B4C0_SOLTU]	Protein not found	Protein not found				11.86	1	Protein not found	0.867592	3.78455	1.0093	6.45367	0.782583	9.41571	1.2683	8.32795	1.55457	11.3164	0.922619	14.5323	0.742322	2.40214	1.09955	2.56405	80.5968	5.21143
M0ZPZ5	Uncharacterized protein OS=Solanum tuberosum GN=PGSC0003DMG400002146 PE=4 SV=1 - [M0ZPZ5_SOLTU]	Protein not found	Protein not found				16.35	5	Protein not found	1.06494	9.88484	1.00508	7.51277	0.993709	9.5968	1.04561	8.99253	0.921775	17.9174	1.03854	6.35002	0.949317	9.87191	1.00577	18.0519	32.78	8.66064
Q56E62	Nucleoside diphosphate kinase 1 OS=Nicotiana tabacum PE=2 SV=1 - [NDK1_TOBAC]	Protein not found	Protein not found				10.61	0	Protein not found																	54.3428	7.02002
M1BQI2	Uncharacterized protein OS=Solanum tuberosum GN=PGSC0003DMG400019647 PE=3 SV=1 - [M1BQI2_SOLTU]	Protein not found	Protein not found				11.17	7	Protein not found	1.01564	7.9778	0.989737	7.22789	1.05736	3.82355	1.04309	6.04371	0.992106	8.63732	0.961001	3.98004	0.916024	14.0222	1.06321	8.43772	90.8568	4.97021
M1B219	Sucrose synthase OS=Solanum tuberosum GN=PGSC0003DMG400013547 PE=3 SV=1 - [M1B219_SOLTU]	Protein not found	Protein not found				10.34	7	Protein not found	0.923923	8.62586	0.979501	7.77148	0.938608	8.32866	0.809045	29.3008	0.968243	14.3528	0.955993	7.89853	1.45228	26.7044	0.919124	21.7418	91.3818	6.25244
K4BW79	Uncharacterized protein OS=Solanum lycopersicum GN=Solyc05g005480.2 PE=4 SV=1 - [K4BW79_SOLLC]	Pf00107					20.88	7	Pf00107	1.02741	6.87831	1.00802	4.88233	1.02477	6.01735	1.03278	8.42724	0.941298	13.7826	1.01876	6.50298	0.924825	6.89683	1.00488	16.659	40.9759	8.08936
M1C7W3	Uncharacterized protein OS=Solanum tuberosum GN=PGSC0003DMG400024016 PE=4 SV=1 - [M1C7W3_SOLTU]	Protein not found	Protein not found				21.55	2	Protein not found	1.00476	1.43514	1.0775	6.63215	1.08099	8.22323	0.965287	13.3992	1.07947	31.902	0.900272	23.8297	0.707258	72.7621	1.13841	41.1045	65.6049	7.41553
Q40401	Calreticulin OS=Nicotiana plumbaginifolia GN=CAL1 PE=2 SV=1 - [CALR_NICPL]	Pf00262	[GO:0005509]; GO:0046872; GO:0043169; GO:0043167; GO:0005488; GO:0003674 [GO:0005783]; GO:0043231; GO:0044444; GO:0043227; GO:0043229; GO:0005737; GO:0044424; GO:0043226; GO:0005622; GO:0044464; GO:0005575; GO:0005623 [GO:0005788]; GO:0044432; GO:0070013; GO:0005783; GO:0044444; GO:0044446; GO:0043233; GO:0043231; GO:0005737; GO:0044424; GO:0043229; GO:0044422; GO:0031974; GO:0043227; GO:0005622;…	metal ion binding; protein binding	cytoplasm; endoplasmic reticulum; organelle lumen	metabolic process	14.18	6	Pf00262	1.08441	3.9066	0.958498	11.3096	0.975273	6.19689	1.01528	5.139	0.972619	10.3526	1.04036	3.82958	1.11188	7.45556	0.873864	8.21223	47.4517	4.61475
M1CEC3	Uncharacterized protein OS=Solanum tuberosum GN=PGSC0003DMG400025527 PE=4 SV=1 - [M1CEC3_SOLTU]	Protein not found	Protein not found				15.46	1	Protein not found	0.894633	7.05677	0.881003	17.6521	0.979632	10.2836	1.0496	4.33019	1.16293	6.53353	0.961047	9.31681	1.07714	11.7389	1.10478	11.4004	47.1311	6.03662
M0ZQN1	Uncharacterized protein OS=Solanum tuberosum GN=PGSC0003DMG400002324 PE=4 SV=1 - [M0ZQN1_SOLTU]	Protein not found	Protein not found				27.23	9	Protein not found	0.961117	5.45129	1.02642	5.40472	0.975075	12.2167	1.06044	8.94486	1.09436	23.6059	1.02127	13.8347	0.915896	12.0958	1.07646	26.2468	42.834	7.06396
K4CUE5	Uncharacterized protein OS=Solanum lycopersicum GN=LOC544217 PE=4 SV=1 - [K4CUE5_SOLLC]	Pf01370					17.69	3	Pf01370	0.98702	10.5931	0.996226	7.64194	1.03114	11.3517	0.980402	15.1196	1.015	17.6646	0.961739	9.27828	0.888775	9.22016	1.11332	11.2807	43.8873	7.54736
M1D0T5	Uncharacterized protein OS=Solanum tuberosum GN=PGSC0003DMG400030682 PE=3 SV=1 - [M1D0T5_SOLTU]	Protein not found	Protein not found				11.9	1	Protein not found	0.977089	9.88979	1.05697	2.52627	1.10407	14.2794	0.894489	5.32821	0.917882	6.82669	0.982351	13.4978	1.0468	9.07205	0.993192	12.9081	80.1856	5.2749
C8YNG7	3-ketoacyl CoA thiolase 2 OS=Petunia hybrida PE=2 SV=1 - [C8YNG7_PETHY]	Pf00108; Pf02803	[GO:0003824]; GO:0003674 [GO:0008152]; GO:0008150 [GO:0016021]; GO:0031224; GO:0044425; GO:0005575; GO:0016020 [GO:0016747]; GO:0016746; GO:0016740; GO:0003824; GO:0003674	catalytic activity	membrane	metabolic process	20.3	7	Pf00108; Pf02803	1.00721	9.10952	1.02381	10.087	0.987528	16.1465	1.03336	9.46745	1.01805	9.40582	0.957257	5.91165	0.971592	13.1854	1.07659	14.732	48.964	7.98682
M1CCF1	Uncharacterized protein OS=Solanum tuberosum GN=PGSC0003DMG400025052 PE=4 SV=1 - [M1CCF1_SOLTU]	Protein not found	Protein not found				25.74	2	Protein not found	1.06788	7.70769	1.11406	10.7075	0.99575	5.59698	0.908627	5.62025	0.853886	7.41538	0.996807	5.7375	1.09994	13.1628	0.869549	16.8833	27.1788	8.80713
K4BJV9	Nucleoside diphosphate kinase OS=Solanum lycopersicum GN=Solyc03g110960.2 PE=3 SV=1 - [K4BJV9_SOLLC]	Pf00334					21.46	1	Pf00334	0.962617		0.924283		1.08716		1.11425		0.936912		1.1427		0.982268		0.900382		25.5151	8.45557
Q38JH2	Fructose-bisphosphate aldolase OS=Solanum tuberosum PE=2 SV=1 - [Q38JH2_SOLTU]	Pf00274	[GO:0003824]; GO:0003674 [GO:0004332]; GO:0016832; GO:0016830; GO:0016829; GO:0003824; GO:0003674 [GO:0006096]; GO:0006007; GO:0006091; GO:0006006; GO:0019320; GO:0044237; GO:0019318; GO:0046365; GO:0008152; GO:0009987; GO:0005996; GO:0016052; GO:0008150; GO:0005975; GO:0009056; GO:0044238 [GO:0016829]; GO:0003824; GO:0003674	catalytic activity		metabolic process	27.17	7	Pf00274	1.02562	6.17571	0.979261	8.68563	1.02577	8.55251	0.933741	8.84318	0.990779	12.4058	1.02695	6.72048	0.983343	25.79	0.946676	19.7339	37.6426	7.92822
M1C0V6	Fructose-bisphosphate aldolase OS=Solanum tuberosum GN=PGSC0003DMG400022263 PE=3 SV=1 - [M1C0V6_SOLTU]	Protein not found	Protein not found				25.22	3	Protein not found	1.02713	9.42758	1.04766	6.20327	1.08203	5.44872	0.982626	8.64253	0.935635	6.03606	0.997335	6.01517	0.912177	9.73044	1.05271	10.4927	36.8671	6.59521
A5YVF1	Protein SUPPRESSOR OF GENE SILENCING 3 OS=Solanum lycopersicum GN=SGS3 PE=1 SV=1 - [SGS3_SOLLC]	Protein not found	Protein not found				3.72	4	Protein not found	1.0635	12.3519	1.0569	5.56106	1.01987	3.82492	0.971908	9.18638	1.02371	12.8632	0.973917	3.48961	0.938091	9.62083	0.995709	8.46117	208.07	7.85498
M1B986	Uncharacterized protein OS=Solanum tuberosum GN=PGSC0003DMG402015497 PE=3 SV=1 - [M1B986_SOLTU]	Protein not found	Protein not found				20.85	1	Protein not found	0.920833		0.941066		0.943699		1.15691		1.18873		1.03651		1.05962		0.839938		36.7059	9.21729
K4CHY4	Phosphoglycerate kinase OS=Solanum lycopersicum GN=Solyc07g066610.2 PE=3 SV=1 - [K4CHY4_SOLLC]	Protein not found	Protein not found				31.67	3	Protein not found	0.973041	8.41835	1.00198	10.8258	0.931977	11.3867	0.956838	8.17302	1.16308	17.0423	0.950477	8.73742	0.873741	5.79155	1.17616	8.71121	19.0233	10.0522
M1AH70	Uncharacterized protein OS=Solanum tuberosum GN=PGSC0003DMG400008830 PE=4 SV=1 - [M1AH70_SOLTU]	Protein not found	Protein not found				18.12	2	Protein not found	0.982521	6.81836	1.01549	6.26756	1.01692	7.58252	0.997041	10.3697	0.968103	17.8063	1.04156	9.4882	0.97373	6.23951	1.07743	7.34435	32.45	8.80713
M1CGV3	Uncharacterized protein OS=Solanum tuberosum GN=PGSC0003DMG400026124 PE=3 SV=1 - [M1CGV3_SOLTU]	Protein not found	Protein not found				17.74	9	Protein not found	1.00031	5.96964	1.00861	7.59388	1.02742	9.52769	1.00649	8.53377	0.976896	10.3255	0.995915	4.91837	1.05384	9.16982	0.973994	8.89103	60.0821	6.66846
M1C9T0	Uncharacterized protein OS=Solanum tuberosum GN=PGSC0003DMG400024490 PE=3 SV=1 - [M1C9T0_SOLTU]	Protein not found	Protein not found				16.45	6	Protein not found	1.04779	5.35821	1.02644	4.91477	1.0197	3.82208	0.977569	7.8138	0.911317	4.8659	1.05202	5.262	1.0595	4.31786	0.902299	4.80239	58.2969	7.91357
J9Q6L4	Isocitrate dehydrogenase [NADP] OS=Capsicum annuum GN=ICDH PE=2 SV=1 - [J9Q6L4_CAPAN]	Protein not found	Protein not found				26.48	0	Protein not found																	40.0147	8.48486
M1ALZ6	Uncharacterized protein OS=Solanum tuberosum GN=PGSC0003DMG400009940 PE=3 SV=1 - [M1ALZ6_SOLTU]	Protein not found	Protein not found				15.38	10	Protein not found	0.992887	6.31741	0.977091	11.3828	1.02194	8.48855	0.954913	12.8239	1.02303	8.86631	0.978696	9.63776	1.00318	13.0606	1.02233	9.73956	92.676	4.99561
K4BN60	Uncharacterized protein OS=Solanum lycopersicum GN=Solyc03g123610.2 PE=4 SV=1 - [K4BN60_SOLLC]	Pf00155					16.34	6	Pf00155	0.976787	9.09227	0.995959	6.38322	0.977601	9.66618	0.962192	9.56798	1.10623	6.63867	0.982069	7.24646	1.01031	5.24218	1.06428	9.97399	66.3011	8.23584
M0ZT51	Proteasome subunit alpha type OS=Solanum tuberosum GN=PGSC0003DMG400002904 PE=3 SV=1 - [M0ZT51_SOLTU]	Protein not found	Protein not found				35.77	7	Protein not found	0.944888	10.3561	1.00054	7.73412	0.995026	6.37414	0.91132	11.323	0.984159	6.63229	1.05587	8.91082	1.11973	6.88383	0.972247	12.6345	27.3009	6.55127
M1D2E4	Uncharacterized protein OS=Solanum tuberosum GN=PGSC0003DMG400031063 PE=3 SV=1 - [M1D2E4_SOLTU]	Protein not found	Protein not found				16.44	8	Protein not found	1.0182	7.821	1.02045	5.62486	0.995541	12.5034	1.03124	9.64639	1.03837	23.6305	0.961127	7.73114	0.933593	12.4719	1.02288	14.7443	47.9636	6.44287
Q2V995	Cytoplasmic ribosomal protein S13-like OS=Solanum tuberosum GN=PGSC0003DMG400009588 PE=2 SV=1 - [Q2V995_SOLTU]	Pf00312; Pf08069	[GO:0003735]; GO:0005198; GO:0003674 [GO:0005622]; GO:0044464; GO:0005575; GO:0005623 [GO:0005840]; GO:0030529; GO:0043232; GO:0044444; GO:0032991; GO:0044424; GO:0043228; GO:0043229; GO:0005737; GO:0005575; GO:0005622; GO:0044464; GO:0043226; GO:0005623 [GO:0006412]; GO:0010467; GO:0034645; GO:0044267; GO:0043170; GO:0009059; GO:0044249; GO:0044260; GO:0019538; GO:0008152; GO:0009058; GO:0044237…	structural molecule activity	cytoplasm; ribosome	metabolic process	51.66	7	Pf00312; Pf08069	1.06142	7.80731	0.938373	8.51542	0.928022	10.9269	1.05585	13.5687	1.00553	14.189	1.13413	6.26621	1.0029	12.7762	0.927941	13.8539	17.0505	10.3892
M1CS26	Phospholipase D OS=Solanum tuberosum GN=PGSC0003DMG400028539 PE=3 SV=1 - [M1CS26_SOLTU]	Protein not found	Protein not found				9.64	0	Protein not found																	92.1739	5.68115
K4ATJ4	Peptidyl-prolyl cis-trans isomerase OS=Solanum lycopersicum GN=Solyc01g009990.2 PE=3 SV=1 - [K4ATJ4_SOLLC]	Protein not found	Protein not found				29.26	1	Protein not found	1.07754	11.7469	1.01089	19.5749	0.99627	5.16255	1.12762	8.65867	1.00988	5.92589	1.0191	7.61048	0.89799	29.2704	1.07519	4.67817	20.0113	8.86572
Q8VWP3	Glyceraldehyde-3-phosphate dehydrogenase (Fragment) OS=Capsicum annuum GN=gapA2 PE=1 SV=1 - [Q8VWP3_CAPAN]	Protein not found	Protein not found				30.16	1	Protein not found	0.998423	0.5932	0.946926	3.0269	1.16738	6.8887	1.08892	3.63156	0.9381	1.73258	1.0347	1.11757	1.00507	0.508737	0.853308	13.3277	26.9338	5.36377
Q8VWP0	Glyceraldehyde-3-phosphate dehydrogenase (Fragment) OS=Capsicum annuum GN=gapC2 PE=2 SV=1 - [Q8VWP0_CAPAN]	Pf00044; Pf02800	[GO:0000166]; GO:0036094; GO:1901265; GO:0005488; GO:0097159; GO:1901363; GO:0003674 [GO:0004365]; GO:0016620; GO:0016903; GO:0016491; GO:0003824; GO:0003674 [GO:0006006]; GO:0019318; GO:0005996; GO:0005975; GO:0044238; GO:0008152; GO:0008150 [GO:0016491]; GO:0003824; GO:0003674 [GO:0016620]; GO:0016903; GO:0016491; GO:0003824; GO:0003674 [GO:0050661]; GO:0000166; GO:0050662; GO:0036094; GO:19012…	nucleotide binding; catalytic activity		metabolic process	29.71	1	Pf00044; Pf02800	1.14288	2.65211	1.22508	4.62936	0.970546	6.50448	1.15773	4.54397	1.00305	8.51144	0.913205	3.09615	0.639595	20.6827	1.02883	6.88594	34.0574	5.96045
P49037	Sucrose synthase OS=Solanum lycopersicum PE=2 SV=1 - [SUSY_SOLLC]	Protein not found	Protein not found				5.56	6	Protein not found	1.00815	6.65233	0.967095	5.24508	0.989107	11.1473	1.01038	2.18325	0.976698	7.79025	0.987917	11.3242	1.05946	8.07818	1.01878	12.2944	215.735	6.96143
Q9SDZ6	Phospholipase D (Fragment) OS=Solanum lycopersicum GN=PLDa1 PE=2 SV=1 - [Q9SDZ6_SOLLC]	Protein not found	Protein not found				10.76	0	Protein not found																	75.0216	5.61768
Q6RH11	40S ribosomal protein S5 OS=Capsicum annuum GN=RpS5 PE=2 SV=1 - [Q6RH11_CAPAN]	Pf00177	[GO:0003723]; GO:0003676; GO:0097159; GO:1901363; GO:0005488; GO:0003674 [GO:0003735]; GO:0005198; GO:0003674 [GO:0005622]; GO:0044464; GO:0005575; GO:0005623 [GO:0005840]; GO:0030529; GO:0043232; GO:0044444; GO:0032991; GO:0044424; GO:0043228; GO:0043229; GO:0005737; GO:0005575; GO:0005622; GO:0044464; GO:0043226; GO:0005623 [GO:0006412]; GO:0010467; GO:0034645; GO:0044267; GO:0043170; GO:000905…	RNA binding; structural molecule activity	cytoplasm; ribosome	metabolic process	39.15	9	Pf00177	1.02163	5.90522	1.00291	7.63394	0.979888	6.39173	1.09524	8.31414	1.084	11.4028	0.971962	5.80424	0.948563	11.7326	0.99125	8.93911	23.4842	9.45166
K4BXB1	Uncharacterized protein OS=Solanum lycopersicum GN=Solyc05g009370.2 PE=3 SV=1 - [K4BXB1_SOLLC]	Pf00828					21.77	2	Pf00828	1.01146	13.3885	0.985678	3.68258	0.889036	9.56545	1.00492	2.50889	1.06541	18.5983	1.0035	15.3268	0.98966	6.28703	1.15853	13.4639	28.8604	10.6235
Q9SBQ7	S-adenosylmethionine synthase 3 OS=Petunia hybrida GN=SAM3 PE=2 SV=1 - [METK3_PETHY]	Protein not found	Protein not found				33.63	2	Protein not found	1.04919	4.72336	0.852808	2.38492	1.0752	20.4381	0.848879	3.37299	0.867701	3.42253	1.05381	1.94326	1.23213	0.449419	0.886437	1.41176	36.5506	6.40479
M1CDJ0	Uncharacterized protein OS=Solanum tuberosum GN=PGSC0003DMG400025335 PE=4 SV=1 - [M1CDJ0_SOLTU]	Protein not found	Protein not found				30.88	2	Protein not found	1.01082	2.98195	1.36891	12.3002	0.852407	1.11781	1.47098	14.9183	1.28568	7.62391	0.972448	1.97777	0.254537	69.1672	1.00376	9.42503	31.2842	6.16357
P86005	Alpha-amylase (Fragments) OS=Capsicum annuum PE=1 SV=1 - [AMY_CAPAN]	Protein not found	Protein not found				7.58	3	Protein not found	0.945377	10.2222	0.978082	6.30294	1.07592	6.78326	1.00539	11.1442	1.09336	31.532	0.938076	4.78357	0.840624	4.44453	1.21832	13.4926	167.401	7.41553
M0ZMS6	Triosephosphate isomerase OS=Solanum tuberosum GN=PGSC0003DMG400001595 PE=3 SV=1 - [M0ZMS6_SOLTU]	Protein not found	Protein not found				19.33	1	Protein not found	1.17881	3.05554	1.03618	0.0137036	0.997076	4.58745	1.01041	1.6862	0.853166	1.48283	1.01311	2.50953	0.981341	3.29174	0.929917	12.2721	34.6466	7.28369
M9WMF4	PIB41 14-3-3 protein OS=Petunia hybrida PE=2 SV=1 - [M9WMF4_PETHY]	Protein not found	Protein not found				40.71	1	Protein not found	0.904093		0.99459		1.12103		0.999057		0.948597		1.01836		1.04108		1.0095		15.8199	4.7417
K4D3F8	Pyruvate kinase OS=Solanum lycopersicum GN=Solyc10g083720.1 PE=3 SV=1 - [K4D3F8_SOLLC]	Pf00224; Pf02887					19.17	3	Pf00224; Pf02887	0.992756	3.47638	1.02299	5.71744	1.00729	4.62074	0.985314	13.2052	0.935772	15.4555	1.05958	5.15519	1.1179	7.50177	0.852825	8.06907	57.287	7.15186
P93374	Actin-53 (Fragment) OS=Nicotiana tabacum PE=3 SV=1 - [ACT2_TOBAC]	Pf00022; Pf01663	[GO:0000166]; GO:0036094; GO:1901265; GO:0005488; GO:0097159; GO:1901363; GO:0003674 [GO:0003824]; GO:0003674 [GO:0005524]; GO:0032559; GO:0035639; GO:0030554; GO:0032555; GO:1901265; GO:0017076; GO:0032553; GO:0097159; GO:1901363; GO:0000166; GO:0005488; GO:0036094; GO:0003674 [GO:0005737]; GO:0044424; GO:0005622; GO:0044464; GO:0005575; GO:0005623 [GO:0005856]; GO:0043232; GO:0043228; GO:004322…	nucleotide binding; catalytic activity	cytoplasm; cytoskeleton		27.68	2	Pf00022; Pf01663	1.03193		1.15461		1.01003		1.31113		1.21466		0.959455		0.488007		1.05987		37.346	5.57959
M1C8L3	Uncharacterized protein OS=Solanum tuberosum GN=PGSC0003DMG400024187 PE=3 SV=1 - [M1C8L3_SOLTU]	Protein not found	Protein not found				27.31	1	Protein not found	1.12809	1.3468	0.948971	6.46661	1.13269	7.38343	0.953075	14.7391	0.911446	6.37083	1.02471	8.20183	1.05814	11.9376	0.837528	12.3513	29.2926	4.729
Q2XPW6	NAD-dependent epimerase/dehydratase family protein-like protein OS=Solanum tuberosum PE=2 SV=1 - [Q2XPW6_SOLTU]	Pf01073; Pf01370; Pf02719; Pf07993	[GO:0000166]; GO:0036094; GO:1901265; GO:0005488; GO:0097159; GO:1901363; GO:0003674 [GO:0003824]; GO:0003674 [GO:0003854]; GO:0033764; GO:0016229; GO:0016616; GO:0016491; GO:0016614; GO:0003824; GO:0003674 [GO:0006694]; GO:0008202; GO:0008610; GO:1901362; GO:0006629; GO:1901360; GO:0009058; GO:0044238; GO:0071704; GO:0008152; GO:0044710; GO:0008150 [GO:0009058]; GO:0008152; GO:0008150 [GO:001661…	nucleotide binding; catalytic activity		metabolic process	18.36	1	Pf01073; Pf01370; Pf02719; Pf07993	0.995102	7.18147	1.06623	4.38509	1.08457	8.80494	0.956165	9.68395	0.993257	10.9824	0.979985	7.6983	1.0038	7.29627	1.02692	8.84788	45.3704	6.53662
Q38JH1	Uncharacterized protein OS=Solanum tuberosum GN=PGSC0003DMG400029753 PE=2 SV=1 - [Q38JH1_SOLTU]	Pf00025; Pf00071; Pf08477	[GO:0000166]; GO:0036094; GO:1901265; GO:0005488; GO:0097159; GO:1901363; GO:0003674 [GO:0003924]; GO:0017111; GO:0016462; GO:0016818; GO:0016817; GO:0016787; GO:0003824; GO:0003674 [GO:0005525]; GO:0032561; GO:0035639; GO:0019001; GO:0032555; GO:1901265; GO:0017076; GO:0032553; GO:0097159; GO:1901363; GO:0000166; GO:0005488; GO:0036094; GO:0003674 [GO:0005622]; GO:0044464; GO:0005575; GO:0005623…	nucleotide binding; catalytic activity		metabolic process; transport; cell communication; regulation of biological process; response to stimulus	30.32	6	Pf00025; Pf00071; Pf08477	1.0175	5.35	1.0097	9.14497	1.00493	5.51459	0.99925	10.0127	0.962843	10.133	1.03291	6.32117	1.00564	6.45003	0.948471	8.40251	25.2017	6.85889
M0ZKR0	Uncharacterized protein OS=Solanum tuberosum GN=PGSC0003DMG400001104 PE=4 SV=1 - [M0ZKR0_SOLTU]	Protein not found	Protein not found				17.48	5	Protein not found	0.989288	9.72257	0.99044	16.3028	0.929882	4.49933	0.969038	10.4225	1.21596	9.58436	0.899051	4.57449	0.912758	22.6799	1.26254	8.82107	66.676	7.21045
Q8LSK6	Ascorbate peroxidase OS=Solanum lycopersicum GN=APX PE=2 SV=1 - [Q8LSK6_SOLLC]	Pf00141	[GO:0004601]; GO:0016209; GO:0016684; GO:0003674; GO:0016491; GO:0003824 [GO:0006979]; GO:0006950; GO:0050896; GO:0008150 [GO:0020037]; GO:0046906; GO:0097159; GO:1901363; GO:0005488; GO:0003674 [GO:0055114]; GO:0044710; GO:0008152; GO:0008150	antioxidant activity; catalytic activity		response to stimulus; metabolic process	15.92	3	Pf00141	1.04116	8.84194	0.986864	9.10203	0.890792	14.1934	1.06656	12.0163	1.11441	17.8095	0.937894	6.10024	0.951466	10.1078	1.14857	23.9018	42.1465	8.49951
K4BAZ4	Uncharacterized protein OS=Solanum lycopersicum GN=Solyc02g084790.2 PE=3 SV=1 - [K4BAZ4_SOLLC]	Pf00141					21.69	1	Pf00141	0.838572	7.99682	0.904658	7.09031	0.812439	6.70948	1.0196	13.7602	1.55569	8.09196	0.8721	8.99183	0.927012	16.4129	1.2452	18.4609	36.4865	9.14404
C8YNG6	3-ketoacyl CoA thiolase 1 OS=Petunia hybrida PE=2 SV=1 - [C8YNG6_PETHY]	Pf00108; Pf02803	[GO:0003824]; GO:0003674 [GO:0008152]; GO:0008150 [GO:0016021]; GO:0031224; GO:0044425; GO:0005575; GO:0016020 [GO:0016740]; GO:0003824; GO:0003674 [GO:0016746]; GO:0016740; GO:0003824; GO:0003674 [GO:0016747]; GO:0016746; GO:0016740; GO:0003824; GO:0003674	catalytic activity	membrane	metabolic process	18.18	3	Pf00108; Pf02803	0.940459	7.12924	1.05849	5.54005	0.940576	8.24185	0.988963	9.88819	1.19235	5.03888	0.901735	7.93927	1.00351	1.2944	1.00441	7.42937	48.8352	8.29443
M1CL86	Dihydrolipoyl dehydrogenase OS=Solanum tuberosum GN=PGSC0003DMG400027156 PE=3 SV=1 - [M1CL86_SOLTU]	Protein not found	Protein not found				21.2	2	Protein not found	1.09336	10.1711	1.10171	2.30074	0.996882	7.41125	1.02471	3.95739	0.955385	7.28388	1.01807	0.630636	0.822855	5.21638	1.00771	8.71909	52.8254	7.34229
M1CZB0	Uncharacterized protein OS=Solanum tuberosum GN=PGSC0003DMG400030359 PE=3 SV=1 - [M1CZB0_SOLTU]	Protein not found	Protein not found				28.16	8	Protein not found	1.04602	7.16007	1.0022	4.6043	0.959261	11.9968	1.00879	19.5973	1.10708	11.4017	0.948884	6.97494	0.894101	17.6328	1.12173	10.6462	33.125	6.31592
M1CUG9	Histone H2B OS=Solanum tuberosum GN=PGSC0003DMG400029167 PE=3 SV=1 - [M1CUG9_SOLTU]	Protein not found	Protein not found				65.52	6	Protein not found	1.05673	6.25485	0.940784	6.73183	0.901484	8.94524	1.10072	13.5711	0.908554	16.1486	1.08814	14.7162	1.06899	14.8902	0.902946	18.3261	9.64428	9.93506
Q2XTB2	40S ribosomal protein S10-like OS=Solanum tuberosum GN=PGSC0003DMG400024757 PE=2 SV=1 - [Q2XTB2_SOLTU]	Pf03501	[GO:0005840]; GO:0030529; GO:0043232; GO:0044444; GO:0032991; GO:0044424; GO:0043228; GO:0043229; GO:0005737; GO:0005575; GO:0005622; GO:0044464; GO:0043226; GO:0005623		cytoplasm; ribosome		37.36	3	Pf03501	1.0289	6.12145	0.98951	7.47881	0.989958	4.88984	1.04521	8.68024	0.935153	9.40855	1.07518	6.79832	1.04653	11.0259	0.884098	9.09399	20.1151	9.72998
Q2XPV0	Adenosine kinase isoform 1T-like protein OS=Solanum tuberosum PE=2 SV=1 - [Q2XPV0_SOLTU]	Pf00294	[GO:0004001]; GO:0019206; GO:0019205; GO:0016301; GO:0016772; GO:0016740; GO:0003824; GO:0003674 [GO:0006166]; GO:0043101; GO:0043174; GO:0046129; GO:0034654; GO:0043094; GO:0072522; GO:0009163; GO:0042451; GO:0042455; GO:0046128; GO:0006139; GO:0018130; GO:0019438; GO:0044271; GO:1901362; GO:0044249; GO:0072521; GO:0009116; GO:1901137; GO:0042278; GO:0009119; GO:0006725; GO:0034641; GO:0044238; …	catalytic activity		metabolic process	24.34	1	Pf00294	0.982113	2.042	0.96325	2.26667	1.05686	11.1745	0.864603	20.3143	0.968346	6.61749	1.05843	10.567	1.07154	1.05976	0.885307	0.0861106	37.5487	5.12256
M1A7K0	Serine hydroxymethyltransferase OS=Solanum tuberosum GN=PGSC0003DMG400006396 PE=3 SV=1 - [M1A7K0_SOLTU]	Protein not found	Protein not found				15.22	1	Protein not found	0.992979	6.3495	0.999024	7.76891	0.999555	12.8875	0.970268	5.8379	1.05708	0.940456	0.934076	8.67421	1.13442	9.44309	0.918765	0.718216	57.3694	8.11865
M1CXM3	Uncharacterized protein OS=Solanum tuberosum GN=PGSC0003DMG400029926 PE=3 SV=1 - [M1CXM3_SOLTU]	Protein not found	Protein not found				33.82	1	Protein not found																	22.9297	4.44971
Q41452	Flavonol synthase/flavanone 3-hydroxylase OS=Solanum tuberosum PE=2 SV=1 - [FLS_SOLTU]	Protein not found	Protein not found				6.25	1	Protein not found	1.02893	5.31406	1.00548	6.90642	1.01029	5.33936	0.995519	9.22475	0.990373	7.97195	0.99224	4.40368	1.04859	4.16402	1.0634	11.7275	191.092	6.07471
P50217	Isocitrate dehydrogenase [NADP] OS=Solanum tuberosum GN=ICDH-1 PE=2 SV=1 - [IDHC_SOLTU]	Pf00180	[GO:0000287]; GO:0046872; GO:0043169; GO:0043167; GO:0005488; GO:0003674 [GO:0004450]; GO:0004448; GO:0016616; GO:0016614; GO:0016491; GO:0003824; GO:0003674 [GO:0005737]; GO:0044424; GO:0005622; GO:0044464; GO:0005575; GO:0005623 [GO:0006097]; GO:0044262; GO:0046487; GO:0005975; GO:0044237; GO:0006081; GO:0032787; GO:0044238; GO:0008152; GO:0009987; GO:0019752; GO:0008150; GO:0043436; GO:0006082…	metal ion binding; catalytic activity; nucleotide binding	cytoplasm	metabolic process	27.16	1	Pf00180	0.961259	16.4986	1.02054	0.873533	1.0541	9.07527	0.83496	15.086	0.936954	9.06182	1.0153	8.12082	1.12945	4.80938	0.995196	14.5679	46.7618	6.99072
Q96372	Cell division cycle protein 48 homolog OS=Capsicum annuum GN=CAFP PE=2 SV=1 - [CDC48_CAPAN]	Protein not found	Protein not found				17.98	1	Protein not found	0.908225		0.987166		1.18612		0.748797		1.15694		1.02088		1.03406		0.932987		49.1143	4.88135
M1B1C5	Uncharacterized protein OS=Solanum tuberosum GN=PGSC0003DMG400013389 PE=4 SV=1 - [M1B1C5_SOLTU]	Protein not found	Protein not found				19.23	4	Protein not found	0.955208	14.6289	1.08513	10.6649	1.04201	4.76448	0.896225	13.1015	0.888772	12.1706	1.04448	7.59256	0.976587	8.30761	0.968867	9.79639	38.0968	8.99756
Q9M516	Elongation factor 1-alpha OS=Capsicum annuum PE=2 SV=1 - [Q9M516_CAPAN]	Pf00009; Pf03143; Pf03144	[GO:0000166]; GO:0036094; GO:1901265; GO:0005488; GO:0097159; GO:1901363; GO:0003674 [GO:0003746]; GO:0008135; GO:0003723; GO:0003676; GO:0097159; GO:1901363; GO:0005488; GO:0003674 [GO:0003924]; GO:0017111; GO:0016462; GO:0016818; GO:0016817; GO:0016787; GO:0003824; GO:0003674 [GO:0005525]; GO:0032561; GO:0035639; GO:0019001; GO:0032555; GO:1901265; GO:0017076; GO:0032553; GO:0097159; GO:1901363…	nucleotide binding; RNA binding; catalytic activity	cytoplasm	metabolic process	15.44	3	Pf00009; Pf03143; Pf03144	1.09403	7.758	1.21947	13.197	0.970314	4.62117	1.2922	11.0916	1.12249	7.22365	0.941826	5.89964	0.463558	54.8006	1.07685	9.68044	49.0947	8.96826
M1BRF8	Uncharacterized protein OS=Solanum tuberosum GN=PGSC0003DMG402019891 PE=3 SV=1 - [M1BRF8_SOLTU]	Protein not found	Protein not found				30.58	7	Protein not found	0.995224	10.5551	0.974143	11.5893	0.960471	10.4372	1.05516	12.1392	0.982887	20.4338	1.05364	10.2863	1.02567	19.4473	1.00638	27.0437	27.9884	9.94971
M1BQ50	Uncharacterized protein OS=Solanum tuberosum GN=PGSC0003DMG400019563 PE=3 SV=1 - [M1BQ50_SOLTU]	Protein not found	Protein not found				30.96	9	Protein not found	0.966133	9.69369	0.942306	7.19085	0.990103	8.55033	1.00141	8.96104	1.05362	13.108	1.04196	7.0929	1.05251	9.5552	0.91533	11.6328	26.7923	9.49561
O82529	Ribosomal protein L27a OS=Petunia hybrida PE=2 SV=1 - [O82529_PETHY]	Pf00828	[GO:0003735]; GO:0005198; GO:0003674 [GO:0005622]; GO:0044464; GO:0005575; GO:0005623 [GO:0005840]; GO:0030529; GO:0043232; GO:0044444; GO:0032991; GO:0044424; GO:0043228; GO:0043229; GO:0005737; GO:0005575; GO:0005622; GO:0044464; GO:0043226; GO:0005623 [GO:0006412]; GO:0010467; GO:0034645; GO:0044267; GO:0043170; GO:0009059; GO:0044249; GO:0044260; GO:0019538; GO:0008152; GO:0009058; GO:0044237…	structural molecule activity	cytoplasm; ribosome	metabolic process	47.33	7	Pf00828	1.0236	6.32035	0.95584	8.80026	1.00757	10.247	1.03752	10.1799	0.946095	19.9255	1.1883	15.7416	1.04209	12.1623	0.889266	23.441	16.56	10.4624
K4DH36	Uncharacterized protein OS=Solanum lycopersicum GN=Solyc12g094640.1 PE=3 SV=1 - [K4DH36_SOLLC]	Protein not found	Protein not found				34.17	1	Protein not found	0.872209	4.75338	1.06593	22.7437	1.04396	17.2453	0.987357	9.22206	0.942931	8.49052	1.06009	6.87978	1.00051	6.82701	0.928487	12.3156	12.8757	4.88135
M9WVA5	PIB08 14-3-3 protein OS=Petunia hybrida PE=2 SV=1 - [M9WVA5_PETHY]	Protein not found	Protein not found				40	4	Protein not found	0.899745	4.04525	1.00484	7.07587	0.963027	7.93298	0.929846	4.63011	1.11036	7.76218	0.904283	7.22215	1.01889	7.31716	1.19793	23.299	27.1999	4.91943
Q1L5V8	Sucrose synthase (Fragment) OS=Nicotiana langsdorffii x Nicotiana sanderae GN=SUSY1 PE=2 SV=1 - [Q1L5V8_NICLS]	Protein not found	Protein not found				15.73	1	Protein not found	0.836491		0.912394		1.10433		0.909078		1.04816		0.981552		1.32723		0.854171		40.71	6.46826
M1BTT7	Uncharacterized protein OS=Solanum tuberosum GN=PGSC0003DMG400020446 PE=4 SV=1 - [M1BTT7_SOLTU]	Protein not found	Protein not found				12.65	2	Protein not found	0.998555	8.77184	0.919107	7.39397	1.11947	12.5546	0.983979	7.26302	1.01705	3.56935	1.05255	1.40435	1.04861	4.4232	0.92359	2.26786	63.7344	6.56592
P32111	Probable glutathione S-transferase OS=Solanum tuberosum GN=PRP1 PE=2 SV=1 - [GSTX1_SOLTU]	Protein not found	Protein not found				5.38	7	Protein not found	1.01415	12.8608	1.01745	5.11818	1.03141	10.4033	0.965864	4.39366	1.01822	13.8683	0.965555	7.85188	0.961422	7.47805	1.01949	9.86705	200.322	6.06201
E9L7A5	Bifunctional aspartate aminotransferase and glutamate/aspartate-prephenate aminotransferase OS=Petunia hybrida PE=1 SV=1 - [PAT_PETHY]	Pf00155; Pf00266; Pf01041	[GO:0003824]; GO:0003674 [GO:0004069]; GO:0008483; GO:0016769; GO:0016740; GO:0003824; GO:0003674 [GO:0008152]; GO:0008150 [GO:0008483]; GO:0016769; GO:0016740; GO:0003824; GO:0003674 [GO:0008652]; GO:0006520; GO:0046394; GO:0019752; GO:0044238; GO:0016053; GO:0043436; GO:0008152; GO:0006082; GO:0044249; GO:0044283; GO:0042180; GO:0008150; GO:0044237; GO:0044281; GO:0009058; GO:0044711; GO:000998…	catalytic activity; protein binding	cytoplasm	metabolic process	18.79	7	Pf00155; Pf00266; Pf01041	0.976553	8.80563	1.04722	9.09179	0.984248	14.1069	1.06651	8.00384	0.994093	7.14873	0.997713	10.2012	0.971833	18.6089	1.01605	20.9556	51.7109	8.44092
Q38JH8	S-adenosylmethionine synthase 2 OS=Solanum tuberosum GN=METK2 PE=2 SV=1 - [METK2_SOLTU]	Pf00438; Pf02772; Pf02773	[GO:0000166]; GO:0036094; GO:1901265; GO:0005488; GO:0097159; GO:1901363; GO:0003674 [GO:0004478]; GO:0016765; GO:0016740; GO:0003824; GO:0003674 [GO:0005524]; GO:0032559; GO:0035639; GO:0030554; GO:0032555; GO:1901265; GO:0017076; GO:0032553; GO:0097159; GO:1901363; GO:0000166; GO:0005488; GO:0036094; GO:0003674 [GO:0005737]; GO:0044424; GO:0005622; GO:0044464; GO:0005575; GO:0005623 [GO:0006556…	nucleotide binding; catalytic activity; metal ion binding	cytoplasm	metabolic process	26.41	1	Pf00438; Pf02772; Pf02773	1.15421		1.11017		1.05423		0.865097		1.26909		0.688347		0.859623		1.07593		42.6746	6.04932
Q38HT8	Proteasome subunit alpha type OS=Solanum tuberosum GN=PGSC0003DMG400006193 PE=2 SV=1 - [Q38HT8_SOLTU]	Pf00227; Pf10584	[GO:0000502]; GO:0043234; GO:0044424; GO:0032991; GO:0005622; GO:0044464; GO:0005575; GO:0005623 [GO:0004175]; GO:0070011; GO:0008233; GO:0016787; GO:0003824; GO:0003674 [GO:0004298]; GO:0004175; GO:0070003; GO:0070011; GO:0008233; GO:0016787; GO:0003824; GO:0003674 [GO:0005634]; GO:0043231; GO:0043227; GO:0043229; GO:0043226; GO:0044424; GO:0005575; GO:0005622; GO:0044464; GO:0005623 [GO:0005737…	catalytic activity	proteasome; nucleus; cytoplasm	metabolic process	30.12	6	Pf00227; Pf10584	0.996105	9.73473	1.01002	3.15028	1.04156	6.66124	0.953977	9.22401	1.00739	13.3822	0.974899	8.16618	1.05231	14.4448	0.923967	13.5083	27.0821	7.48877
K4CQI3	Uncharacterized protein OS=Solanum lycopersicum GN=Solyc09g007940.2 PE=4 SV=1 - [K4CQI3_SOLLC]	Protein not found	Protein not found				37.27	1	Protein not found	0.859421		0.905538		1.16938		0.995423		0.827228		1.22555		1.0978		0.906068		24.0139	5.63037
Q2V9B7	ADP-ribosylation factor 1-like OS=Solanum tuberosum PE=2 SV=1 - [Q2V9B7_SOLTU]	Pf00025; Pf00071; Pf00503; Pf01926; Pf04670; Pf08477; Pf09439	[GO:0000166]; GO:0036094; GO:1901265; GO:0005488; GO:0097159; GO:1901363; GO:0003674 [GO:0004871]; GO:0060089; GO:0003674 [GO:0005525]; GO:0032561; GO:0035639; GO:0019001; GO:0032555; GO:1901265; GO:0017076; GO:0032553; GO:0097159; GO:1901363; GO:0000166; GO:0005488; GO:0036094; GO:0003674 [GO:0005622]; GO:0044464; GO:0005575; GO:0005623 [GO:0005634]; GO:0043231; GO:0043227; GO:0043229; GO:004322…	nucleotide binding; signal transducer activity	nucleus; cytoplasm	cell communication; regulation of biological process; response to stimulus	36.31	2	Pf00025; Pf00071; Pf00503; Pf01926; Pf04670; Pf08477; Pf09439	0.982265	5.03777	1.00007	11.138	1.1779	11.1261	0.856451	4.56939	0.890168	9.38822	1.09408	2.52045	1.03515	13.4343	0.904488	6.64675	20.4095	5.57959
M1BAA6	Serine hydroxymethyltransferase OS=Solanum tuberosum GN=PGSC0003DMG400015745 PE=3 SV=1 - [M1BAA6_SOLTU]	Protein not found	Protein not found				19.53	3	Protein not found	1.05784	9.02092	0.987916	7.53315	1.04193	7.3464	0.975468	8.17818	0.930407	7.95333	1.00824	7.83554	1.08815	11.1478	0.887238	9.75159	52.0114	7.26904
M1CA24	Uncharacterized protein OS=Solanum tuberosum GN=PGSC0003DMG400024546 PE=4 SV=1 - [M1CA24_SOLTU]	Protein not found	Protein not found				45.83	3	Protein not found	0.982363	7.11711	0.941144	4.6758	0.971098	11.1367	1.01265	12.3899	1.0341	6.57313	1.04734	10.8983	1.08222	12.4961	0.923558	19.243	13.6351	9.99365
M0ZJY9	Uncharacterized protein OS=Solanum tuberosum GN=PGSC0003DMG400000894 PE=3 SV=1 - [M0ZJY9_SOLTU]	Protein not found	Protein not found				10.95	1	Protein not found	1.09725	3.69632	0.949582	0.880424	0.880143	18.5433	0.959053	6.71344	1.06221	16.8874	0.925305	8.33436	0.803566	9.46228	1.20331	1.86006	45.8054	7.82568
M1BJG9	Uncharacterized protein OS=Solanum tuberosum GN=PGSC0003DMG400018130 PE=3 SV=1 - [M1BJG9_SOLTU]	Protein not found	Protein not found				18	5	Protein not found	0.997219	3.31624	0.949493	4.8229	0.988683	1.40946	0.963804	9.58898	1.0314	3.174	1.03911	3.48494	1.05375	5.27465	0.996237	5.78965	63.3115	7.18115
Q1A531	Phospholipase C OS=Petunia integrifolia subsp. inflata PE=2 SV=1 - [Q1A531_PETIN]	Pf00168; Pf00387; Pf00388; Pf09279	[GO:0004435]; GO:0004629; GO:0004620; GO:0008081; GO:0016298; GO:0042578; GO:0016788; GO:0016787; GO:0003824; GO:0003674 [GO:0004629]; GO:0004620; GO:0008081; GO:0016298; GO:0042578; GO:0016788; GO:0016787; GO:0003824; GO:0003674 [GO:0004871]; GO:0060089; GO:0003674 [GO:0005509]; GO:0046872; GO:0043169; GO:0043167; GO:0005488; GO:0003674 [GO:0005515]; GO:0005488; GO:0003674 [GO:0005622]; GO:00444…	catalytic activity; signal transducer activity; metal ion binding; protein binding		metabolic process; cell communication; regulation of biological process; response to stimulus	13.95	8	Pf00168; Pf00387; Pf00388; Pf09279	1.05302	10.8907	1.10173	10.9668	0.967256	9.00856	0.993872	11.7489	0.942792	15.4804	0.930867	4.42162	0.945272	16.0281	1.03048	12.0439	67.0256	6.27783
M1B148	Isocitrate dehydrogenase [NADP] OS=Solanum tuberosum GN=PGSC0003DMG400013332 PE=3 SV=1 - [M1B148_SOLTU]	Protein not found	Protein not found				15.18	1	Protein not found	1.01061	9.34147	1.13364	20.0815	1.0763	0.0819013	1.21283	0.979484	1.04886	8.76733	0.861665	8.18931	0.428149	56.9346	1.39331	0.0957909	46.6258	7.45947
F5CSS1	Phenylalanine ammonia-lyase OS=Petunia axillaris GN=PAL1 PE=2 SV=1 - [F5CSS1_9SOLA]	Pf00221	[GO:0003824]; GO:0003674 [GO:0005737]; GO:0044424; GO:0005622; GO:0044464; GO:0005575; GO:0005623 [GO:0006559]; GO:0006558; GO:0009074; GO:0009072; GO:0009063; GO:0019439; GO:1901361; GO:0006520; GO:0006725; GO:1901360; GO:0046395; GO:0044248; GO:0009056; GO:0019752; GO:0044238; GO:0044237; GO:0071704; GO:0016054; GO:0008152; GO:0043436; GO:0009987; GO:0044710; GO:0006082; GO:0044282; GO:0008150;…	catalytic activity	cytoplasm; membrane	metabolic process	7.94	2	Pf00221	1.18928	8.74167	1.17301	7.20555	1.07789	11.6757	1.01882	9.14084	0.947788	6.25902	0.833358	13.3969	0.561038	39.4401	1.28353	9.1868	78.5504	6.68311
M1CM45	Uncharacterized protein OS=Solanum tuberosum GN=PGSC0003DMG400027374 PE=4 SV=1 - [M1CM45_SOLTU]	Protein not found	Protein not found				44.05	3	Protein not found	1.0875	13.2627	1.02377	5.2484	1.08287	4.49456	0.991977	9.97474	0.91732	4.79437	1.03358	7.98509	1.0328	8.36593	0.850065	7.64287	19.7951	5.40186
M1C2Q1	Uncharacterized protein OS=Solanum tuberosum GN=PGSC0003DMG400022707 PE=4 SV=1 - [M1C2Q1_SOLTU]	Protein not found	Protein not found				10.23	2	Protein not found	1.06405	1.0779	0.950108	0.48131	0.997809	8.92102	1.0506	8.60899	0.910931	2.57116	1.03671	1.71929	1.03251	6.03668	0.880871	2.81238	101.684	8.82178
Q8L7J7	Catalase OS=Capsicum annuum GN=CAT3 PE=2 SV=1 - [Q8L7J7_CAPAN]	Protein not found	Protein not found				17.36	2	Protein not found	0.932532	7.86994	1.31825	2.53944	0.902471	13.8277	1.39961	34.058	1.26604	32.1138	0.996817	1.47445	0.411606	146.435	1.05921	3.85227	49.811	7.63525
Q9M4D2	Chloroplast ferredoxin-NADP+ oxidoreductase OS=Capsicum annuum GN=fnr PE=1 SV=1 - [Q9M4D2_CAPAN]	Protein not found	Protein not found				17.33	1	Protein not found	1.02527	7.58041	1.03676	4.67201	1.05345	6.0133	1.03874	11.8354	0.904628	4.81829	1.06949	4.11212	0.946333	10.6823	0.934806	6.4505	33.8732	8.39697
M1C5X7	Uncharacterized protein OS=Solanum tuberosum GN=PGSC0003DMG400023519 PE=4 SV=1 - [M1C5X7_SOLTU]	Protein not found	Protein not found				9.32	3	Protein not found	0.952618	10.7146	1.00362	1.45774	0.931092	13.0164	0.985995	12.3501	1.03578	3.26916	0.906813	12.3988	1.05273	4.24792	1.15483	28.862	115.287	6.99072
K4BAZ3	Uncharacterized protein OS=Solanum lycopersicum GN=Solyc02g084780.2 PE=3 SV=1 - [K4BAZ3_SOLLC]	Protein not found	Protein not found				20.33	1	Protein not found	0.900153		0.920888		0.92865		0.89439		1.45241		0.916561		1.07755		0.986298		32.9006	8.55811
M1BV48	Uncharacterized protein OS=Solanum tuberosum GN=PGSC0003DMG400020781 PE=4 SV=1 - [M1BV48_SOLTU]	Protein not found	Protein not found				14.29	6	Protein not found	0.964442	7.32271	0.964964	7.12339	1.06429	7.28401	0.944885	7.85464	0.918985	16.6653	1.03653	9.08143	1.08314	9.28803	0.915712	16.6676	48.3736	5.64307
K4AYJ8	Uncharacterized protein OS=Solanum lycopersicum GN=Solyc01g088080.2 PE=3 SV=1 - [K4AYJ8_SOLLC]	Protein not found	Protein not found				22.38	9	Protein not found	1.00317	4.41755	1.02155	7.87919	0.985001	10.8327	0.985514	7.96184	0.994587	5.06509	0.996333	3.80549	1.00308	14.562	1.02954	7.19284	45.2022	5.56689
M1BA84	Uncharacterized protein OS=Solanum tuberosum GN=PGSC0003DMG400015731 PE=4 SV=1 - [M1BA84_SOLTU]	Protein not found	Protein not found				13.08	1	Protein not found	0.955438	1.94769	0.979735	5.43968	1.09706	0.970438	0.963398	2.41845	0.910142	4.03019	1.09421	2.93971	1.06861	15.2944	0.893593	8.39024	47.0129	5.85889
Q2VCI7	Putative uncharacterized protein OS=Solanum tuberosum PE=3 SV=1 - [Q2VCI7_SOLTU]	Pf00411	[GO:0003735]; GO:0005198; GO:0003674 [GO:0005622]; GO:0044464; GO:0005575; GO:0005623 [GO:0005840]; GO:0030529; GO:0043232; GO:0044444; GO:0032991; GO:0044424; GO:0043228; GO:0043229; GO:0005737; GO:0005575; GO:0005622; GO:0044464; GO:0043226; GO:0005623 [GO:0006412]; GO:0010467; GO:0034645; GO:0044267; GO:0043170; GO:0009059; GO:0044249; GO:0044260; GO:0019538; GO:0008152; GO:0009058; GO:0044237…	structural molecule activity	cytoplasm; ribosome	metabolic process	55.56	5	Pf00411	0.91398	7.1515	0.918547	7.28556	0.890882	10.6157	1.03778	12.6477	1.18979	13.3963	0.99343	10.0677	1.01226	19.5859	1.19855	15.2893	10.6207	11.356
Q94F65	1-aminocyclopropane-1-carboxylate oxidase OS=Solanum tuberosum GN=ACO2 PE=2 SV=1 - [Q94F65_SOLTU]	Protein not found	Protein not found				7.18	3	Protein not found	1.04734	5.42927	0.98786	7.4725	0.994796	2.65247	1.01684	5.61777	0.993725	11.6329	1.03867	6.83798	0.988022	13.1811	0.978318	19.3954	121.224	5.84619
M1AW83	Uncharacterized protein OS=Solanum tuberosum GN=PGSC0003DMG400012194 PE=4 SV=1 - [M1AW83_SOLTU]	Protein not found	Protein not found				7.84	7	Protein not found	1.0225	5.63915	1.00255	13.0321	0.932153	11.4604	1.03827	9.57816	1.07137	10.2363	0.979087	6.16799	0.990372	11.6959	1.10396	10.7446	99.2466	5.16064
M1CQT1	S-adenosylmethionine synthase OS=Solanum tuberosum GN=PGSC0003DMG400028287 PE=3 SV=1 - [M1CQT1_SOLTU]	Protein not found	Protein not found				29.26	0	Protein not found																	29.2631	7.60596
F2Z9R1	Glucose-6-phosphate 1-dehydrogenase OS=Nicotiana benthamiana GN=NbG6PDH-Cyto PE=2 SV=1 - [F2Z9R1_NICBE]	Pf00479; Pf02781	[GO:0000166]; GO:0036094; GO:1901265; GO:0005488; GO:0097159; GO:1901363; GO:0003674 [GO:0004345]; GO:0016616; GO:0016614; GO:0016491; GO:0003824; GO:0003674 [GO:0005975]; GO:0044238; GO:0008152; GO:0008150 [GO:0006006]; GO:0019318; GO:0005996; GO:0005975; GO:0044238; GO:0008152; GO:0008150 [GO:0016491]; GO:0003824; GO:0003674 [GO:0050661]; GO:0000166; GO:0050662; GO:0036094; GO:1901265; GO:00480…	nucleotide binding; catalytic activity		metabolic process	14.87	1	Pf00479; Pf02781	1.05107	2.48244	1.07862	0.181647	1.15915	9.10828	0.921223	0.297734	0.858321	1.68124	0.988209	9.39569	1.11019	4.39527	0.76772	1.46524	58.5521	6.49365
M1BP14	Uncharacterized protein OS=Solanum tuberosum GN=PGSC0003DMG400019272 PE=4 SV=1 - [M1BP14_SOLTU]	Protein not found	Protein not found				29.5	1	Protein not found	1.01966	5.24988	1.08644	15.3265	0.957731	6.3765	1.07707	14.7376	0.970522	9.00595	1.05865	9.80252	0.904905	20.7118	0.952335	9.49229	21.6915	10.7407
Q852Q9	Spermidine synthase OS=Petunia hybrida GN=spds PE=2 SV=1 - [Q852Q9_PETHY]	Protein not found	Protein not found				19.92	2	Protein not found	1.02567	9.63171	0.973529	5.87669	0.987318	5.71591	0.938571	5.61873	0.973758	9.86213	1.02051	3.53769	1.02883	6.52369	0.961651	19.5874	28.5122	4.97021
A0MLW6	MRNA-binding protein (Fragment) OS=Capsicum annuum PE=2 SV=1 - [A0MLW6_CAPAN]		[GO:0000166]; GO:0036094; GO:1901265; GO:0005488; GO:0097159; GO:1901363; GO:0003674	nucleotide binding			46.75	3		1.05031	2.43863	1.06474	6.57198	0.991332	6.49448	0.902768	3.18954	0.977973	7.05716	1.02973	1.54619	0.941993	4.81008	1.06408	6.85336	18.7216	7.45947
M1BS91	40S ribosomal protein S8 OS=Solanum tuberosum GN=PGSC0003DMG400020108 PE=3 SV=1 - [M1BS91_SOLTU]	Protein not found	Protein not found				28.28	5	Protein not found	1.00504	5.8574	0.944794	7.67855	0.994619	8.0051	1.03311	10.9967	0.905815	8.57485	1.21049	12.1123	1.05456	6.58073	0.86125	14.4189	22.2648	9.96436
M1CCA0	Uncharacterized protein OS=Solanum tuberosum GN=PGSC0003DMG400025015 PE=4 SV=1 - [M1CCA0_SOLTU]	Protein not found	Protein not found				24.62	2	Protein not found	1.04414	10.8492	0.915655	18.2619	0.873062	4.66864	1.00503	8.66753	1.0908	10.9282	1.10622	18.7988	0.940026	33.7196	0.912647	10.8129	28.1538	10.814
M0ZHT9	Uncharacterized protein OS=Solanum tuberosum GN=PGSC0003DMG400000398 PE=3 SV=1 - [M0ZHT9_SOLTU]	Protein not found	Protein not found				13.94	1	Protein not found	1.07771		1.02195		1.05491		0.86995		0.953892		1.02109		1.07584		0.885494		46.0624	6.354
M1AQZ1	Pyruvate kinase OS=Solanum tuberosum GN=PGSC0003DMG400010913 PE=3 SV=1 - [M1AQZ1_SOLTU]	Protein not found	Protein not found				16.93	1	Protein not found	0.905793	1.90427	0.91744	16.9892	0.860266	0.669019	0.998681	2.51465	1.11567	11.6288	1.01683	2.98948	1.11885	8.86823	1.1297	0.609922	54.322	7.40088
K4D3D6	Uncharacterized protein OS=Solanum lycopersicum GN=Solyc10g083490.1 PE=3 SV=1 - [K4D3D6_SOLLC]	Pf00091; Pf12327	[GO:0016021]; GO:0031224; GO:0044425; GO:0005575; GO:0016020		membrane		13.75	5	Pf00091; Pf12327	0.940083	3.91977	0.962818	5.84099	0.996259	7.60176	0.983842	11.6758	1.09186	5.67671	1.00696	4.91618	0.891694	14.8792	1.18292	8.74587	50.586	5.87158
M1AFA9	Glutamate dehydrogenase OS=Solanum tuberosum GN=PGSC0003DMG400008356 PE=3 SV=1 - [M1AFA9_SOLTU]	Protein not found	Protein not found				17.52	4	Protein not found	1.05719	5.93179	0.957403	8.39151	0.963233	7.90664	0.933341	14.3972	1.04572	19.3231	0.996167	7.28638	1.06727	5.37779	0.981757	16.3487	44.6359	6.66846
M1BAM8	Uncharacterized protein OS=Solanum tuberosum GN=PGSC0003DMG400015829 PE=4 SV=1 - [M1BAM8_SOLTU]	Protein not found	Protein not found				27.51	0	Protein not found																	29.5279	8.14795
M1B1G7	Uncharacterized protein OS=Solanum tuberosum GN=PGSC0003DMG400013411 PE=3 SV=1 - [M1B1G7_SOLTU]	Protein not found	Protein not found				37.79	1	Protein not found	0.623846		0.590357		0.636223		0.621969		0.557532		0.579262		0.641496		4.3066		27.826	5.65576
Q38JI7	G protein beta subunit-like protein OS=Solanum tuberosum PE=2 SV=1 - [Q38JI7_SOLTU]	Pf00400	[GO:0005515]; GO:0005488; GO:0003674	protein binding			32.18	2	Pf00400	0.809267	7.56277	1.08725	7.71926	0.907829	12.7582	1.01733	28.4267	1.2851	2.99285	0.870664	6.84671	0.853624	23.8452	1.34034	7.74697	28.6114	7.35693
M1BEQ3	Uncharacterized protein OS=Solanum tuberosum GN=PGSC0003DMG400016883 PE=3 SV=1 - [M1BEQ3_SOLTU]	Protein not found	Protein not found				20.48	2	Protein not found	1.08542	4.3251	0.969143	5.02087	0.93211	5.6031	1.06089	7.3295	1.09677	17.527	1.0561	6.41803	0.936371	6.04321	0.980769	15.4068	22.9036	10.4624
M1BE40	Uncharacterized protein OS=Solanum tuberosum GN=PGSC0003DMG400016726 PE=4 SV=1 - [M1BE40_SOLTU]	Protein not found	Protein not found				15.11	1	Protein not found	1.03874	1.63224	1.08511	3.26219	0.989421	7.33854	1.04471	4.43942	0.987739	11.4269	1.03856	6.61689	0.923776	0.449943	0.945292	5.5386	61.8287	6.41748
M1AQ30	Uncharacterized protein OS=Solanum tuberosum GN=PGSC0003DMG400010677 PE=3 SV=1 - [M1AQ30_SOLTU]	Protein not found	Protein not found				12.75	2	Protein not found	1.04491	12.3156	0.968618	6.41494	1.04559	1.23082	0.921423	0.339526	1.0228	9.89199	0.957537	10.7732	0.908758	17.5326	1.09778	28.7135	65.0647	5.42725
Q40891	Ribulose bisphosphate carboxylase small chain (Fragment) OS=Petunia hybrida PE=2 SV=1 - [Q40891_PETHY]	Pf00101	[GO:0004497]; GO:0016491; GO:0003824; GO:0003674 [GO:0009536]; GO:0043231; GO:0044444; GO:0043227; GO:0043229; GO:0005737; GO:0044424; GO:0043226; GO:0005622; GO:0044464; GO:0005575; GO:0005623 [GO:0009853]; GO:0043094; GO:0044249; GO:0009058; GO:0044237; GO:0008152; GO:0009987; GO:0008150 [GO:0015977]; GO:0071704; GO:0044710; GO:0008152; GO:0008150 [GO:0015979]; GO:0044237; GO:0008152; GO:000998…	catalytic activity	cytoplasm	metabolic process	38.68	1	Pf00101	0.938326	5.5744	1.10919	4.74488	1.18435	10.0729	1.01142	8.41293	0.891369	13.055	1.1223	6.28032	0.853483	7.6385	0.907399	8.31763	12.6833	5.45264
M1BBT2	Uncharacterized protein OS=Solanum tuberosum GN=PGSC0003DMG400016162 PE=4 SV=1 - [M1BBT2_SOLTU]	Protein not found	Protein not found				19.87	5	Protein not found	0.915196	15.2402	1.04217	5.89928	1.03331	8.89202	0.932707	10.3351	0.920651	8.45175	1.03267	5.60935	1.01011	5.23228	1.06753	10.456	34.0599	5.17334
K4C2U9	Uncharacterized protein OS=Solanum lycopersicum GN=Solyc05g056250.2 PE=3 SV=1 - [K4C2U9_SOLLC]	Pf00152; Pf00587; Pf01336	[GO:0016021]; GO:0031224; GO:0044425; GO:0005575; GO:0016020		membrane		15.81	7	Pf00152; Pf00587; Pf01336	0.99442	9.77668	0.962781	10.0931	0.98421	10.4538	0.97114	9.10568	1.06437	18.1151	0.959431	6.02334	1.02646	12.0026	1.03503	11.2704	60.9104	6.49365
Q9M7P3	GTP-binding protein OS=Capsicum annuum PE=2 SV=1 - [Q9M7P3_CAPAN]	Pf01926; Pf02421; Pf06071	[GO:0005525]; GO:0032561; GO:0035639; GO:0019001; GO:0032555; GO:1901265; GO:0017076; GO:0032553; GO:0097159; GO:1901363; GO:0000166; GO:0005488; GO:0036094; GO:0003674 [GO:0015093]; GO:0005381; GO:0072509; GO:0022890; GO:0046915; GO:0008324; GO:0046873; GO:0015075; GO:0022891; GO:0022857; GO:0022892; GO:0005215; GO:0003674 [GO:0015684]; GO:0006826; GO:0070838; GO:0000041; GO:0030001; GO:0072511;…	nucleotide binding; transporter activity	membrane	transport	15.48	5	Pf01926; Pf02421; Pf06071	0.99734	10.0041	0.974971	6.73324	1.00016	10.1182	0.989858	5.58504	0.977359	11.8049	1.03384	5.51916	1.08227	5.44188	0.895019	16.2147	44.3722	6.90283
M0ZVA2	Uncharacterized protein OS=Solanum tuberosum GN=PGSC0003DMG400003470 PE=3 SV=1 - [M0ZVA2_SOLTU]	Protein not found	Protein not found				25.93	4	Protein not found	0.975205	8.52909	1.11477	11.8746	1.03686	11.3522	1.10254	23.5441	0.988256	16.1421	1.04653	6.29941	0.982615	23.2059	0.939979	8.23982	23.6851	7.81104
M1C7B2	Uncharacterized protein OS=Solanum tuberosum GN=PGSC0003DMG401023851 PE=3 SV=1 - [M1C7B2_SOLTU]	Protein not found	Protein not found				30.84	8	Protein not found	0.991014	8.5587	0.972783	5.12587	0.962094	8.54269	1.05913	14.951	1.00748	10.3531	1.01352	7.99408	1.00308	13.288	0.981918	17.2699	25.1285	10.1694
Q307X7	Ribosomal protein PETRP-like OS=Solanum tuberosum GN=PGSC0003DMG400015245 PE=2 SV=1 - [Q307X7_SOLTU]	Pf00237	[GO:0003735]; GO:0005198; GO:0003674 [GO:0005622]; GO:0044464; GO:0005575; GO:0005623 [GO:0005840]; GO:0030529; GO:0043232; GO:0044444; GO:0032991; GO:0044424; GO:0043228; GO:0043229; GO:0005737; GO:0005575; GO:0005622; GO:0044464; GO:0043226; GO:0005623 [GO:0006412]; GO:0010467; GO:0034645; GO:0044267; GO:0043170; GO:0009059; GO:0044249; GO:0044260; GO:0019538; GO:0008152; GO:0009058; GO:0044237…	structural molecule activity	cytoplasm; ribosome	metabolic process	26.01	1	Pf00237	1.01542	15.2867	0.986301	11.138	0.99526	2.63138	1.02641	1.99452	0.920959	3.29933	1.12632	5.33602	1.01735	0.976405	0.844964	14.4862	19.8004	10.1108
M0ZPC7	Uncharacterized protein OS=Solanum tuberosum GN=PGSC0003DMG400001985 PE=3 SV=1 - [M0ZPC7_SOLTU]	Protein not found	Protein not found				13.13	5	Protein not found	1.08357	4.52945	1.05618	4.4379	1.0988	5.80499	0.933496	13.2762	0.959224	9.29482	0.953048	13.8987	0.933985	7.62959	0.992842	12.767	46.5899	6.55127
Q307Y9	S-adenosylmethionine synthase 1 OS=Solanum tuberosum GN=METK1 PE=2 SV=1 - [METK1_SOLTU]	Pf00438; Pf02772; Pf02773	[GO:0000166]; GO:0036094; GO:1901265; GO:0005488; GO:0097159; GO:1901363; GO:0003674 [GO:0004478]; GO:0016765; GO:0016740; GO:0003824; GO:0003674 [GO:0005524]; GO:0032559; GO:0035639; GO:0030554; GO:0032555; GO:1901265; GO:0017076; GO:0032553; GO:0097159; GO:1901363; GO:0000166; GO:0005488; GO:0036094; GO:0003674 [GO:0005737]; GO:0044424; GO:0005622; GO:0044464; GO:0005575; GO:0005623 [GO:0006556…	nucleotide binding; catalytic activity; metal ion binding	cytoplasm	metabolic process	26.46	2	Pf00438; Pf02772; Pf02773	0.935012	7.47917	0.916137	15.7828	0.970422	10.6382	1.04784	1.70594	1.12126	14.2348	0.888862	7.12753	1.00046	5.16044	1.21168	31.0309	43.1888	5.8208
F8WQS3	Ascorbate peroxidase (Fragment) OS=Nicotiana benthamiana GN=APX PE=2 SV=1 - [F8WQS3_NICBE]	Pf00141	[GO:0004601]; GO:0016209; GO:0016684; GO:0003674; GO:0016491; GO:0003824 [GO:0006979]; GO:0006950; GO:0050896; GO:0008150 [GO:0020037]; GO:0046906; GO:0097159; GO:1901363; GO:0005488; GO:0003674 [GO:0055114]; GO:0044710; GO:0008152; GO:0008150	antioxidant activity; catalytic activity		response to stimulus; metabolic process	30.73	2	Pf00141	0.902361	3.76513	1.05718	4.11797	1.01122	11.5851	0.979291	7.85133	1.03493	8.27731	0.991873	9.69522	1.04385	7.1069	1.01503	12.8425	21.0596	5.021
M1B9C1	Histone H4 OS=Solanum tuberosum GN=PGSC0003DMG400015525 PE=3 SV=1 - [M1B9C1_SOLTU]	Protein not found	Protein not found				41.75	2	Protein not found	0.962859	8.53155	0.90191	9.26314	0.903402	13.4668	1.02734	9.55045	0.93555	12.9595	1.20871	9.59935	1.14372	14.0017	0.897055	15.7226	11.4184	11.4731
M1A2M6	Uncharacterized protein OS=Solanum tuberosum GN=PGSC0003DMG400005189 PE=4 SV=1 - [M1A2M6_SOLTU]	Protein not found	Protein not found				12.65	5	Protein not found	1.0186	7.51623	1.02944	7.92021	1.01015	5.84505	0.935304	9.60892	0.879669	7.82292	1.03947	7.66707	1.04928	5.57203	0.980914	5.07886	64.3528	4.75439
Q00321	Type I (26 kD) CP29 polypeptide OS=Solanum lycopersicum GN=Cab9 PE=3 SV=1 - [Q00321_SOLLC]	Pf00504	[GO:0009507]; GO:0009536; GO:0043231; GO:0044444; GO:0043227; GO:0043229; GO:0005737; GO:0044424; GO:0043226; GO:0005622; GO:0044464; GO:0005575; GO:0005623 [GO:0009765]; GO:0006091; GO:0019684; GO:0044237; GO:0015979; GO:0008152; GO:0009987; GO:0008150 [GO:0015979]; GO:0044237; GO:0008152; GO:0009987; GO:0008150 [GO:0016020]; GO:0005575		cytoplasm; membrane	metabolic process	17.13	4	Pf00504	0.913514	11.7061	0.994711	11.1309	1.14797	10.2528	0.980538	8.66231	0.919257	7.63378	1.09549	6.81453	1.03424	9.91252	0.88151	8.79322	30.5179	5.99854
K4CRB9	Uncharacterized protein OS=Solanum lycopersicum GN=Solyc09g010930.2 PE=4 SV=1 - [K4CRB9_SOLLC]	Pf01073; Pf01370; Pf02719; Pf05368; Pf12706	[GO:0016021]; GO:0031224; GO:0044425; GO:0005575; GO:0016020		membrane		15.69	1	Pf01073; Pf01370; Pf02719; Pf05368; Pf12706	0.912007	14.3856	1.037	10.3027	0.866708	9.76929	1.00513	8.21175	1.18743	10.6505	0.90576	13.6606	0.842937	16.5367	1.26917	21.2245	27.5474	6.30322
M0ZJ84	Uncharacterized protein OS=Solanum tuberosum GN=PGSC0003DMG400000708 PE=4 SV=1 - [M0ZJ84_SOLTU]	Protein not found	Protein not found				40.83	1	Protein not found	1.15604	10.4561	1.09661	13.5554	1.08736	8.93183	0.980415	13.7863	0.977455	20.9001	0.951617	13.5817	0.672361	12.3756	1.06872	8.62242	12.2507	5.04639
Q9ZWH9	Elongation factor 1-alpha OS=Nicotiana paniculata GN=NpeEF1A PE=2 SV=1 - [Q9ZWH9_NICPA]	Protein not found	Protein not found				32.78	1	Protein not found	0.998815	0.611882	1.11624	0.235455	1.0807	0.109863	0.920756	3.24993	0.918631	0.327954	0.958	6.63305	1.0239	7.63689	1.01763	4.79502	19.422	6.68311
C4PG28	Polygalacturonase inhibiting protein OS=Solanum torvum PE=2 SV=1 - [C4PG28_9SOLN]	Pf08263	[GO:0005515]; GO:0005488; GO:0003674	protein binding			15.2	5	Pf08263	0.966725	9.55444	0.975572	7.01594	0.933564	8.86716	0.918123	9.22844	0.990299	10.104	1.01156	7.26809	1.15319	10.8235	1.03243	20.092	36.9052	8.41162
M1AD06	Uncharacterized protein OS=Solanum tuberosum GN=PGSC0003DMG400007791 PE=3 SV=1 - [M1AD06_SOLTU]	Protein not found	Protein not found				46.45	2	Protein not found	1.03874	13.9215	1.07507	12.3352	0.980843	4.01015	1.13943	26.6225	0.990176	23.9068	0.951429	7.80239	0.914714	27.8628	1.01103	18.7472	23.1266	7.35693
M1CDE0	Uncharacterized protein OS=Solanum tuberosum GN=PGSC0003DMG400025299 PE=4 SV=1 - [M1CDE0_SOLTU]	Protein not found	Protein not found				17.7	5	Protein not found	1.05572	11.2608	1.06661	8.45395	0.981384	6.31807	0.897132	13.9027	0.960252	8.48663	1.08458	4.08348	0.941002	16.5491	1.04815	5.30108	46.8113	6.40479
M1AX44	Malate dehydrogenase OS=Solanum tuberosum GN=PGSC0003DMG400012395 PE=3 SV=1 - [M1AX44_SOLTU]	Protein not found	Protein not found				14.74	1	Protein not found	1.34234		0.467865		0.712482		0.518551		1.84698		0.914158		1.23736		0.960582		36.1001	8.88037
M1AX28	Uncharacterized protein OS=Solanum tuberosum GN=PGSC0003DMG400012387 PE=3 SV=1 - [M1AX28_SOLTU]	Protein not found	Protein not found				9.79	1	Protein not found	0.969887		1.08697		1.00708		0.911735		0.88256		1.0058		1.0978		1.02569		109.787	5.71924
M1BEG6	Uncharacterized protein OS=Solanum tuberosum GN=PGSC0003DMG400016826 PE=3 SV=1 - [M1BEG6_SOLTU]	Protein not found	Protein not found				22.79	7	Protein not found	1.03785	5.09738	1.01892	9.77229	0.939919	3.81429	1.00165	10.5974	1.03937	7.03042	0.972698	6.48199	1.0404	12.4785	1.00186	8.32682	40.3886	7.23975
K4BJE6	Uncharacterized protein OS=Solanum lycopersicum GN=Solyc03g097290.2 PE=3 SV=1 - [K4BJE6_SOLLC]	Pf01411; Pf07973	[GO:0016021]; GO:0031224; GO:0044425; GO:0005575; GO:0016020		membrane		9.8	9	Pf01411; Pf07973	0.980888	6.24206	1.02197	9.82718	0.9763	8.36877	1.02769	9.00246	0.962267	11.1408	1.01673	7.11349	0.961793	7.24096	0.951254	9.50894	110.797	6.37939
M1CPW5	Proteasome subunit alpha type OS=Solanum tuberosum GN=PGSC0003DMG400028108 PE=3 SV=1 - [M1CPW5_SOLTU]	Protein not found	Protein not found				30.92	6	Protein not found	1.04699	9.65182	0.980851	8.53886	0.976392	5.15961	0.966734	9.50343	0.976251	11.742	1.00098	7.08371	1.11671	13.2581	0.977298	14.7772	27.1037	6.53662
M1F1Q7	Ribulose bisphosphate carboxylase large chain (Fragment) OS=Cestrum nocturnum GN=rbcL PE=3 SV=1 - [M1F1Q7_CESNO]	Protein not found	Protein not found				38.94	1	Protein not found	0.906395	5.61476	1.19222	6.12759	1.17066	7.22131	1.05382	16.2222	0.849257	7.02096	1.06312	7.82846	0.858842	4.12576	0.899905	8.65553	12.3855	9.23193
M0ZY46	Uncharacterized protein OS=Solanum tuberosum GN=PGSC0003DMG400004095 PE=4 SV=1 - [M0ZY46_SOLTU]	Protein not found	Protein not found				19.44	6	Protein not found	0.989886	9.93624	0.926776	6.02371	1.01363	4.66892	1.10342	7.9613	1.10433	12.3838	0.96873	7.22623	1.03079	9.58252	0.868869	10.3895	39.5779	8.104
M0ZPM8	Uncharacterized protein OS=Solanum tuberosum GN=PGSC0003DMG400002061 PE=4 SV=1 - [M0ZPM8_SOLTU]	Protein not found	Protein not found				26.22	1	Protein not found	0.942142	3.24691	0.971493	3.61688	0.972765	14.1576	0.980735	3.87249	1.10139	23.3767	1.00864	22.3899	1.08013	4.99721	1.01694	21.6239	31.31	5.42725
B7ST71	Glutathione-dependent formaldehyde dehydrogenase (Fragment) OS=Capsicum annuum GN=GSNOR1 PE=2 SV=1 - [B7ST71_CAPAN]	Pf00107; Pf08240	[GO:0000166]; GO:0036094; GO:1901265; GO:0005488; GO:0097159; GO:1901363; GO:0003674 [GO:0008270]; GO:0046914; GO:0046872; GO:0043169; GO:0043167; GO:0005488; GO:0003674 [GO:0016021]; GO:0031224; GO:0044425; GO:0005575; GO:0016020 [GO:0016491]; GO:0003824; GO:0003674 [GO:0051903]; GO:0016616; GO:0016614; GO:0016491; GO:0003824; GO:0003674 [GO:0055114]; GO:0044710; GO:0008152; GO:0008150	nucleotide binding; metal ion binding; catalytic activity	membrane	metabolic process	19.82	1	Pf00107; Pf08240	0.880733	17.0614	0.890863	9.09187	0.904788	6.3227	1.03372	22.7678	1.20324	6.01266	1.03225	7.0407	1.16153	4.28177	0.990691	7.54792	35.8203	6.93213
K4CXU8	Uncharacterized protein OS=Solanum lycopersicum GN=Solyc10g007690.2 PE=3 SV=1 - [K4CXU8_SOLLC]	Protein not found	Protein not found				49.17	2	Protein not found	1.09716	6.48628	1.08204	9.79226	0.999296	10.6507	1.02298	13.9577	0.853388	14.1649	0.98266	4.89538	0.969663	9.38009	0.96441	15.2414	12.6215	4.97021
Q3HRY2	Ribosomal protein L17-like protein OS=Solanum tuberosum GN=PGSC0003DMG400003826 PE=2 SV=1 - [Q3HRY2_SOLTU]	Pf00238	[GO:0003735]; GO:0005198; GO:0003674 [GO:0005840]; GO:0030529; GO:0043232; GO:0044444; GO:0032991; GO:0044424; GO:0043228; GO:0043229; GO:0005737; GO:0005575; GO:0005622; GO:0044464; GO:0043226; GO:0005623 [GO:0006412]; GO:0010467; GO:0034645; GO:0044267; GO:0043170; GO:0009059; GO:0044249; GO:0044260; GO:0019538; GO:0008152; GO:0009058; GO:0044237; GO:0044238; GO:0008150; GO:0009987 [GO:0030529]…	structural molecule activity	cytoplasm; ribosome	metabolic process	45	6	Pf00238	1.01313	5.7039	0.96597	9.81366	0.995538	7.43078	1.08807	13.041	0.944721	9.7466	1.12133	9.29812	1.00878	11.8533	0.86721	10.189	15.005	10.4771
M0ZHU8	Histone H4 OS=Solanum tuberosum GN=PGSC0003DMG400000405 PE=3 SV=1 - [M0ZHU8_SOLTU]	Protein not found	Protein not found				72.09	1	Protein not found	0.967356	10.0974	1.02737	13.0308	0.965649	14.1748	1.09379	11.3961	1.00551	8.97391	1.02093	6.7647	0.842922	18.1312	1.02921	11.4645	4.91461	9.81787
M1CLH2	Uncharacterized protein OS=Solanum tuberosum GN=PGSC0003DMG400027204 PE=4 SV=1 - [M1CLH2_SOLTU]	Protein not found	Protein not found				16.94	4	Protein not found	0.919094	9.91482	1.08514	11.4012	0.926524	9.71307	1.19366	16.2393	1.12599	10.5009	0.949836	5.49963	0.562272	61.2653	1.24163	5.91992	39.1049	7.60596
P10707	Chlorophyll a-b binding protein 1D (Fragment) OS=Solanum lycopersicum GN=CAB1D PE=3 SV=1 - [CB2D_SOLLC]	Protein not found	Protein not found				4.23	2	Protein not found	1.10101	7.76627	1.00322	3.93613	1.12489	8.43213	1.09875	10.9135	0.95397	10.3031	0.876217	10.1682	0.87498	7.36864	1.02396	16.156	145.568	8.22119
P29345	40S ribosomal protein S6 (Fragment) OS=Nicotiana tabacum GN=RPS6 PE=2 SV=2 - [RS6_TOBAC]	Pf01092	[GO:0003735]; GO:0005198; GO:0003674 [GO:0005622]; GO:0044464; GO:0005575; GO:0005623 [GO:0005840]; GO:0030529; GO:0043232; GO:0044444; GO:0032991; GO:0044424; GO:0043228; GO:0043229; GO:0005737; GO:0005575; GO:0005622; GO:0044464; GO:0043226; GO:0005623 [GO:0006412]; GO:0010467; GO:0034645; GO:0044267; GO:0043170; GO:0009059; GO:0044249; GO:0044260; GO:0019538; GO:0008152; GO:0009058; GO:0044237…	structural molecule activity	cytoplasm; ribosome	metabolic process	32.66	1	Pf01092	1.1363	4.28287	0.954256	4.06061	0.921484	0.447021	1.12173	9.13373	0.960041	18.2999	1.20046	3.1056	0.859112	24.4081	0.901771	11.7743	22.6064	10.7114
K4CQE5	Uncharacterized protein OS=Solanum lycopersicum GN=Solyc09g007560.2 PE=3 SV=1 - [K4CQE5_SOLLC]	Pf00281; Pf00673					20.38	4	Pf00281; Pf00673	1.03056	6.85726	0.971036	6.22123	0.963388	10.0462	1.1222	7.16046	1.00671	14.7668	1.02103	7.43271	0.90748	11.5242	1.02247	14.3719	29.2294	9.90576
M1CI29	Ribulose bisphosphate carboxylase small chain OS=Solanum tuberosum GN=PGSC0003DMG400026409 PE=3 SV=1 - [M1CI29_SOLTU]	Protein not found	Protein not found				44.35	1	Protein not found	0.941197	7.84034	1.09996	7.93607	1.11264	5.00849	0.867024	7.60325	0.819695	11.1706	1.16222	11.4756	1.10841	11.0591	0.860944	11.1463	13.6157	5.07178
M1B641	Elongation factor Tu OS=Solanum tuberosum GN=PGSC0003DMG400014624 PE=3 SV=1 - [M1B641_SOLTU]	Protein not found	Protein not found				15.96	4	Protein not found	0.956245	3.27419	0.97656	3.77037	0.947309	6.33843	1.02634	15.8851	1.01642	12.1131	1.06939	4.06756	1.08822	4.6017	1.00584	9.7342	49.1142	6.75635
K4AXS2	Glutamine synthetase OS=Solanum lycopersicum GN=Solyc01g080280.2 PE=3 SV=1 - [K4AXS2_SOLLC]	Protein not found	Protein not found				15.33	3	Protein not found	1.06465	9.08097	1.08565	9.53466	1.03331	8.25856	1.06127	18.4397	0.987945	11.3479	1.04562	8.58961	0.746585	26.2623	1.00354	12.3853	33.1447	7.76709
P93338	NADP-dependent glyceraldehyde-3-phosphate dehydrogenase OS=Nicotiana plumbaginifolia GN=GAPN PE=2 SV=1 - [GAPN_NICPL]	Protein not found	Protein not found				20.56	1	Protein not found	1.04986		0.948537		1.05387		0.987467		0.923291		1.09801		1.02882		0.91401		38.6409	6.96143
Q6RX69	Expansin-1 OS=Petunia hybrida GN=EXP1 PE=2 SV=1 - [Q6RX69_PETHY]	Protein not found	Protein not found				6.87	1	Protein not found	0.932058	9.3993	1.08416	7.97515	1.04185	6.62426	0.823547	15.9975	0.843057	8.65234	1.18673	9.46548	1.1077	8.00446	0.843324	10.3511	52.1057	8.70459
M1BLT2	Uncharacterized protein OS=Solanum tuberosum GN=PGSC0003DMG400018657 PE=4 SV=1 - [M1BLT2_SOLTU]	Protein not found	Protein not found				15.26	5	Protein not found	0.914444	7.12208	1.02865	6.4909	1.07524	15.4653	0.956663	8.68334	1.03431	13.3578	0.950583	7.02931	0.912476	11.8906	1.14418	15.714	40.6502	7.89893
M1BHC8	Uncharacterized protein OS=Solanum tuberosum GN=PGSC0003DMG400017556 PE=4 SV=1 - [M1BHC8_SOLTU]	Protein not found	Protein not found				18.84	1	Protein not found	0.797748		1.00526		1.23601		0.913206		0.815235		1.20381		1.08359		0.903821		29.2799	8.71924
M1D3Q1	Uncharacterized protein OS=Solanum tuberosum GN=PGSC0003DMG402031379 PE=3 SV=1 - [M1D3Q1_SOLTU]	Protein not found	Protein not found				10.25	2	Protein not found	1.08015	1.18729	1.11281	7.61385	1.09923	1.42908	0.851825	5.54445	0.918382	25.1315	1.07758	1.9516	0.947111	3.90041	1.07618	13.4832	93.5086	5.32568
K4DHJ5	Uncharacterized protein OS=Solanum lycopersicum GN=Solyc12g098210.1 PE=4 SV=1 - [K4DHJ5_SOLLC]	Pf00005; Pf01061; Pf08370	[GO:0016021]; GO:0031224; GO:0044425; GO:0005575; GO:0016020		membrane		5.89	3	Pf00005; Pf01061; Pf08370	1.02976	31.6246	0.980588	7.6012	1.06117	4.77682	0.954988	18.1529	0.835522	17.3001	1.04186	8.41448	0.966079	19.8255	0.897366	7.85815	160.979	7.59131
P06449	Apocytochrome f OS=Nicotiana tabacum GN=petA PE=3 SV=1 - [CYF_TOBAC]	Protein not found	Protein not found				11.84	1	Protein not found	2.50421		0.764709		0.677278				0.995666		0.797633		0.700223		1.34572		81.1324	6.45557
M1BTP6	Uncharacterized protein OS=Solanum tuberosum GN=PGSC0003DMG400020425 PE=3 SV=1 - [M1BTP6_SOLTU]	Protein not found	Protein not found				22.22	2	Protein not found	1.00517	3.88027	0.990931	4.4779	1.09734	10.6713	1.01331	12.6658	0.929406	6.59364	1.04437	4.56607	1.03078	5.1015	0.87217	6.08794	29.4555	4.81787
M0ZYS2	Uncharacterized protein OS=Solanum tuberosum GN=PGSC0003DMG400004277 PE=4 SV=1 - [M0ZYS2_SOLTU]	Protein not found	Protein not found				17.61	5	Protein not found	0.972163	4.07659	1.04224	7.68545	0.917836	5.40279	0.943429	13.8869	1.02553	5.98921	0.95	3.32826	1.06018	7.19152	1.22395	18.3414	65.3427	8.45557
K4BDP2	Phosphorus transporter OS=Solanum lycopersicum GN=Solyc02g094470.2 PE=2 SV=1 - [K4BDP2_SOLLC]	Pf00153	[GO:0016021]; GO:0031224; GO:0044425; GO:0005575; GO:0016020		membrane		18.44	6	Pf00153	0.975454	11.8981	0.997663	5.55709	1.09058	4.95225	0.924534	9.24004	0.892056	13.3918	1.11992	6.17685	1.12018	11.1834	0.863552	9.39635	38.4158	9.11475
M1AFT5	Uncharacterized protein OS=Solanum tuberosum GN=PGSC0003DMG400008488 PE=3 SV=1 - [M1AFT5_SOLTU]	Protein not found	Protein not found				12.28	5	Protein not found	0.937155	7.51746	0.970494	7.24595	1.11402	9.33317	1.05732	7.59423	1.00746	16.0237	0.963274	9.10662	0.997006	11.1058	0.978842	8.09137	31.1111	6.13818
B1Q487	Putative 26S proteasome subunit RPN2a OS=Capsicum chinense PE=2 SV=1 - [B1Q487_CAPCH]	Pf01851	[GO:0000502]; GO:0043234; GO:0044424; GO:0032991; GO:0005622; GO:0044464; GO:0005575; GO:0005623 [GO:0005488]; GO:0003674 [GO:0030234]; GO:0003674 [GO:0042176]; GO:0009894; GO:0030163; GO:0051246; GO:0009056; GO:0019222; GO:0009057; GO:0019538; GO:0060255; GO:0080090; GO:0008152; GO:0050789; GO:0043170; GO:0044238; GO:0008150; GO:0065007 [GO:0050790]; GO:0019222; GO:0065009; GO:0008152; GO:005078…	enzyme regulator activity	proteasome	metabolic process; regulation of biological process	6.68	1	Pf01851	0.895416	9.43023	1.03456	11.6339	0.991169	5.78388	0.954561	9.63463	1.09561	4.26993	0.881274	12.2171	0.948577	14.2314	1.14138	17.6095	108.755	5.36377
Q6UAY5	Alpha-galactosidase (Fragment) OS=Petunia hybrida PE=2 SV=1 - [Q6UAY5_PETHY]	Pf02065	[GO:0003824]; GO:0003674 [GO:0004553]; GO:0016798; GO:0016787; GO:0003824; GO:0003674 [GO:0004557]; GO:0015925; GO:0004553; GO:0016798; GO:0016787; GO:0003824; GO:0003674 [GO:0005975]; GO:0044238; GO:0008152; GO:0008150 [GO:0008152]; GO:0008150 [GO:0016787]; GO:0003824; GO:0003674 [GO:0016798]; GO:0016787; GO:0003824; GO:0003674 [GO:0043169]; GO:0043167; GO:0005488; GO:0003674 [GO:0052692]; GO:00…	catalytic activity		metabolic process	23.16	6	Pf02065	1.04003	7.06003	1.112	8.88783	0.947615	8.62936	0.955576	9.81479	0.903394	9.4043	1.04593	4.23482	1.0159	18.3596	1.01355	6.227	31.3058	5.04639
M1A5I0	Uncharacterized protein OS=Solanum tuberosum GN=PGSC0003DMG401005911 PE=3 SV=1 - [M1A5I0_SOLTU]	Protein not found	Protein not found				41.51	7	Protein not found	1.08927	5.70019	0.932069	7.62707	0.917255	7.04302	1.04169	8.89914	0.904462	7.68041	1.1353	8.51877	1.06451	6.97865	0.860326	14.9189	17.6494	10.4917
M1CFI4	Uncharacterized protein OS=Solanum tuberosum GN=PGSC0003DMG400025823 PE=4 SV=1 - [M1CFI4_SOLTU]	Protein not found	Protein not found				15.67	4	Protein not found	1.05921	2.54239	1.02891	7.06504	1.02071	1.24522	1.0323	5.57458	1.04707	10.1774	0.943144	6.87593	0.888972	3.8889	1.05805	9.49184	65.912	6.27783
Q2XPW5	40S ribosomal protein S3a OS=Solanum tuberosum PE=2 SV=1 - [Q2XPW5_SOLTU]	Pf01015	[GO:0003735]; GO:0005198; GO:0003674 [GO:0005622]; GO:0044464; GO:0005575; GO:0005623 [GO:0005737]; GO:0044424; GO:0005622; GO:0044464; GO:0005575; GO:0005623 [GO:0005840]; GO:0030529; GO:0043232; GO:0044444; GO:0032991; GO:0044424; GO:0043228; GO:0043229; GO:0005737; GO:0005575; GO:0005622; GO:0044464; GO:0043226; GO:0005623 [GO:0006412]; GO:0010467; GO:0034645; GO:0044267; GO:0043170; GO:000905…	structural molecule activity	cytoplasm; ribosome	metabolic process	32.69	4	Pf01015	1.04872	5.52113	0.890367	5.97562	0.876249	5.75959	1.0038	18.0913	1.14949	7.43644	1.12384	12.3752	1.06183	9.13439	0.947147	15.3166	29.7396	9.40771
M1CU73	Uncharacterized protein OS=Solanum tuberosum GN=PGSC0003DMG400029086 PE=4 SV=1 - [M1CU73_SOLTU]	Protein not found	Protein not found				16.44	5	Protein not found	1.00773	7.64387	1.04537	10.6062	0.955473	10.1451	0.985621	9.45777	1.01661	12.6247	1.03217	7.07136	0.983879	10.3072	1.01702	14.4264	40.7409	6.53662
K4B2J4	Uncharacterized protein OS=Solanum lycopersicum GN=Solyc01g106260.2 PE=3 SV=1 - [K4B2J4_SOLLC]	Pf00012; Pf06723					9.1	1	Pf00012; Pf06723	1.09259	3.7376	1.00205	3.90407	1.00464	2.53048	1.0063	11.2615	1.09388	8.66187	0.903495	5.98038	0.944815	14.7143	1.01717	8.20234	71.832	6.25244
M1D227	Carbonic anhydrase OS=Solanum tuberosum GN=PGSC0003DMG400030984 PE=3 SV=1 - [M1D227_SOLTU]	Protein not found	Protein not found				26.56	4	Protein not found	1.06621	10.0192	1.03239	6.34671	0.980332	10.5309	0.89393	6.84009	0.990214	14.782	0.954069	7.3328	0.98289	7.2867	1.06527	19.4311	28.1422	5.69385
M1B7A2	Uncharacterized protein OS=Solanum tuberosum GN=PGSC0003DMG400014964 PE=4 SV=1 - [M1B7A2_SOLTU]	Protein not found	Protein not found				20.62	2	Protein not found	1.06155	2.82416	0.986315	0.554269	0.963475	5.64311	0.936619	3.66057	1.00218	13.6838	0.946851	1.93409	1.08815	2.62268	1.00328	4.85237	47.0467	8.73389
A8R0T1	Spermidine synthase (Fragment) OS=Nicotiana benthamiana PE=2 SV=1 - [A8R0T1_NICBE]	Pf01564; Pf05430; Pf11899	[GO:0003824]; GO:0003674 [GO:0008152]; GO:0008150 [GO:0016645]; GO:0016491; GO:0003824; GO:0003674 [GO:0016740]; GO:0003824; GO:0003674 [GO:0055114]; GO:0044710; GO:0008152; GO:0008150	catalytic activity		metabolic process	14.34	1	Pf01564; Pf05430; Pf11899	0.956213	2.90638	0.969195	1.71835	1.02908	7.07053	1.10702	11.8038	1.06203	4.58055	0.918528	5.18733	0.950726	15.38	1.13056	20.442	30.7135	5.07178
M1C8J5	Uncharacterized protein OS=Solanum tuberosum GN=PGSC0003DMG400024180 PE=3 SV=1 - [M1C8J5_SOLTU]	Protein not found	Protein not found				14.95	5	Protein not found	0.967575	5.87367	0.966378	5.63245	1.0317	9.61614	0.964259	6.3529	0.910148	8.04864	1.04521	10.2557	1.12621	6.21353	0.950626	16.5506	58.8717	6.55127
K4C7M7	Uncharacterized protein OS=Solanum lycopersicum GN=Solyc06g065990.1 PE=3 SV=1 - [K4C7M7_SOLLC]	Pf00430	[GO:0016021]; GO:0031224; GO:0044425; GO:0005575; GO:0016020		membrane		19.28	4	Pf00430	1.01556	6.31681	1.11192	7.07761	1.03142	8.53838	0.927703	11.2636	0.850716	10.6009	1.08519	8.27213	1.08943	16.07	0.846572	11.9917	24.3969	5.84619
M1BT68	Uncharacterized protein OS=Solanum tuberosum GN=PGSC0003DMG400020305 PE=4 SV=1 - [M1BT68_SOLTU]	Protein not found	Protein not found				21.83	2	Protein not found	1.07176	10.0518	0.998585	2.68435	0.928007	5.61875	1.20217	1.77978	0.944384	5.29203	1.04686	7.30247	0.978908	7.87174	0.909842	13.9186	25.8692	6.81494
M1AEW6	Uncharacterized protein OS=Solanum tuberosum GN=PGSC0003DMG400008262 PE=4 SV=1 - [M1AEW6_SOLTU]	Protein not found	Protein not found				16.61	2	Protein not found	1.08829	3.09189	0.989126	8.0959	1.02001	0.170355	1.11026	11.3599	1.01656	6.94493	0.952176	1.47443	0.893346	18.0194	1.00716	14.3995	65.6157	7.10791
M1C2T9	Uncharacterized protein OS=Solanum tuberosum GN=PGSC0003DMG402022737 PE=4 SV=1 - [M1C2T9_SOLTU]	Protein not found	Protein not found				27.33	6	Protein not found	1.06441	5.6426	1.00002	4.22151	1.12272	6.98181	0.981485	4.87718	0.914786	9.42983	0.962268	3.96269	1.00815	7.79544	0.897795	8.36856	33.7061	6.56592
Q6SKP4	Ribosomal protein L3 OS=Solanum lycopersicum GN=RPL3 PE=2 SV=1 - [Q6SKP4_SOLLC]	Protein not found	Protein not found				46.67	2	Protein not found	0.937589	7.95815	0.983623	7.55689	1.01588	5.5426	1.07885	8.72622	0.901915	8.81287	1.16573	11.4282	0.993924	7.61459	0.882935	11.2014	13.5313	9.99365
K7ZLE1	Calcium-sensing receptor OS=Nicotiana benthamiana GN=NbCAS PE=2 SV=1 - [K7ZLE1_NICBE]	Protein not found	Protein not found				14.21	5	Protein not found	0.950704	7.0499	0.977389	6.23118	1.05049	5.07112	1.00951	3.73161	1.03625	8.91438	1.01811	10.0326	0.980105	9.33048	0.992483	21.8458	41.8432	9.39307
Q3HRY4	Putative uncharacterized protein OS=Solanum tuberosum PE=2 SV=1 - [Q3HRY4_SOLTU]	Protein not found	Protein not found				43.33	7	Protein not found	1.02453	8.8989	0.912793	9.17506	0.980798	5.29073	1.02074	8.44209	0.900606	8.29974	1.17093	10.3807	1.11287	7.48048	0.829455	14.7308	14.5218	9.99365
M1B150	Uncharacterized protein OS=Solanum tuberosum GN=PGSC0003DMG401013333 PE=4 SV=1 - [M1B150_SOLTU]	Protein not found	Protein not found				20.88	1	Protein not found	0.882991	0.300938	1.06167	6.70807	1.00047	13.6204	0.823781	5.63519	1.00341	17.1532	1.07922	1.17538	1.11679	1.19474	0.987241	7.41888	32.311	5.30029
K4CL75	Uncharacterized protein OS=Solanum lycopersicum GN=Solyc08g062920.2 PE=4 SV=1 - [K4CL75_SOLLC]	Protein not found	Protein not found				28.95	1	Protein not found	1.05679	21.7403	1.00809	17.506	0.970559	9.0348	1.06811	10.8445	1.05356	6.78096	0.997367	11.218	0.915247	29.8822	0.923084	8.73447	25.6528	7.72314
K4AXB5	Uncharacterized protein OS=Solanum lycopersicum GN=Solyc01g073690.2 PE=4 SV=1 - [K4AXB5_SOLLC]	Pf01813					25.2	4	Pf01813	1.02661	5.91528	1.05472	3.8194	0.967302	2.39739	0.925865	6.05314	0.905404	11.6587	1.05834	5.54428	1.15973	5.76225	0.866283	4.76903	27.4588	9.53955
M1D3P9	Uncharacterized protein OS=Solanum tuberosum GN=PGSC0003DMG401031379 PE=3 SV=1 - [M1D3P9_SOLTU]	Protein not found	Protein not found				7.7	1	Protein not found	1.05334	4.19554	1.02997	5.41525	1.04884	6.85473	1.10897	4.77594	0.850858	4.17139	1.04621	5.96794	0.97668	4.69569	0.862899	6.18878	95.9265	5.47803
M1D5D7	Uncharacterized protein OS=Solanum tuberosum GN=PGSC0003DMG400032169 PE=3 SV=1 - [M1D5D7_SOLTU]	Protein not found	Protein not found				24.24	4	Protein not found	1.03586	6.45622	1.04214	4.35266	1.08183	4.6414	0.975476	17.8171	0.909588	4.83099	1.05081	5.08222	0.942951	7.25486	0.895004	10.7513	31.6303	9.31982
M1B5R1	Uncharacterized protein OS=Solanum tuberosum GN=PGSC0003DMG400014544 PE=3 SV=1 - [M1B5R1_SOLTU]	Protein not found	Protein not found				18.12	1	Protein not found	1.24089		0.95989		0.967588		1.09857		0.901747		1.12536		0.858444		0.885346		29.2155	10.6235
K4CDV2	Uncharacterized protein OS=Solanum lycopersicum GN=Solyc07g040750.1 PE=3 SV=1 - [K4CDV2_SOLLC]	Protein not found	Protein not found				17.85	1	Protein not found	0.902269	4.4588	0.85588	0.324979	1.18667	3.08116	1.05773	6.20598	0.922563	5.7757	1.08814	0.674598	1.0925	5.98901	0.816886	3.69716	39.6561	5.31299
M1A136	Uncharacterized protein OS=Solanum tuberosum GN=PGSC0003DMG400004838 PE=4 SV=1 - [M1A136_SOLTU]	Protein not found	Protein not found				43.36	3	Protein not found	1.06434	4.68719	0.995823	7.34033	0.954114	2.54831	1.05588	13.6111	0.962238	5.30972	1.08391	5.91386	1.05456	9.16369	0.869904	11.0419	15.8527	10.521
M1B1S3	Uncharacterized protein OS=Solanum tuberosum GN=PGSC0003DMG400013485 PE=4 SV=1 - [M1B1S3_SOLTU]	Protein not found	Protein not found				15.37	6	Protein not found	1.00596	12.5452	0.981303	6.68473	0.96498	17.8573	0.93632	14.798	1.02393	25.009	1.02707	8.45773	1.09394	8.75304	0.87926	28.3684	46.5159	5.40186
K4BLW8	Uncharacterized protein OS=Solanum lycopersicum GN=Solyc03g118170.2 PE=3 SV=1 - [K4BLW8_SOLLC]	Protein not found	Protein not found				22.67	1	Protein not found	0.877803		1.00079		1.11162		0.884215		1.0129		1.05595		0.960309		1.13502		34.4531	6.52197
K7VPG7	60S ribosomal protein L35 OS=Solanum tuberosum GN=rpl35 PE=2 SV=1 - [K7VPG7_SOLTU]	Protein not found	Protein not found				37.5	1	Protein not found	1.07726	22.212	0.937698	24.102	0.877206	5.36824	0.992191	3.86571	1.01092	4.9086	1.10895	4.17218	1.04704	13.6571	0.835273	11.0758	13.9082	10.77
M0ZY90	Uncharacterized protein OS=Solanum tuberosum GN=PGSC0003DMG401004125 PE=3 SV=1 - [M0ZY90_SOLTU]	Protein not found	Protein not found				10.21	3	Protein not found	1.00812	8.64252	1.04249	5.86899	1.03236	6.86276	1.04756	9.14866	0.81927	7.50815	1.13544	5.82713	1.03786	5.55941	0.843348	10.0744	57.8839	7.97217
K4CJ02	Uncharacterized protein OS=Solanum lycopersicum GN=Solyc08g013670.2 PE=4 SV=1 - [K4CJ02_SOLLC]	Pf05479	[GO:0016021]; GO:0031224; GO:0044425; GO:0005575; GO:0016020		membrane		25.15	4	Pf05479	1.16525	9.82293	1.07166	7.37948	1.17571	12.1465	1.02193	11.2149	0.891359	10.2769	0.885112	11.5438	0.850276	7.97794	0.944142	11.5969	17.5388	8.92432
M1A0B7	Serine hydroxymethyltransferase OS=Solanum tuberosum GN=PGSC0003DMG400004660 PE=3 SV=1 - [M1A0B7_SOLTU]	Protein not found	Protein not found				14.44	2	Protein not found	1.10387	3.99585	1.01322	3.08655	1.04629	3.71871	0.951207	2.4766	0.895553	2.70426	1.00646	4.11014	1.12224	4.03578	0.819826	3.29504	52.2655	7.51807
M1D2R2	Serine/threonine-protein phosphatase OS=Solanum tuberosum GN=PGSC0003DMG400031130 PE=3 SV=1 - [M1D2R2_SOLTU]	Protein not found	Protein not found				11.31	4	Protein not found	0.94279	8.72637	0.929095	1.51087	0.996842	12.5665	1.0157	4.21895	1.0216	6.53915	0.934632	4.52	1.02921	5.3695	1.08132	13.1956	105.433	5.2876
B5LAW1	Putative aminotransferase OS=Capsicum annuum PE=2 SV=1 - [B5LAW1_CAPAN]	Pf00202	[GO:0003824]; GO:0003674 [GO:0008152]; GO:0008150 [GO:0008483]; GO:0016769; GO:0016740; GO:0003824; GO:0003674 [GO:0016740]; GO:0003824; GO:0003674 [GO:0030170]; GO:0048037; GO:0070279; GO:0005488; GO:0019842; GO:0097159; GO:1901363; GO:0003674; GO:0036094	catalytic activity		metabolic process	12.61	2	Pf00202	1.02457	3.48573	0.884717	11.2733	1.02671	0.950971	1.04437	11.2849	1.1033	9.44995	1.03086	6.70431	0.898553	13.9031	1.06439	20.1863	50.9924	8.19189
Q9SB88	Annexin OS=Capsicum annuum GN=an.1 PE=3 SV=1 - [Q9SB88_CAPAN]	Protein not found	Protein not found				21	2	Protein not found	0.986586	6.04842	1.08426	4.09256	1.18214	3.89559	0.760584	17.9245	0.881474	12.3557	0.963936	10.4675	1.07962	5.8551	0.986828	13.8008	34.245	6.72705
Q2VCK0	GDP dissociation inhibitor 1-like OS=Solanum tuberosum PE=2 SV=1 - [Q2VCK0_SOLTU]	Pf00996	[GO:0005093]; GO:0005092; GO:0005083; GO:0030695; GO:0060589; GO:0030234; GO:0003674 [GO:0015031]; GO:0006810; GO:0045184; GO:0051234; GO:0008104; GO:0008150; GO:0051179; GO:0033036	enzyme regulator activity		transport	19.14	4	Pf00996	1.05463	9.49515	1.02425	11.0151	0.999971	13.2254	1.00624	8.15868	0.911195	6.00024	1.03152	6.33401	0.985384	10.0582	0.97572	14.4102	49.6581	5.88428
Q307Z8	P0 ribosomal protein-like OS=Solanum tuberosum PE=2 SV=1 - [Q307Z8_SOLTU]	Pf00428; Pf00466	[GO:0003735]; GO:0005198; GO:0003674 [GO:0005622]; GO:0044464; GO:0005575; GO:0005623 [GO:0005840]; GO:0030529; GO:0043232; GO:0044444; GO:0032991; GO:0044424; GO:0043228; GO:0043229; GO:0005737; GO:0005575; GO:0005622; GO:0044464; GO:0043226; GO:0005623 [GO:0006414]; GO:0006412; GO:0034645; GO:0010467; GO:0044267; GO:0009059; GO:0044249; GO:0044260; GO:0043170; GO:0019538; GO:0009058; GO:0044237…	structural molecule activity	cytoplasm; ribosome	metabolic process	12.81	3	Pf00428; Pf00466	1.09797	4.52244	0.979519	5.27388	1.01019	4.86737	1.04271	4.07141	0.957701	4.08491	1.02997	2.75144	1.06314	4.03011	0.859513	10.4568	33.9168	5.23682
M1D7J7	Malic enzyme OS=Solanum tuberosum GN=PGSC0003DMG400033874 PE=3 SV=1 - [M1D7J7_SOLTU]	Protein not found	Protein not found				11.4	4	Protein not found	0.987219	9.22008	1.03651	6.62081	0.947725	8.71194	0.949332	14.1588	0.978011	6.34831	0.974232	5.799	1.03774	12.6172	0.990277	15.0155	64.0578	5.99854
O22616	Ornithine decarboxylase OS=Solanum lycopersicum GN=ODC PE=2 SV=2 - [DCOR_SOLLC]	Protein not found	Protein not found				9.47	2	Protein not found	1.0861	5.82103	0.938921	3.69441	1.10601	4.76203	1.22707	7.99809	0.917795	8.13968	1.05723	1.0102	0.870945	7.72527	0.790534	2.61645	82.8973	7.31299
J9YIZ4	Cinnamoyl-CoA hydratase-dehydrogenase OS=Petunia hybrida GN=CHD PE=2 SV=1 - [J9YIZ4_PETHY]	Protein not found	Protein not found				7.78	6	Protein not found	1.04493	7.46636	1.00884	11.0023	0.994746	7.72561	0.984178	5.74563	0.992569	14.412	0.985337	7.40028	1.02482	9.01804	0.969679	16.2118	77.5222	9.1001
M1A7M4	Uncharacterized protein OS=Solanum tuberosum GN=PGSC0003DMG400006415 PE=3 SV=1 - [M1A7M4_SOLTU]	Protein not found	Protein not found				21.83	1	Protein not found	1.03064		1.09473		0.995805		1.02719		0.836084		1.04531		1.1156		0.828841		28.7963	5.03369
A8Y666	ATP synthase subunit beta (Fragment) OS=Solanum sisymbriifolium GN=atpB PE=3 SV=1 - [A8Y666_9SOLN]	Protein not found	Protein not found				46.67	1	Protein not found	1.03351	10.7725	0.898511	39.1778	1.05336	12.5878	0.945328	13.491	0.901964	52.8594	1.01326	3.60951	0.899039	4.68746	1.14689	28.0123	6.15016	4.729
Q9SCB2	Phosphoenolpyruvate carboxylase 2 OS=Solanum lycopersicum GN=ppc2 PE=2 SV=1 - [Q9SCB2_SOLLC]	Protein not found	Protein not found				8.56	1	Protein not found	0.853799		1.07328		1.045		0.864541		0.986717		1.01494		1.05408		1.12264		103.063	6.22705
B2WSN1	Eugenol synthase 1 OS=Petunia hybrida PE=2 SV=1 - [B2WSN1_PETHY]	Pf00106; Pf01073; Pf01370; Pf03435; Pf05368; Pf08659	[GO:0000166]; GO:0036094; GO:1901265; GO:0005488; GO:0097159; GO:1901363; GO:0003674 [GO:0003824]; GO:0003674 [GO:0003854]; GO:0033764; GO:0016229; GO:0016616; GO:0016491; GO:0016614; GO:0003824; GO:0003674 [GO:0006694]; GO:0008202; GO:0008610; GO:1901362; GO:0006629; GO:1901360; GO:0009058; GO:0044238; GO:0071704; GO:0008152; GO:0044710; GO:0008150 [GO:0008152]; GO:0008150 [GO:0016491]; GO:00038…	nucleotide binding; catalytic activity		metabolic process	21.1	6	Pf00106; Pf01073; Pf01370; Pf03435; Pf05368; Pf08659	0.878039	6.20843	1.17802	8.58242	0.967204	3.65	0.869488	12.0199	0.878188	9.50252	0.932298	5.38803	1.31533	18.2053	0.841444	20.5587	33.7858	5.71924
Q6QJL7	Dihydrolipoyl dehydrogenase OS=Capsicum annuum GN=LDH PE=2 SV=1 - [Q6QJL7_CAPAN]	Pf00070; Pf02852; Pf07992; Pf12831	[GO:0004148]; GO:0016668; GO:0016651; GO:0016667; GO:0016491; GO:0003824; GO:0003674 [GO:0005737]; GO:0044424; GO:0005622; GO:0044464; GO:0005575; GO:0005623 [GO:0016491]; GO:0003824; GO:0003674 [GO:0016668]; GO:0016651; GO:0016667; GO:0016491; GO:0003824; GO:0003674 [GO:0045454]; GO:0019725; GO:0050794; GO:0009987; GO:0042592; GO:0050789; GO:0008150; GO:0065008; GO:0065007 [GO:0050660]; GO:00506…	catalytic activity	cytoplasm	cellular homeostasis; regulation of biological process; metabolic process	16.7	1	Pf00070; Pf02852; Pf07992; Pf12831	1.0144	3.88088	1.05085	4.09926	0.996133	0.0123145	0.967983	9.46072	0.996119	0.716128	1.04463	1.14619	0.972986	1.2408	0.918378	4.53364	53.3116	7.18115
M1A6G8	Uncharacterized protein OS=Solanum tuberosum GN=PGSC0003DMG401006147 PE=3 SV=1 - [M1A6G8_SOLTU]	Protein not found	Protein not found				7.68	3	Protein not found	0.992834	7.31038	0.988168	8.09554	1.01331	5.77418	0.957722	2.84638	1.01846	6.86543	0.9633	12.417	1.0412	1.38742	1.04659	15.6964	90.4328	5.33838
Q6PX70	Actin (Fragment) OS=Capsicum annuum PE=2 SV=1 - [Q6PX70_CAPAN]	Pf00022; Pf01663	[GO:0000166]; GO:0036094; GO:1901265; GO:0005488; GO:0097159; GO:1901363; GO:0003674 [GO:0003824]; GO:0003674 [GO:0005524]; GO:0032559; GO:0035639; GO:0030554; GO:0032555; GO:1901265; GO:0017076; GO:0032553; GO:0097159; GO:1901363; GO:0000166; GO:0005488; GO:0036094; GO:0003674 [GO:0005737]; GO:0044424; GO:0005622; GO:0044464; GO:0005575; GO:0005623 [GO:0005856]; GO:0043232; GO:0043228; GO:004322…	nucleotide binding; catalytic activity	cytoplasm; cytoskeleton		40.24	1	Pf00022; Pf01663	0.977577	0.584084	0.892882	0.331883	0.93841	1.88006	0.984102	0.8941	1.09607	1.06917	0.999362	3.39438	1.02436	5.10456	1.29152	8.58644	17.9739	5.50342
M1B742	Uncharacterized protein OS=Solanum tuberosum GN=PGSC0003DMG400014900 PE=4 SV=1 - [M1B742_SOLTU]	Protein not found	Protein not found				6.77	2	Protein not found	1.01036	7.23106	0.998739	4.74198	1.00343	7.64385	0.956867	14.3746	1.02033	9.61471	1.00382	8.41468	1.01241	13.7131	0.989444	5.10235	135.598	5.23682
M0ZQ33	Uncharacterized protein OS=Solanum tuberosum GN=PGSC0003DMG400002175 PE=3 SV=1 - [M0ZQ33_SOLTU]	Protein not found	Protein not found				21.33	1	Protein not found	1.09988	1.24024	1.05246	2.96886	1.08515	10.3465	0.972473	16.162	0.844992	6.29054	1.04882	6.71061	0.994697	0.243856	0.840789	11.3685	25.582	5.70654
M1D3N2	Phenylalanine ammonia-lyase OS=Solanum tuberosum GN=PGSC0003DMG400031365 PE=3 SV=1 - [M1D3N2_SOLTU]	Protein not found	Protein not found				7.31	1	Protein not found	1.01012		0.987156		1.05287		0.950702		1.06974		0.850809		0.983411		1.17695		77.4945	6.23975
M1CAG8	Uncharacterized protein OS=Solanum tuberosum GN=PGSC0003DMG400024627 PE=4 SV=1 - [M1CAG8_SOLTU]	Protein not found	Protein not found				21.92	1	Protein not found	1.16579		0.99825		1.04541		1.0024		0.899692		0.978383		1.06212		0.836087		41.3808	6.66846
M1A6A6	Uncharacterized protein OS=Solanum tuberosum GN=PGSC0003DMG400006097 PE=4 SV=1 - [M1A6A6_SOLTU]	Protein not found	Protein not found				19.15	1	Protein not found	0.984996		0.901954		0.814872		0.928202		1.28894		0.998182		0.892068		1.32696		42.4809	6.40479
M1CK14	Lysine--tRNA ligase OS=Solanum tuberosum GN=PGSC0003DMG400026909 PE=3 SV=1 - [M1CK14_SOLTU]	Protein not found	Protein not found				13.7	7	Protein not found	1.06199	8.70647	0.944168	5.1818	1.03934	8.71548	1.01705	4.71226	0.938971	7.15482	1.0484	4.51176	1.04517	4.91267	0.940325	9.54387	63.9112	6.7417
A2PYH3	Alpha chain of nascent polypeptide associated complex OS=Nicotiana benthamiana GN=NbNACa1 PE=2 SV=1 - [A2PYH3_NICBE]	Pf00627; Pf01849	[GO:0005515]; GO:0005488; GO:0003674	protein binding			26.87	3	Pf00627; Pf01849	0.949133	12.7025	0.966688	7.52707	0.887839	13.8462	1.05544	10.5486	1.20879	18.1257	0.932666	19.141	0.872233	17.2533	1.14194	24.8056	21.9108	4.50049
Q03666	Probable glutathione S-transferase OS=Nicotiana tabacum PE=2 SV=1 - [GSTX4_TOBAC]	Pf00043; Pf02798	[GO:0004364]; GO:0016765; GO:0016740; GO:0003824; GO:0003674 [GO:0005515]; GO:0005488; GO:0003674 [GO:0009734]; GO:0009755; GO:0071365; GO:0007165; GO:0032870; GO:0009733; GO:0007154; GO:0044700; GO:0050794; GO:0051716; GO:0009725; GO:0071310; GO:0071495; GO:0009987; GO:0023052; GO:0044699; GO:0050789; GO:0050896; GO:0009719; GO:0010033; GO:0070887; GO:0008150; GO:0065007; GO:0042221 [GO:0016740]…	catalytic activity; protein binding		cell communication; regulation of biological process; response to stimulus	20.36	4	Pf00043; Pf02798	0.96276	7.8699	1.05565	4.90439	1.14447	6.4914	0.92443	9.7845	0.910527	5.14702	1.05399	5.87662	0.99341	13.9202	0.912488	6.14835	25.7722	5.79541
M1CJ43	Uncharacterized protein OS=Solanum tuberosum GN=PGSC0003DMG400026627 PE=4 SV=1 - [M1CJ43_SOLTU]	Protein not found	Protein not found				19.44	1	Protein not found	0.999386		1.01514		1.29216		1.02875		0.952271		1.0061		0.896121		0.839022		46.3734	6.48096
M1BAK6	Uncharacterized protein OS=Solanum tuberosum GN=PGSC0003DMG400015804 PE=4 SV=1 - [M1BAK6_SOLTU]	Protein not found	Protein not found				20.5	9	Protein not found	1.03947	11.8901	0.965323	4.65134	1.0254	8.7014	1.01723	16.0483	0.986323	8.69798	1.03171	7.34143	1.08629	10.5395	0.926175	15.7309	49.4631	6.21436
K4C285	Uncharacterized protein OS=Solanum lycopersicum GN=Solyc05g054060.2 PE=4 SV=1 - [K4C285_SOLLC]	Pf01704					12.37	4	Pf01704	1.10359	5.31222	1.05535	9.58802	0.984089	8.14384	0.983143	3.02597	0.986361	7.95643	0.992058	6.16625	1.01664	2.86454	0.901454	11.3977	52.1003	6.17627
M0ZN23	Eukaryotic translation initiation factor 3 subunit B OS=Solanum tuberosum GN=PGSC0003DMG400001674 PE=3 SV=1 - [M0ZN23_SOLTU]	Protein not found	Protein not found				11.3	8	Protein not found	1.01927	12.0007	1.04488	8.59375	1.02977	6.51045	1.02545	8.57801	0.951492	5.84631	1.00798	6.35497	0.998039	12.9356	0.919975	6.72966	82.8156	5.13525
Q9XE59	Phosphoglycerate mutase OS=Solanum tuberosum GN=pgam PE=1 SV=1 - [Q9XE59_SOLTU]	Pf01676; Pf06415	[GO:0003824]; GO:0003674 [GO:0004619]; GO:0016868; GO:0016866; GO:0016853; GO:0003824; GO:0003674 [GO:0005737]; GO:0044424; GO:0005622; GO:0044464; GO:0005575; GO:0005623 [GO:0006007]; GO:0006006; GO:0019320; GO:0019318; GO:0046365; GO:0005996; GO:0016052; GO:0005975; GO:0009056; GO:0044238; GO:0008152; GO:0008150 [GO:0008152]; GO:0008150 [GO:0016853]; GO:0003824; GO:0003674 [GO:0030145]; GO:0046…	catalytic activity; metal ion binding	cytoplasm	metabolic process	9.12	2	Pf01676; Pf06415	0.98696	21.8672	0.941838	11.1835	0.978672	8.46321	0.96015	9.82721	1.1692	13.4373	0.914745	15.3556	0.992062	13.9115	0.964043	20.5379	61.2192	5.68115
M1BFS0	Uncharacterized protein OS=Solanum tuberosum GN=PGSC0003DMG400017156 PE=4 SV=1 - [M1BFS0_SOLTU]	Protein not found	Protein not found				10.32	4	Protein not found	1.00379	8.12113	0.929185	10.1294	0.93752	9.55411	0.984814	12.0219	1.07461	14.4583	0.885519	3.84384	1.05076	10.3746	1.20214	14.2448	47.7789	6.82959
M1CDX2	Uncharacterized protein OS=Solanum tuberosum GN=PGSC0003DMG402025430 PE=3 SV=1 - [M1CDX2_SOLTU]	Protein not found	Protein not found				17.48	1	Protein not found	0.933541	20.3543	0.943086	4.35703	0.882674	20.1692	1.01135	9.98552	1.08768	16.704	0.967298	5.8645	0.939718	14.8437	0.891988	44.5748	43.8211	8.52881
M1BPE5	40S ribosomal protein S24 OS=Solanum tuberosum GN=PGSC0003DMG400019360 PE=3 SV=1 - [M1BPE5_SOLTU]	Protein not found	Protein not found				31.58	4	Protein not found	1.00081	4.59211	0.997501	12.8651	0.957885	7.71495	1.00285	9.02205	0.931475	10.9617	1.16253	15.184	1.05434	11.1806	0.8559	15.8538	15.3956	10.6235
K4AQ32	Uncharacterized protein OS=Solanum lycopersicum GN=Solyc00g009020.2 PE=4 SV=1 - [K4AQ32_SOLLC]	Protein not found	Protein not found				27.08	1	Protein not found	0.970152	4.51889	1.00341	3.66521	1.02324	8.56123	1.06564	4.99465	1.00387	5.82699	1.0846	6.10195	0.918881	7.10375	0.967978	3.49682	27.4359	8.66064
K4ASZ2	Uncharacterized protein OS=Solanum lycopersicum GN=Solyc01g007940.2 PE=4 SV=1 - [K4ASZ2_SOLLC]	Pf00155					14.59	1	Pf00155	1.13411		1.19655		1.17617		0.896778		0.972577		0.954623		0.690999		1.00675		52.6288	6.1001
M1ANJ7	Uncharacterized protein OS=Solanum tuberosum GN=PGSC0003DMG400010304 PE=4 SV=1 - [M1ANJ7_SOLTU]	Protein not found	Protein not found				7.24	1	Protein not found	1.1231		0.995748		1.00183		0.902288		0.963765		1.02721		1.02111		0.954427		77.9331	9.21729
P56336	Eukaryotic translation initiation factor 5A-4 OS=Solanum tuberosum GN=EIF5A4 PE=2 SV=1 - [IF5A4_SOLTU]	Pf01287	[GO:0003723]; GO:0003676; GO:0097159; GO:1901363; GO:0005488; GO:0003674 [GO:0003743]; GO:0008135; GO:0003723; GO:0003676; GO:0097159; GO:1901363; GO:0005488; GO:0003674 [GO:0003746]; GO:0008135; GO:0003723; GO:0003676; GO:0097159; GO:1901363; GO:0005488; GO:0003674 [GO:0006412]; GO:0010467; GO:0034645; GO:0044267; GO:0043170; GO:0009059; GO:0044249; GO:0044260; GO:0019538; GO:0008152; GO:0009058…	RNA binding		metabolic process; regulation of biological process; cell organization and biogenesis	39.62	1	Pf01287	0.963796	24.4493	0.984709	11.7791	0.977365	3.88465	0.992463	5.37793	0.968852	37.3346	1.04545	6.08654	1.16364	7.96304	0.912345	11.2645	17.3076	5.78271
Q2XPV4	40S ribosomal protein S10-like OS=Solanum tuberosum GN=PGSC0003DMG402029274 PE=2 SV=1 - [Q2XPV4_SOLTU]	Protein not found	Protein not found				44.17	2	Protein not found	0.967466	10.3434	1.0148	11.5396	1.05071	6.67439	0.938067	14.6957	0.949714	6.8408	1.03191	8.74864	1.0804	2.94964	0.89644	6.0772	12.9355	9.74463
M0ZY89	Uncharacterized protein OS=Solanum tuberosum GN=PGSC0003DMG400004124 PE=3 SV=1 - [M0ZY89_SOLTU]	Protein not found	Protein not found				45	5	Protein not found	1.02473	9.08631	0.986068	6.04894	0.979819	6.90489	1.11652	10.5842	0.917356	7.5632	1.11662	5.35526	0.993878	9.26616	0.91882	7.10808	13.5785	10.0962
M1CYM5	Uncharacterized protein OS=Solanum tuberosum GN=PGSC0003DMG400030185 PE=3 SV=1 - [M1CYM5_SOLTU]	Protein not found	Protein not found				36.59	1	Protein not found	0.952316	1.16665	0.891854	5.02795	0.923551	10.8754	1.12518	9.35972	0.90835	10.1587	1.33166	5.33787	1.10005	6.95681	0.796754	3.58311	14.2945	10.814
M1CAV1	Uncharacterized protein OS=Solanum tuberosum GN=PGSC0003DMG400024723 PE=4 SV=1 - [M1CAV1_SOLTU]	Protein not found	Protein not found				20.86	1	Protein not found	0.924959	3.66339	0.894888	1.79211	0.845145	1.58425	1.06202	6.28341	1.15984	10.6555	1.19271	5.25756	1.11083	0.730647	0.949705	10.7443	20.7777	10.7554
K4DA57	Uncharacterized protein OS=Solanum lycopersicum GN=Solyc11g069000.1 PE=3 SV=1 - [K4DA57_SOLLC]	Pf00118	[GO:0016021]; GO:0031224; GO:0044425; GO:0005575; GO:0016020		membrane		8.75	4	Pf00118	0.998192	3.9792	0.926009	3.99389	0.934289	9.48495	0.916312	14.6323	1.01671	5.53721	1.04874	2.71913	1.11325	10.2338	1.04184	5.27009	56.9307	5.97314
M1CTV7	Citrate synthase OS=Solanum tuberosum GN=PGSC0003DMG400028982 PE=3 SV=1 - [M1CTV7_SOLTU]	Protein not found	Protein not found				14.26	3	Protein not found	1.02969	6.89873	0.998314	9.22717	1.01567	9.04378	0.91943	11.5369	0.951098	15.0068	1.03522	5.43068	1.138	11.2699	0.842733	18.6543	52.5241	7.35693
Q307Y8	Ribosomal protein L11-like protein OS=Solanum tuberosum GN=PGSC0003DMG400020434 PE=2 SV=1 - [Q307Y8_SOLTU]	Pf00281; Pf00673	[GO:0003735]; GO:0005198; GO:0003674 [GO:0005622]; GO:0044464; GO:0005575; GO:0005623 [GO:0005840]; GO:0030529; GO:0043232; GO:0044444; GO:0032991; GO:0044424; GO:0043228; GO:0043229; GO:0005737; GO:0005575; GO:0005622; GO:0044464; GO:0043226; GO:0005623 [GO:0006412]; GO:0010467; GO:0034645; GO:0044267; GO:0043170; GO:0009059; GO:0044249; GO:0044260; GO:0019538; GO:0008152; GO:0009058; GO:0044237…	structural molecule activity	cytoplasm; ribosome	metabolic process	22.1	4	Pf00281; Pf00673	0.95372	8.63033	0.950138	5.50223	1.01005	7.30225	1.07112	13.5635	0.935244	7.68305	1.11248	7.3938	1.08149	9.15889	0.862041	11.3816	20.777	9.92041
M1CWD8	Uncharacterized protein OS=Solanum tuberosum GN=PGSC0003DMG400029633 PE=4 SV=1 - [M1CWD8_SOLTU]	Protein not found	Protein not found				6.87	2	Protein not found	1.08996	16.3847	0.92353	6.33018	1.12682	0.963174	1.01895	27.5944	0.964122	22.4634	0.990739	6.04118	0.970361	4.74129	0.920631	1.17236	109.022	5.33838
M1B4H5	Uncharacterized protein OS=Solanum tuberosum GN=PGSC0003DMG400014232 PE=3 SV=1 - [M1B4H5_SOLTU]	Protein not found	Protein not found				11.11	5	Protein not found	0.95125	7.3347	1.02677	7.15939	0.960214	10.9744	1.00678	9.5068	0.975274	15.1958	0.927121	10.6357	1.03586	12.3542	1.02139	24.2464	61.1625	4.83057
M1C015	Uncharacterized protein OS=Solanum tuberosum GN=PGSC0003DMG400022126 PE=3 SV=1 - [M1C015_SOLTU]	Protein not found	Protein not found				20	7	Protein not found	0.987724	11.8141	0.974599	10.1743	1.03662	11.4104	1.12181	12.366	1.03597	14.126	0.980491	9.33768	0.902833	13.7151	0.975722	19.1923	39.1524	6.90283
O49996	14-3-3-like protein D OS=Nicotiana tabacum PE=2 SV=1 - [1433D_TOBAC]	Protein not found	Protein not found				23.33	1	Protein not found	0.950055	0.175214	0.935492	5.81348	0.980194	4.23988	0.944126	0.655727	1.0977	1.1888	0.917823	3.76232	1.00155	4.15483	1.23692	7.67731	27.1619	4.98291
K4C5B9	Uroporphyrinogen decarboxylase OS=Solanum lycopersicum GN=Solyc06g048730.2 PE=3 SV=1 - [K4C5B9_SOLLC]	Pf01208; Pf12876	[GO:0016021]; GO:0031224; GO:0044425; GO:0005575; GO:0016020		membrane		18.56	1	Pf01208; Pf12876	1.01308	8.30211	0.88199	5.71455	1.0995	2.76865	1.08245	5.8021	0.936778	12.7453	1.08674	6.26433	1.00522	5.86499	0.876313	6.40568	42.6874	8.19189
K4ASX2	Uncharacterized protein OS=Solanum lycopersicum GN=Solyc01g007740.2 PE=4 SV=1 - [K4ASX2_SOLLC]	Pf00578; Pf08534; Pf10417	[GO:0016021]; GO:0031224; GO:0044425; GO:0005575; GO:0016020		membrane		20.6	2	Pf00578; Pf08534; Pf10417	0.901445	8.39224	1.04184	9.04156	1.06772	14.4365	0.962237	10.2757	0.956642	19.5955	1.04895	10.3261	0.995176	7.62207	0.997344	24.8664	29.241	6.58057
M0ZM42	UDP-glucose 6-dehydrogenase OS=Solanum tuberosum GN=PGSC0003DMG400001448 PE=3 SV=1 - [M0ZM42_SOLTU]	Protein not found	Protein not found				17.08	2	Protein not found	0.979003	3.06053	1.10187	1.14382	1.0965	7.26381	1.00721	0.20852	1.00821	12.391	1.00813	8.91199	0.873823	8.56821	0.965343	4.60299	52.71	6.65381
K4CSH4	Uncharacterized protein OS=Solanum lycopersicum GN=Solyc09g020130.2 PE=3 SV=1 - [K4CSH4_SOLLC]	Protein not found	Protein not found				22.22	0	Protein not found																	20.2954	7.63525
M1CAU1	Uncharacterized protein OS=Solanum tuberosum GN=PGSC0003DMG400024715 PE=4 SV=1 - [M1CAU1_SOLTU]	Protein not found	Protein not found				17.26	3	Protein not found	0.975488	9.54257	0.946746	5.76136	0.982285	8.52716	0.942565	7.66968	1.20701	14.615	0.942779	3.57966	1.04905	15.4743	1.01234	25.4908	47.4524	5.021
K4B924	Uncharacterized protein OS=Solanum lycopersicum GN=Solyc02g077990.2 PE=3 SV=1 - [K4B924_SOLLC]	Protein not found	Protein not found				35	1	Protein not found	0.941242	10.1434	0.83931	11.5996	0.856661	15.5007	1.01464	9.92006	1.20679	16.9137	0.89265	16.4153	0.798347	14.7841	1.60196	40.1536	12.9949	11.3853
M1C4S4	Uncharacterized protein OS=Solanum tuberosum GN=PGSC0003DMG400023264 PE=3 SV=1 - [M1C4S4_SOLTU]	Protein not found	Protein not found				9.92	1	Protein not found	0.946006	2.70489	0.96514	3.59158	1.04105	2.99582	1.02327	5.95553	1.02385	9.33305	1.03888	5.31806	1.04811	2.5472	0.925699	3.24654	62.5272	7.57666
M1A029	Uncharacterized protein OS=Solanum tuberosum GN=PGSC0003DMG400004609 PE=4 SV=1 - [M1A029_SOLTU]	Protein not found	Protein not found				9.16	1	Protein not found	1.07612	5.45255	0.938097	4.09375	1.03913	6.21213	1.134	8.74372	0.927395	1.3267	0.985638	0.956974	0.948511	8.20607	1.0331	6.58524	45.5068	5.5542
M1BD50	Uncharacterized protein OS=Solanum tuberosum GN=PGSC0003DMG400016482 PE=3 SV=1 - [M1BD50_SOLTU]	Protein not found	Protein not found				13.79	1	Protein not found	0.998618	13.8797	0.843362	25.2227	0.971848	3.84897	1.07117	7.34409	1.00663	10.1272	1.19134	3.77421	0.89508	8.75488	1.07215	26.2636	41.3377	7.6792
K4D3Y2	Uncharacterized protein OS=Solanum lycopersicum GN=Solyc10g085480.1 PE=4 SV=1 - [K4D3Y2_SOLLC]	Protein not found	Protein not found				14.1	1	Protein not found	0.939358		1.08937		0.941824		1.00608		1.2906		0.869362		0.730654		1.30881		34.0657	6.354
K4BLV2	Uncharacterized protein OS=Solanum lycopersicum GN=Solyc03g118010.2 PE=4 SV=1 - [K4BLV2_SOLLC]	Protein not found	Protein not found				8.37	7	Protein not found	1.03269	8.95881	0.948666	9.5755	1.02295	12.9435	0.978906	5.53603	1.14052	20.7929	0.971601	9.98794	0.95852	8.48817	0.939785	7.59203	92.0774	6.39209
M1D6Y3	Uncharacterized protein OS=Solanum tuberosum GN=PGSC0003DMG400033341 PE=3 SV=1 - [M1D6Y3_SOLTU]	Protein not found	Protein not found				22.29	3	Protein not found	1.05876	6.93514	1.00881	7.12141	0.986037	6.2713	1.02576	8.65876	0.98367	7.78374	1.02781	7.10965	0.975905	11.6781	0.927051	13.3813	17.7735	8.68994
M1CGF9	Malate dehydrogenase OS=Solanum tuberosum GN=PGSC0003DMG400026029 PE=3 SV=1 - [M1CGF9_SOLTU]	Protein not found	Protein not found				16.87	2	Protein not found	0.955808	24.9844	0.954407	7.33522	0.888238	11.109	0.908956	13.2491	1.07145	11.0025	0.884968	6.96231	1.15949	14.3678	1.17909	29.4349	35.6655	7.73779
M1CZC0	Uncharacterized protein OS=Solanum tuberosum GN=PGSC0003DMG400030365 PE=4 SV=1 - [M1CZC0_SOLTU]	Protein not found	Protein not found				12.92	2	Protein not found	1.01138	6.60354	0.965601	3.0698	1.0424	5.37818	0.981391	5.61744	0.944091	8.90816	1.09401	6.42815	1.12226	3.73904	0.883056	7.87794	42.7132	6.69775
M1CKI2	Uncharacterized protein OS=Solanum tuberosum GN=PGSC0003DMG400027010 PE=3 SV=1 - [M1CKI2_SOLTU]	Protein not found	Protein not found				23.81	2	Protein not found	1.03729	8.28575	0.943719	9.66072	1.03859	5.45504	1.08323	2.8352	0.996323	5.0714	1.06137	3.76931	1.12842	6.15328	0.805234	14.8557	26.5984	10.9312
Q2LFC1	AGO4-2 (Fragment) OS=Nicotiana benthamiana PE=1 SV=1 - [Q2LFC1_NICBE]	Pf02170; Pf02171; Pf08699	[GO:0003676]; GO:0097159; GO:1901363; GO:0005488; GO:0003674 [GO:0005515]; GO:0005488; GO:0003674	protein binding			8.95	2	Pf02170; Pf02171; Pf08699	0.944357	7.14977	0.839591	1.97242	0.988123	0.88519	1.0651	6.56452	1.06195	0.914578	1.04874	10.1483	1.10102	5.91752	1.01727	5.97541	101.419	8.77783
M1A6L9	Uncharacterized protein OS=Solanum tuberosum GN=PGSC0003DMG400006175 PE=3 SV=1 - [M1A6L9_SOLTU]	Protein not found	Protein not found				20.21	4	Protein not found	1.06048	13.1592	1.13054	7.10743	1.04361	6.132	1.04874	8.33266	0.920312	2.76531	0.964957	5.41858	0.928372	4.66431	1.02538	16.9701	31.6664	7.59131
M1BB68	Uncharacterized protein OS=Solanum tuberosum GN=PGSC0003DMG400015992 PE=4 SV=1 - [M1BB68_SOLTU]	Protein not found	Protein not found				30.77	3	Protein not found	1.0864	9.85479	0.945418	7.33697	0.977771	8.18647	1.02955	11.0733	0.923941	8.14549	1.09993	6.77231	1.07679	10.3695	0.848121	10.39	15.9843	10.0962
M1D0Q1	Uncharacterized protein OS=Solanum tuberosum GN=PGSC0003DMG400030653 PE=3 SV=1 - [M1D0Q1_SOLTU]	Protein not found	Protein not found				18.21	5	Protein not found	0.968244	10.381	0.996901	6.501	1.09806	2.43988	0.923222	7.23296	0.996695	15.7111	1.02967	9.46089	0.981172	7.4048	0.988606	14.5534	33.7074	5.04639
K4AWS0	Uncharacterized protein OS=Solanum lycopersicum GN=Solyc01g066690.2 PE=4 SV=1 - [K4AWS0_SOLLC]	Pf00009; Pf03144; Pf09173	[GO:0016021]; GO:0031224; GO:0044425; GO:0005575; GO:0016020		membrane		17.1	3	Pf00009; Pf03144; Pf09173	0.985486	6.1046	0.973838	7.28341	1.16737	6.2307	0.948929	2.3142	0.944679	14.1731	1.03528	11.76	1.05741	7.27967	0.877351	11.1386	54.9731	8.60205
Q2LFC4	AGO1-1 (Fragment) OS=Nicotiana benthamiana PE=2 SV=1 - [Q2LFC4_NICBE]	Pf02170; Pf02171; Pf08699; Pf12764	[GO:0003676]; GO:0097159; GO:1901363; GO:0005488; GO:0003674 [GO:0005515]; GO:0005488; GO:0003674	protein binding			7.89	3	Pf02170; Pf02171; Pf08699; Pf12764	0.975992	4.13475	1.00661	6.7898	0.929438	12.5422	1.03311	13.8793	1.12534	8.1829	0.89999	11.4769	0.898581	6.09109	1.11939	22.7033	117.083	9.45166
Q3HRW1	60S ribosomal protein L13a-like protein OS=Solanum tuberosum GN=PGSC0003DMG402015759 PE=2 SV=1 - [Q3HRW1_SOLTU]	Pf00572	[GO:0003735]; GO:0005198; GO:0003674 [GO:0005840]; GO:0030529; GO:0043232; GO:0044444; GO:0032991; GO:0044424; GO:0043228; GO:0043229; GO:0005737; GO:0005575; GO:0005622; GO:0044464; GO:0043226; GO:0005623 [GO:0006412]; GO:0010467; GO:0034645; GO:0044267; GO:0043170; GO:0009059; GO:0044249; GO:0044260; GO:0019538; GO:0008152; GO:0009058; GO:0044237; GO:0044238; GO:0008150; GO:0009987 [GO:0015934]…	structural molecule activity	cytoplasm; ribosome	metabolic process	29.13	4	Pf00572	1.02521	9.72135	0.938206	9.24059	0.979061	7.90388	1.0748	8.08741	0.938813	11.3973	1.10289	9.147	1.02162	7.38487	0.870814	11.9684	23.5301	10.5356
M1A9M0	Uncharacterized protein OS=Solanum tuberosum GN=PGSC0003DMG400006939 PE=4 SV=1 - [M1A9M0_SOLTU]	Protein not found	Protein not found				19.31	1	Protein not found	0.949135	4.74588	1.23301	2.97397	0.915353	7.33935	1.31893	3.85794	1.31961	9.93445	0.913084	2.24648	0.321552	23.0187	1.33293	9.79568	31.8134	5.42725
M1B931	Proteasome subunit alpha type OS=Solanum tuberosum GN=PGSC0003DMG400015462 PE=3 SV=1 - [M1B931_SOLTU]	Protein not found	Protein not found				16.12	4	Protein not found	0.989499	13.6286	0.950058	12.7022	1.02329	7.98861	0.942731	5.2768	1.03539	9.86714	0.998881	6.59011	1.05538	7.94533	1.14739	6.5723	29.6447	5.50342
Q2LFC3	AGO1-2 (Fragment) OS=Nicotiana benthamiana PE=1 SV=1 - [Q2LFC3_NICBE]	Pf02170; Pf02171; Pf08699; Pf12764	[GO:0003676]; GO:0097159; GO:1901363; GO:0005488; GO:0003674 [GO:0005515]; GO:0005488; GO:0003674	protein binding			6.84	3	Pf02170; Pf02171; Pf08699; Pf12764	1.05073	1.75205	1.02823	4.31719	1.01539	5.26938	1.01323	14.415	0.929708	7.54888	1.05439	7.14432	1.01891	4.47776	0.862093	6.91029	108.963	9.30518
M0ZS78	Pyruvate kinase OS=Solanum tuberosum GN=PGSC0003DMG400002690 PE=3 SV=1 - [M0ZS78_SOLTU]	Protein not found	Protein not found				15.03	1	Protein not found	0.860708		0.923952		0.983191		0.915612		1.23006		0.936258		1.1289		1.08606		54.1715	7.44482
Q9ST30	Histone H2A (Fragment) OS=Solanum melongena GN=EEF20 PE=2 SV=1 - [Q9ST30_SOLME]	Pf00125	[GO:0000786]; GO:0000785; GO:0032993; GO:0044427; GO:0032991; GO:0005694; GO:0044446; GO:0005575; GO:0043232; GO:0043229; GO:0044422; GO:0044424; GO:0043228; GO:0043226; GO:0005622; GO:0044464; GO:0005623 [GO:0003677]; GO:0003676; GO:0097159; GO:1901363; GO:0005488; GO:0003674 [GO:0005634]; GO:0043231; GO:0043227; GO:0043229; GO:0043226; GO:0044424; GO:0005575; GO:0005622; GO:0044464; GO:0005623 …	DNA binding; protein binding	chromosome; nucleus	cell organization and biogenesis; metabolic process	35.11	2	Pf00125	1.06373	4.87847	0.950395	9.68093	0.860449	9.23717	1.18349	6.83781	0.881907	9.51297	1.25854	8.83898	0.982005	9.10821	0.852512	10.6506	13.969	10.3745
Q6SYB9	S-adenosylmethionine synthase 2 OS=Nicotiana tabacum GN=SAMS2 PE=1 SV=1 - [METK2_TOBAC]	Protein not found	Protein not found				29.63	1	Protein not found	1.16428	0.636852	1.03154	5.95291	1.26999	8.13617	0.863405	0.442199	0.843626	0.800471	0.791796	5.29806	1.0827	3.7413	0.90651	12.6086	29.5243	8.01611
Q6V9I6	Histone deacetylase HDT1 OS=Solanum chacoense GN=HDT1 PE=2 SV=1 - [HDT1_SOLCH]	Protein not found	Protein not found				4.2	3	Protein not found	0.917347	9.99944	1.03483	10.3265	0.98477	13.4008	1.03399	13.1593	1.10124	3.39343	0.953205	5.21254	0.969794	9.74008	1.10932	18.0922	164.5	6.69775
M1AH87	Uncharacterized protein OS=Solanum tuberosum GN=PGSC0003DMG400008847 PE=4 SV=1 - [M1AH87_SOLTU]	Protein not found	Protein not found				7.1	7	Protein not found	0.975561	8.02151	1.02193	8.95812	0.895378	12.5868	0.960542	8.4135	1.087	7.32593	0.956824	5.14725	0.956034	7.5888	1.1892	11.78	137.592	6.01123
Q3HRW8	60S ribosomal protein L18a OS=Solanum tuberosum GN=PGSC0003DMG400008285 PE=2 SV=1 - [Q3HRW8_SOLTU]	Pf01775	[GO:0003735]; GO:0005198; GO:0003674 [GO:0005840]; GO:0030529; GO:0043232; GO:0044444; GO:0032991; GO:0044424; GO:0043228; GO:0043229; GO:0005737; GO:0005575; GO:0005622; GO:0044464; GO:0043226; GO:0005623 [GO:0006412]; GO:0010467; GO:0034645; GO:0044267; GO:0043170; GO:0009059; GO:0044249; GO:0044260; GO:0019538; GO:0008152; GO:0009058; GO:0044237; GO:0044238; GO:0008150; GO:0009987 [GO:0030529]…	structural molecule activity	cytoplasm; ribosome	metabolic process	34.83	1	Pf01775	1.00332	1.31906	0.888859	2.37482	0.929237	3.5241	1.06088	7.71914	0.96533	7.35227	1.08853	11.1802	1.1711	11.5792	0.902699	6.5612	21.3553	10.2427
K4CU67	Uncharacterized protein OS=Solanum lycopersicum GN=ADH3 PE=4 SV=1 - [K4CU67_SOLLC]	Pf00107; Pf08240	[GO:0016021]; GO:0031224; GO:0044425; GO:0005575; GO:0016020		membrane		18.06	2	Pf00107; Pf08240	1.00367	10.2319	0.984027	7.472	0.965132	3.69753	0.898042	2.77616	0.996931	16.8123	1.06379	5.29914	1.15788	5.28676	0.890368	9.37123	41.2611	8.04541
Q40878	P17 (Fragment) OS=Petunia hybrida GN=PePer1 PE=2 SV=1 - [Q40878_PETHY]	Protein not found	Protein not found				9.13	3	Protein not found	0.901527	13.5952	0.87399	19.4568	0.929959	18.6164	0.998093	8.00227	1.07075	8.31277	1.04769	13.1293	1.04809	38.2903	0.924618	20.2668	71.3926	5.13525
P93230	Glucose-1-phosphate adenylyltransferase OS=Solanum lycopersicum GN=agpL3 PE=2 SV=1 - [P93230_SOLLC]	Protein not found	Protein not found				19.05	3	Protein not found	1.02001	2.95788	1.02777	8.20279	1.07807	3.45599	1.07893	5.99368	0.883457	4.22462	1.02339	6.30856	0.913514	8.63217	1.00331	19.4252	37.1296	9.11475
M1CB98	Uncharacterized protein OS=Solanum tuberosum GN=PGSC0003DMG400024802 PE=4 SV=1 - [M1CB98_SOLTU]	Protein not found	Protein not found				9.22	3	Protein not found	0.997137	10.5528	0.999721	6.40034	0.970057	10.9247	0.931843	3.09231	0.812375	12.9149	1.20586	5.76037	1.1543	7.36317	0.815081	12.5239	39.3444	6.52197
Q84V57	Pectinesterase OS=Nicotiana benthamiana PE=2 SV=1 - [Q84V57_NICBE]	Pf01095; Pf04043	[GO:0004857]; GO:0030234; GO:0003674 [GO:0005618]; GO:0030312; GO:0044464; GO:0071944; GO:0005575; GO:0005623 [GO:0016787]; GO:0003824; GO:0003674 [GO:0030599]; GO:0052689; GO:0016788; GO:0016787; GO:0003824; GO:0003674 [GO:0042545]; GO:0071555; GO:0016043; GO:0071554; GO:0071840; GO:0008150 [GO:0043086]; GO:0044092; GO:0050790; GO:0065009; GO:0019222; GO:0065007; GO:0008152; GO:0050789; GO:00081…	enzyme regulator activity; catalytic activity		cell organization and biogenesis; metabolic process; regulation of biological process	8.64	3	Pf01095; Pf04043	0.969442	8.87953	0.979614	2.82734	0.952817	4.90035	0.884146	7.44777	0.966339	7.71869	1.11883	7.42546	1.15188	10.666	0.925526	13.6065	63.3656	9.23193
M0ZI69	Isocitrate dehydrogenase [NADP] OS=Solanum tuberosum GN=PGSC0003DMG400000481 PE=3 SV=1 - [M0ZI69_SOLTU]	Protein not found	Protein not found				12.97	1	Protein not found	0.998604	0.876041	1.01083	0.490777	1.01357	0.342994	0.982889	2.24034	1.03384	0.268113	1.01089	2.93742	1.10965	0.69584	0.886803	0.108146	45.2819	6.55127
M1D4J7	Uncharacterized protein OS=Solanum tuberosum GN=PGSC0003DMG400031789 PE=4 SV=1 - [M1D4J7_SOLTU]	Protein not found	Protein not found				20.86	1	Protein not found	1.00898	5.95045	0.926034	11.7367	0.822713	5.48896	0.99207	8.8486	1.2152	16.4627	1.12774	13.5402	0.994387	14.4659	1.07857	19.8865	20.8547	10.7847
K4CXM0	Uncharacterized protein OS=Solanum lycopersicum GN=Solyc10g006900.2 PE=4 SV=1 - [K4CXM0_SOLLC]	Pf00106; Pf08659					10.89	3	Pf00106; Pf08659	1.01978	9.55934	0.949289	6.06847	1.34817	5.7838	1.34233	11.1456	0.970239	4.17661	0.883076	7.42114	0.755171	12.4299	0.883732	9.07656	42.5848	9.37842
M1AHP3	Eukaryotic translation initiation factor 3 subunit A OS=Solanum tuberosum GN=PGSC0003DMG400008926 PE=3 SV=1 - [M1AHP3_SOLTU]	Protein not found	Protein not found				7.46	8	Protein not found	0.986207	7.51537	0.955593	12.5724	1.01141	4.30924	1.05298	5.84959	0.980768	9.38765	1.01944	8.59388	1.07369	9.87695	1.0079	16.5147	116.834	9.0708
M1A4Y9	Nucleoside diphosphate kinase OS=Solanum tuberosum GN=PGSC0003DMG400005792 PE=3 SV=1 - [M1A4Y9_SOLTU]	Protein not found	Protein not found				35.1	6	Protein not found	1.02788	10.2856	1.03238	3.56835	1.03894	6.25517	1.04162	7.24376	1.00178	3.5685	1.03701	3.68764	0.966192	8.63006	0.91219	4.57016	16.923	9.12939
P50218	Isocitrate dehydrogenase [NADP] OS=Nicotiana tabacum PE=2 SV=1 - [IDHC_TOBAC]	Protein not found	Protein not found				22.71	2	Protein not found	0.943007	9.40697	1.02093	7.15108	0.927465	7.51031	0.997905	11.1211	1.29609	7.46354	0.869258	11.3703	0.873102	30.0988	1.19714	13.8105	33.2667	5.47803
Q3HRX6	40S ribosomal protein S7-like protein OS=Solanum tuberosum GN=PGSC0003DMG400028781 PE=2 SV=1 - [Q3HRX6_SOLTU]	Protein not found	Protein not found				11.81	3	Protein not found	0.996415	8.06301	0.99976	8.72385	0.97007	6.8482	1.148	12.363	1.00863	9.75095	1.01751	7.89577	0.996455	16.1805	0.975887	15.4762	61.1174	9.71533
P93787	14-3-3 protein OS=Solanum tuberosum GN=35G PE=2 SV=2 - [P93787_SOLTU]	Pf00244	[GO:0019904]; GO:0005515; GO:0005488; GO:0003674	protein binding			22.49	1	Pf00244	0.845385	8.78166	1.05309	1.45111	0.969344	3.8749	1.03642	3.14177	1.16397	10.7639	0.901702	7.67189	0.959918	5.22514	1.30041	3.78217	28.1832	4.81787
Q38HT5	Uncharacterized protein OS=Solanum tuberosum GN=PGSC0003DMG400017593 PE=2 SV=1 - [Q38HT5_SOLTU]	Pf00164	[GO:0003735]; GO:0005198; GO:0003674 [GO:0005622]; GO:0044464; GO:0005575; GO:0005623 [GO:0005840]; GO:0030529; GO:0043232; GO:0044444; GO:0032991; GO:0044424; GO:0043228; GO:0043229; GO:0005737; GO:0005575; GO:0005622; GO:0044464; GO:0043226; GO:0005623 [GO:0006412]; GO:0010467; GO:0034645; GO:0044267; GO:0043170; GO:0009059; GO:0044249; GO:0044260; GO:0019538; GO:0008152; GO:0009058; GO:0044237…	structural molecule activity	cytoplasm; ribosome	metabolic process	21.83	4	Pf00164	0.927268	9.05099	0.900223	13.9442	0.931248	5.31301	1.03664	11.8643	1.00489	6.99224	1.15596	12.8434	1.08474	16.5174	0.97787	16.7076	15.7246	10.4478
M1D751	Uncharacterized protein OS=Solanum tuberosum GN=PGSC0003DMG400033584 PE=3 SV=1 - [M1D751_SOLTU]	Protein not found	Protein not found				12.74	4	Protein not found	0.973022	8.10415	1.00715	8.84525	0.950983	8.41763	0.99068	9.84942	1.01993	12.9823	0.957345	10.8186	1.03702	8.56159	1.13691	8.2992	40.0463	6.17627
M1BPZ5	Uncharacterized protein OS=Solanum tuberosum GN=PGSC0003DMG400019511 PE=3 SV=1 - [M1BPZ5_SOLTU]	Protein not found	Protein not found				16.75	1	Protein not found	1.06485	6.6431	1.04665	5.84945	1.11294	7.27211	1.0007	8.32095	0.949667	2.82463	1.02176	4.69001	1.01006	8.16068	0.724929	7.58567	43.2486	7.89893
P40691	Auxin-induced protein PCNT115 OS=Nicotiana tabacum PE=2 SV=1 - [A115_TOBAC]	Protein not found	Protein not found				3.53	2	Protein not found	1.03278	6.25057	0.987098	6.85566	1.12424	7.67894	1.05042	6.206	0.975408	2.86567	1.05481	11.5109	1.03628	6.58794	0.926563	10.2414	270.786	6.65381
M1A8J5	Sucrose synthase OS=Solanum tuberosum GN=PGSC0003DMG400006672 PE=3 SV=1 - [M1A8J5_SOLTU]	Protein not found	Protein not found				5.92	3	Protein not found	0.917755	11.9375	1.03431	6.71975	0.936767	1.97747	1.00876	11.3533	1.04006	10.1521	0.996354	14.8875	1.03078	5.03981	1.04938	7.23147	92.7313	6.53662
K4BMT2	Uncharacterized protein OS=Solanum lycopersicum GN=Solyc03g121330.2 PE=4 SV=1 - [K4BMT2_SOLLC]	Pf01778					29.37	1	Pf01778	1.05875	3.55261	0.919884	3.90715	0.902838	3.01092	1.04832	16.6648	0.913914	3.60648	1.16348	3.87523	1.09876	1.55753	0.842086	7.71173	15.9337	10.521
M1CQX3	Uncharacterized protein OS=Solanum tuberosum GN=PGSC0003DMG400028317 PE=3 SV=1 - [M1CQX3_SOLTU]	Protein not found	Protein not found				11.74	6	Protein not found	1.0142	4.34449	1.01402	2.63028	1.01994	6.30124	0.987735	7.31531	0.969793	11.0079	1.03678	4.71617	1.04877	4.4259	0.931873	10.8138	54.1807	6.58057
M1D0M1	Uncharacterized protein OS=Solanum tuberosum GN=PGSC0003DMG400030633 PE=3 SV=1 - [M1D0M1_SOLTU]	Protein not found	Protein not found				11.5	5	Protein not found	0.966241	5.03244	1.00893	8.52543	1.00488	7.98059	0.97957	5.34287	1.03464	6.84227	1.02086	4.80897	1.02298	4.52823	1.04034	8.12169	61.6048	6.55127
M1B4I6	Uncharacterized protein OS=Solanum tuberosum GN=PGSC0003DMG400014239 PE=3 SV=1 - [M1B4I6_SOLTU]	Protein not found	Protein not found				20.31	2	Protein not found	0.993609	4.19065	0.959109	6.40779	1.03456	10.8002	0.972863	12.443	0.923903	6.93269	0.923529	5.37195	0.961984	3.49211	1.06995	26.2411	29.3611	6.43018
Q944W9	Calcium-dependent protein kinase 2 OS=Solanum tuberosum GN=CDPK2 PE=2 SV=3 - [Q944W9_SOLTU]	Pf00036; Pf00069; Pf07714	[GO:0000166]; GO:0036094; GO:1901265; GO:0005488; GO:0097159; GO:1901363; GO:0003674 [GO:0004672]; GO:0016301; GO:0016773; GO:0016772; GO:0016740; GO:0003824; GO:0003674 [GO:0004674]; GO:0004672; GO:0016301; GO:0016773; GO:0016772; GO:0016740; GO:0003824; GO:0003674 [GO:0005509]; GO:0046872; GO:0043169; GO:0043167; GO:0005488; GO:0003674 [GO:0005524]; GO:0032559; GO:0035639; GO:0030554; GO:003255…	nucleotide binding; catalytic activity; metal ion binding		metabolic process	8.35	2	Pf00036; Pf00069; Pf07714	0.992968	3.16404	0.994269	8.42941	0.934982	1.88253	0.952174	8.09803	0.953235	1.62588	1.02819	1.77051	1.0647	9.40844	1.04239	6.56745	57.1109	7.04932
Q9MBD4	Acyltransferase homolog OS=Petunia hybrida GN=PAT48 PE=2 SV=1 - [Q9MBD4_PETHY]	Pf02458	[GO:0016740]; GO:0003824; GO:0003674 [GO:0016746]; GO:0016740; GO:0003824; GO:0003674 [GO:0016747]; GO:0016746; GO:0016740; GO:0003824; GO:0003674	catalytic activity			12.05	4	Pf02458	1.03686	3.3595	0.97464	12.0037	1.01998	5.94768	1.132	9.75531	1.00927	13.5975	0.883027	5.56229	1.00507	2.07173	1.0383	14.6287	49.8884	5.60498
K4BKR7	Uncharacterized protein OS=Solanum lycopersicum GN=Solyc03g114150.2 PE=3 SV=1 - [K4BKR7_SOLLC]	Protein not found	Protein not found				10.14	2	Protein not found	1.1272	2.02073	1.06362	2.5082	1.01979	2.52246	0.859988	8.0168	0.908779	2.23948	1.08321	4.48805	1.03834	13.3383	0.820075	1.82148	38.4549	8.35303
M1AIA5	Uncharacterized protein OS=Solanum tuberosum GN=PGSC0003DMG400009063 PE=3 SV=1 - [M1AIA5_SOLTU]	Protein not found	Protein not found				26.03	1	Protein not found	0.984843	9.01799	1.03676	5.29811	0.960444	8.76787	1.18914	6.82056	1.10863	13.0064	0.981505	6.0912	0.877174	15.4203	0.954938	12.7879	16.7172	10.814
Q308A3	60S ribosomal protein L18a OS=Solanum tuberosum GN=PGSC0003DMG400030153 PE=2 SV=1 - [Q308A3_SOLTU]	Pf01775	[GO:0003735]; GO:0005198; GO:0003674 [GO:0005840]; GO:0030529; GO:0043232; GO:0044444; GO:0032991; GO:0044424; GO:0043228; GO:0043229; GO:0005737; GO:0005575; GO:0005622; GO:0044464; GO:0043226; GO:0005623 [GO:0006412]; GO:0010467; GO:0034645; GO:0044267; GO:0043170; GO:0009059; GO:0044249; GO:0044260; GO:0019538; GO:0008152; GO:0009058; GO:0044237; GO:0044238; GO:0008150; GO:0009987 [GO:0030529]…	structural molecule activity	cytoplasm; ribosome	metabolic process	34.83	1	Pf01775	1.01152	10.6854	0.90534	10.798	0.912483	10.9689	1.04541	10.8537	0.94586	12.0642	1.04436	15.527	1.15951	6.88162	0.968958	28.5193	21.4444	10.228
K4BCV6	Uncharacterized protein OS=Solanum lycopersicum GN=Solyc02g091580.2 PE=3 SV=1 - [K4BCV6_SOLLC]	Pf01432					8.67	6	Pf01432	1.01849	11.9044	0.915496	1.52025	1.0294	9.7151	1.00898	16.6902	1.07305	3.03644	0.946177	6.13549	0.99563	16.4754	1.13541	11.7723	90.8505	6.60986
Q947H2	Ribosomal protein OS=Petunia hybrida GN=PETRP PE=2 SV=1 - [Q947H2_PETHY]	Pf00237	[GO:0003735]; GO:0005198; GO:0003674 [GO:0005622]; GO:0044464; GO:0005575; GO:0005623 [GO:0005840]; GO:0030529; GO:0043232; GO:0044444; GO:0032991; GO:0044424; GO:0043228; GO:0043229; GO:0005737; GO:0005575; GO:0005622; GO:0044464; GO:0043226; GO:0005623 [GO:0006412]; GO:0010467; GO:0034645; GO:0044267; GO:0043170; GO:0009059; GO:0044249; GO:0044260; GO:0019538; GO:0008152; GO:0009058; GO:0044237…	structural molecule activity	cytoplasm; ribosome	metabolic process	24	1	Pf00237	1.10725		0.943354		0.953468		1.13642		0.866281		1.12635		0.966791		0.950974		20.0175	10.228
C9DFB8	Benzoquinone reductase (Fragment) OS=Nicotiana benthamiana GN=BQR PE=2 SV=1 - [C9DFB8_NICBE]	Pf00258; Pf03358	[GO:0010181]; GO:0000166; GO:0050662; GO:0036094; GO:1901265; GO:0048037; GO:0005488; GO:0097159; GO:1901363; GO:0003674 [GO:0016021]; GO:0031224; GO:0044425; GO:0005575; GO:0016020 [GO:0016491]; GO:0003824; GO:0003674 [GO:0045892]; GO:0006351; GO:0006355; GO:0010629; GO:0051253; GO:2000113; GO:0010467; GO:0032774; GO:0034645; GO:0010468; GO:2000112; GO:2001141; GO:0010605; GO:0016070; GO:0045934…	nucleotide binding; catalytic activity	membrane	metabolic process; regulation of biological process	18.29	1	Pf00258; Pf03358	0.987099	17.8064	0.965351	10.1146	1.05044	0.952853	0.990671	9.56854	0.953029	2.72823	0.993632	4.77889	1.0851	5.78926	0.990457	10.7883	18.4891	5.10986
M1BTN1	Aspartate aminotransferase OS=Solanum tuberosum GN=PGSC0003DMG400020416 PE=3 SV=1 - [M1BTN1_SOLTU]	Protein not found	Protein not found				17.65	8	Protein not found	1.07113	6.48132	1.01058	4.15232	1.02361	4.2746	0.949066	9.81139	0.879405	6.88337	1.08659	3.96385	1.02327	8.43271	0.862243	9.8909	47.0065	7.56201
M1D3L2	Uncharacterized protein OS=Solanum tuberosum GN=PGSC0003DMG400031345 PE=3 SV=1 - [M1D3L2_SOLTU]	Protein not found	Protein not found				29.61	1	Protein not found	1.16087	5.17484	1.00211	4.18852	0.918017	15.7362	1.07578	3.11622	1.0138	18.428	1.04373	3.13092	1.02653	4.38236	0.860477	4.88865	17.5124	10.6235
M1CNA3	Uncharacterized protein OS=Solanum tuberosum GN=PGSC0003DMG400027675 PE=3 SV=1 - [M1CNA3_SOLTU]	Protein not found	Protein not found				21.18	2	Protein not found	0.969095	6.65493	0.944607	7.55238	0.968809	6.03481	1.01375	7.97026	0.949186	8.8394	1.0304	13.5148	0.957111	6.85504	1.0423	10.4476	22.7402	11.2095
K4CC07	Uncharacterized protein OS=Solanum lycopersicum GN=Solyc07g008880.2 PE=4 SV=1 - [K4CC07_SOLLC]	Pf01398; Pf08082; Pf08083; Pf08084; Pf10596; Pf10597; Pf10598; Pf12134	[GO:0016021]; GO:0031224; GO:0044425; GO:0005575; GO:0016020		membrane		3.78	9	Pf01398; Pf08082; Pf08083; Pf08084; Pf10596; Pf10597; Pf10598; Pf12134	0.991452	10.8928	1.01231	10.5287	0.989063	11.046	1.0039	6.54438	0.994466	12.7495	1.01497	3.57942	0.979409	12.9074	0.950065	12.7265	277.363	8.74854
K4AYW1	Uncharacterized protein OS=Solanum lycopersicum GN=Solyc01g090200.2 PE=3 SV=1 - [K4AYW1_SOLLC]	Pf02091; Pf02092	[GO:0016021]; GO:0031224; GO:0044425; GO:0005575; GO:0016020		membrane		7.16	6	Pf02091; Pf02092	0.980927	10.6716	1.03513	4.70903	1.03211	8.10768	1.06231	11.7734	1.0145	6.66087	1.00065	6.12661	0.957788	12.5668	1.08722	6.26793	118.851	6.06201
M1BXI3	Uncharacterized protein OS=Solanum tuberosum GN=PGSC0003DMG400021420 PE=3 SV=1 - [M1BXI3_SOLTU]	Protein not found	Protein not found				28.77	1	Protein not found	1.04171		0.932165		0.958051		1.1488		0.888647		1.05731		0.991063		1.0665		16.7552	10.9019
M1ACI6	Uncharacterized protein OS=Solanum tuberosum GN=PGSC0003DMG401007628 PE=3 SV=1 - [M1ACI6_SOLTU]	Protein not found	Protein not found				7.3	6	Protein not found	1.05948	21.2555	0.899462	14.7087	1.02418	10.0617	1.02797	7.24072	1.06073	23.5063	0.905439	10.8303	1.02398	10.632	1.05965	20.8231	98.5923	6.18896
M1CS91	Uncharacterized protein OS=Solanum tuberosum GN=PGSC0003DMG402028574 PE=4 SV=1 - [M1CS91_SOLTU]	Protein not found	Protein not found				15.92	4	Protein not found	0.997108	6.76174	1.07947	6.13972	1.0441	7.80604	0.928326	9.91636	0.938956	14.5606	1.03602	7.36708	0.9726	8.4638	0.916006	11.5116	31.4614	6.56592
M0ZZ08	Uncharacterized protein OS=Solanum tuberosum GN=PGSC0003DMG401004334 PE=4 SV=1 - [M0ZZ08_SOLTU]	Protein not found	Protein not found				15.43	5	Protein not found	1.02592	7.48246	0.982652	3.33736	0.975824	6.1657	0.976256	10.991	1.08682	12.8988	0.979085	7.59215	0.990506	16.7356	1.05281	8.29262	39.0528	6.27783
Q94KA9	Importin subunit alpha OS=Capsicum annuum PE=2 SV=1 - [Q94KA9_CAPAN]	Pf00514; Pf01749; Pf02985	[GO:0005488]; GO:0003674 [GO:0005515]; GO:0005488; GO:0003674 [GO:0005634]; GO:0043231; GO:0043227; GO:0043229; GO:0043226; GO:0044424; GO:0005575; GO:0005622; GO:0044464; GO:0005623 [GO:0005737]; GO:0044424; GO:0005622; GO:0044464; GO:0005575; GO:0005623 [GO:0006606]; GO:0006605; GO:0017038; GO:0034504; GO:0051170; GO:0006886; GO:0015031; GO:0033365; GO:0006913; GO:0034613; GO:0046907; GO:000681…	protein binding; transporter activity	nucleus; cytoplasm	transport	13.99	3	Pf00514; Pf01749; Pf02985	0.949197	8.25252	0.992231	14.2943	1.03698	11.9244	0.979278	7.57017	1.06465	16.4771	0.98019	5.06672	0.946994	21.8745	1.1443	22.8223	58.4322	5.43994
K4CWR4	Adenosylhomocysteinase OS=Solanum lycopersicum GN=SAHH PE=3 SV=1 - [K4CWR4_SOLLC]	Protein not found	Protein not found				26.11	1	Protein not found	1.08809	2.48259	1.22181	2.92213	0.832884	4.64014	1.06176	0.0845127	1.21865	14.8292	0.792274	4.44918	0.668776	10.1189	1.28222	5.99704	20.0726	9.21729
O24136	CP12 OS=Nicotiana tabacum GN=CP12 PE=2 SV=1 - [O24136_TOBAC]	Pf02672					23.48	4	Pf02672	1.05481	5.64155	1.14768	9.7686	1.06484	5.92539	1.09584	9.07739	0.957187	9.01052	0.869276	20.1172	0.877441	9.30617	1.01454	11.7837	14.297	5.17334
M1AKV3	Proteasome subunit alpha type OS=Solanum tuberosum GN=PGSC0003DMG400009650 PE=3 SV=1 - [M1AKV3_SOLTU]	Protein not found	Protein not found				25.74	6	Protein not found	0.957292	6.57381	0.948471	16.5536	1.02904	15.505	0.989673	11.7299	1.10407	15.149	0.949284	7.1689	0.950073	21.4244	1.0866	18.3804	26.052	4.76709
J7H3V5	Uncharacterized protein OS=Capsicum annuum GN=ycf2 PE=3 SV=1 - [J7H3V5_CAPAN]	Protein not found	Protein not found				2.25	2	Protein not found	0.990758	20.515	1.02371	5.60429	0.868347	4.15654	1.11835	8.58374	1.15941	10.6256	0.838479	0.162735	0.935642	4.02925	1.04208	21.1658	285.937	8.14795
K4AYJ2	Uncharacterized protein OS=Solanum lycopersicum GN=Solyc01g088020.2 PE=4 SV=1 - [K4AYJ2_SOLLC]	Pf00400; Pf03154; Pf09770; Pf12931					5.87	6	Pf00400; Pf03154; Pf09770; Pf12931	1.02372	9.58497	0.985501	6.14693	0.997307	5.96658	1.0204	7.49778	1.00573	11.7205	1.04651	8.62503	1.03545	9.99627	0.983952	14.8811	121.483	5.32568
K4BGB2	Uncharacterized protein OS=Solanum lycopersicum GN=Solyc03g045000.1 PE=4 SV=1 - [K4BGB2_SOLLC]	Protein not found	Protein not found				9.01	1	Protein not found	0.987117	0.773476	0.921833	3.59414	1.07751	6.24002	0.901746	9.99801	1.01398	8.8059	1.0624	6.10353	1.11746	10.6704	0.931874	2.19467	76.1573	6.60986
A0FH76	EBP1 OS=Solanum tuberosum PE=2 SV=1 - [A0FH76_SOLTU]	Protein not found	Protein not found				20	2	Protein not found	1.87795	106.122	0.895102		1.01412		0.880989		0.91072		1.10182		1.26285		2.03656	228.882	33.3234	7.21045
Q41246	14-3-3-like protein OS=Nicotiana tabacum PE=2 SV=1 - [1433_TOBAC]	Pf00244	[GO:0019904]; GO:0005515; GO:0005488; GO:0003674	protein binding			22.31	1	Pf00244	1.0144		0.956229		1.03902		0.994817		0.899547		1.04648		1.19569		0.82735		28.6492	5.021
Q6STL6	Cysteine synthase (Fragment) OS=Nicotiana plumbaginifolia GN=Cs1 PE=2 SV=1 - [Q6STL6_NICPL]	Pf00291	[GO:0003824]; GO:0003674 [GO:0004124]; GO:0016835; GO:0016829; GO:0003824; GO:0003674 [GO:0006535]; GO:0006563; GO:0019344; GO:0009069; GO:0000097; GO:0006534; GO:0009070; GO:0006520; GO:0000096; GO:0008652; GO:0044272; GO:0019752; GO:0044238; GO:0006790; GO:0046394; GO:0044249; GO:0043436; GO:0008152; GO:0044237; GO:0016053; GO:0009058; GO:0006082; GO:0042180; GO:0008150; GO:0009987; GO:0044283;…	catalytic activity		metabolic process	26.32	4	Pf00291	1.0567	4.83773	0.950257	3.91405	0.964819	17.235	0.971577	10.6126	1.06884	11.8656	0.76278	6.26762	0.9417	28.2897	1.15044	23.5003	34.015	5.8335
Q3C2L6	Sorbitol related enzyme OS=Solanum lycopersicum GN=LeSDH PE=2 SV=1 - [Q3C2L6_SOLLC]	Pf00107; Pf08240	[GO:0000166]; GO:0036094; GO:1901265; GO:0005488; GO:0097159; GO:1901363; GO:0003674 [GO:0008270]; GO:0046914; GO:0046872; GO:0043169; GO:0043167; GO:0005488; GO:0003674 [GO:0016491]; GO:0003824; GO:0003674 [GO:0046872]; GO:0043169; GO:0043167; GO:0005488; GO:0003674 [GO:0055114]; GO:0044710; GO:0008152; GO:0008150	nucleotide binding; metal ion binding; catalytic activity		metabolic process	20.56	6	Pf00107; Pf08240	1.03456	7.11357	1.00158	8.77559	1.01545	5.8857	1.00426	6.02638	0.958219	11.9748	1.02701	5.51472	0.978248	10.6115	0.969342	12.5326	38.1014	6.29053
P48498	S-adenosylmethionine synthase 1 OS=Petunia hybrida GN=SAM1 PE=2 SV=1 - [METK1_PETHY]	Protein not found	Protein not found				23.33	2	Protein not found	1.14306	2.65958	1.04164	3.08082	1.10262	1.04965	0.923619	6.36487	0.908213	4.26115	0.938434	1.90017	0.958011	1.35918	0.985682	2.01112	30.1843	5.92236
Q4ZJK2	Cytosolic ascorbate peroxidase OS=Capsicum annuum GN=APX1 PE=2 SV=1 - [Q4ZJK2_CAPAN]	Protein not found	Protein not found				24.44	1	Protein not found	0.866246	6.53889	1.11132	6.36879	1.04205	7.32621	1.01211	5.95916	0.874521	15.2737	1.02102	3.48848	1.16649	4.98676	0.863153	16.4609	19.825	5.17334
M1BM03	Uncharacterized protein OS=Solanum tuberosum GN=PGSC0003DMG400018701 PE=3 SV=1 - [M1BM03_SOLTU]	Protein not found	Protein not found				42.86	1	Protein not found	0.927224	5.57265	1.06754	8.58818	0.922797	12.5611	1.06851	7.39193	1.15339	10.6254	1.07315	6.53723	0.832039	60.0644	1.08048	8.80358	12.3655	9.53955
J7FTF2	Ribulose bisphosphate carboxylase large chain (Fragment) OS=Solanum lyratum PE=3 SV=1 - [J7FTF2_SOLLY]	Protein not found	Protein not found				65	1	Protein not found	1.01935		1.07558		1.1737		1.08327		0.91646		0.819628		1.01293		0.955529		6.51825	4.71631
K4CGE8	Uncharacterized protein OS=Solanum lycopersicum GN=Solyc07g056150.2 PE=3 SV=1 - [K4CGE8_SOLLC]	Pf00025; Pf00071; Pf08477					41.04	1	Pf00025; Pf00071; Pf08477	1.19977	4.18979	0.985478	6.79852	0.96562	7.52183	0.939942	5.08234	0.953989	2.35216	1.02597	4.96727	0.964211	1.40802	0.964776	8.93725	23.1757	7.37158
M1CBR8	Uncharacterized protein OS=Solanum tuberosum GN=PGSC0003DMG400024913 PE=4 SV=1 - [M1CBR8_SOLTU]	Protein not found	Protein not found				9.81	3	Protein not found	0.912568	7.0285	0.992941	13.5299	1.12191	4.6552	0.924531	14.5573	0.939811	7.91759	0.959386	6.05347	1.08246	3.88273	1.0228	14.9118	57.982	5.71924
K4BIC8	Uncharacterized protein OS=Solanum lycopersicum GN=Solyc03g083520.2 PE=4 SV=1 - [K4BIC8_SOLLC]						45.33	2		1.0667	3.02587	0.988718	5.09969	1.05621	0.269367	1.06318	1.23873	1.0136	11.9774	0.869105	17.1536	0.970317	10.4656	1.04188	5.1294	16.9167	5.04639
Q38M70	Putative uncharacterized protein OS=Solanum tuberosum PE=2 SV=1 - [Q38M70_SOLTU]	Pf01157	[GO:0003735]; GO:0005198; GO:0003674 [GO:0005622]; GO:0044464; GO:0005575; GO:0005623 [GO:0005840]; GO:0030529; GO:0043232; GO:0044444; GO:0032991; GO:0044424; GO:0043228; GO:0043229; GO:0005737; GO:0005575; GO:0005622; GO:0044464; GO:0043226; GO:0005623 [GO:0006412]; GO:0010467; GO:0034645; GO:0044267; GO:0043170; GO:0009059; GO:0044249; GO:0044260; GO:0019538; GO:0008152; GO:0009058; GO:0044237…	structural molecule activity	cytoplasm; ribosome	metabolic process	28.3	2	Pf01157	0.998211	5.25575	0.957555	11.3481	0.876832	9.83351	1.01542	1.19109	0.91379	3.32088	1.09842	15.3382	0.986563	24.3147	1.06331	38.9082	18.1019	10.8872
K4BZD5	Uncharacterized protein OS=Solanum lycopersicum GN=Solyc05g018810.2 PE=3 SV=1 - [K4BZD5_SOLLC]	Pf00956					15.16	2	Pf00956	1.0667	1.342	0.948194	3.67907	1.0049	10.1593	0.998154	8.00474	1.06057	7.95093	1.00533	4.04949	0.97647	2.29262	0.976488	19.3272	42.8958	4.4751
G3M3X3	Delta-1-pyrroline-5-carboxylate synthetase OS=Solanum torvum GN=P5CS PE=2 SV=1 - [G3M3X3_9SOLN]	Pf00171; Pf00696	[GO:0000166]; GO:0036094; GO:1901265; GO:0005488; GO:0097159; GO:1901363; GO:0003674 [GO:0003824]; GO:0003674 [GO:0004349]; GO:0016774; GO:0019202; GO:0016772; GO:0016301; GO:0016740; GO:0003824; GO:0003674 [GO:0004350]; GO:0016620; GO:0016903; GO:0016491; GO:0003824; GO:0003674 [GO:0005524]; GO:0032559; GO:0035639; GO:0030554; GO:0032555; GO:1901265; GO:0017076; GO:0032553; GO:0097159; GO:190136…	nucleotide binding; catalytic activity	cytoplasm; membrane	metabolic process	9.9	4	Pf00171; Pf00696	0.931274	10.2203	1.00779	14.1551	1.06643	12.6605	0.945512	6.71863	0.976703	6.89369	0.96654	1.4413	1.0168	7.51174	1.10144	12.0441	77.825	6.72705
M1AYY7	Uncharacterized protein OS=Solanum tuberosum GN=PGSC0003DMG400012800 PE=3 SV=1 - [M1AYY7_SOLTU]	Protein not found	Protein not found				12.47	1	Protein not found	1.07055	1.30729	0.985131	7.92714	1.00489	7.22551	0.933221	10.0576	0.941686	5.97404	0.967648	1.70414	1.01812	2.01127	1.10245	7.50765	51.6336	8.1333
M0ZKK1	Histone H2A OS=Solanum tuberosum GN=PGSC0003DMG400001065 PE=3 SV=1 - [M0ZKK1_SOLTU]	Protein not found	Protein not found				29.63	3	Protein not found	1.00982	7.55942	0.998519	12.5234	0.947008	3.80365	1.09626	0.556981	0.96733	8.14322	1.1447	2.65246	1.00734	14.1311	0.854722	19.1537	14.484	10.2134
O65350	Nitrite reductase OS=Capsicum annuum PE=2 SV=1 - [O65350_CAPAN]	Pf01077; Pf03460	[GO:0016491]; GO:0003824; GO:0003674 [GO:0020037]; GO:0046906; GO:0097159; GO:1901363; GO:0005488; GO:0003674 [GO:0051536]; GO:0051540; GO:0005488; GO:0003674 [GO:0055114]; GO:0044710; GO:0008152; GO:0008150	catalytic activity		metabolic process	12.59	2	Pf01077; Pf03460	1.04717	4.66103	0.948985	1.57495	1.0703	7.10139	1.0374	4.77249	1.06735	1.18861	0.987534	7.90334	0.964714	3.34235	0.933205	0.637317	65.9011	7.2251
M1CKI9	Uncharacterized protein OS=Solanum tuberosum GN=PGSC0003DMG400027014 PE=3 SV=1 - [M1CKI9_SOLTU]	Protein not found	Protein not found				13.02	5	Protein not found	1.02773	8.13287	1.01907	12.7497	1.02488	11.5242	1.03106	7.95834	1.01375	14.1144	0.989394	7.26048	1.0537	8.27998	0.980495	22.3654	50.296	7.63525
G3K2M4	Methionine sulfoxide reductase A4 OS=Solanum lycopersicum GN=MSRA4 PE=3 SV=1 - [G3K2M4_SOLLC]	Pf01625	[GO:0006464]; GO:0036211; GO:0044267; GO:0019538; GO:0043412; GO:0044260; GO:0043170; GO:0044238; GO:0044237; GO:0008152; GO:0009987; GO:0008150 [GO:0008113]; GO:0016671; GO:0016667; GO:0016491; GO:0003824; GO:0003674 [GO:0016491]; GO:0003824; GO:0003674 [GO:0016671]; GO:0016667; GO:0016491; GO:0003824; GO:0003674 [GO:0019538]; GO:0043170; GO:0044238; GO:0008152; GO:0008150 [GO:0055114]; GO:00447…	catalytic activity		metabolic process	19.84	4	Pf01625	1.12649	8.78549	1.02049	7.97715	1.01848	7.0589	0.976265	5.55327	0.906013	4.31202	1.05727	4.19737	0.931611	13.5302	0.916067	6.37507	28.9104	8.39697
M1C4Q8	Uncharacterized protein OS=Solanum tuberosum GN=PGSC0003DMG400023247 PE=4 SV=1 - [M1C4Q8_SOLTU]	Protein not found	Protein not found				32.74	1	Protein not found	1.02414	3.24847	0.997892	3.2527	1.06149	1.11654	0.967949	1.07481	0.93371	7.21751	1.01034	0.564754	1.08353	0.257092	0.917601	0.327539	19.7671	5.40186
M1AC63	Uncharacterized protein OS=Solanum tuberosum GN=PGSC0003DMG400007537 PE=3 SV=1 - [M1AC63_SOLTU]	Protein not found	Protein not found				10.43	1	Protein not found	1.02309	4.06232	0.961878	0.0419829	1.1302	5.97096	0.990566	10.1938	0.908361	7.35231	0.978803	9.49274	1.05243	18.4902	0.956935	1.53108	59.9837	7.31299
K4D3F2	Uncharacterized protein OS=Solanum lycopersicum GN=Solyc10g083650.1 PE=4 SV=1 - [K4D3F2_SOLLC]	Pf00578; Pf08534					17.11	2	Pf00578; Pf08534	0.97906	4.02419	0.943886	6.52	0.997	0.22607	1.0575	2.01454	0.982375	2.37976	1.03101	3.74263	1.05643	3.15337	0.955331	7.8957	24.4208	8.39697
P69040	Eukaryotic translation initiation factor 5A-1 OS=Nicotiana tabacum GN=EIF-5A1 PE=3 SV=1 - [IF5A1_TOBAC]	Protein not found	Protein not found				23.5	1	Protein not found	0.947725		1.03262		0.901688		0.936975		0.870625		1.10427		1.1733		1.01214		24.342	7.95752
M1C5Y4	Uncharacterized protein OS=Solanum tuberosum GN=PGSC0003DMG400023524 PE=4 SV=1 - [M1C5Y4_SOLTU]	Protein not found	Protein not found				17.49	3	Protein not found	0.942704	13.7204	0.997714	5.14616	0.915227	5.02323	0.952858	9.22424	1.21166	5.51057	0.89289	0.642154	1.03905	10.384	1.0994	15.7133	38.745	7.54736
K4CVI4	Cysteine synthase OS=Solanum lycopersicum GN=Solyc09g082060.2 PE=3 SV=1 - [K4CVI4_SOLLC]	Protein not found	Protein not found				27.5	1	Protein not found	0.983214	2.36181	1.04638	2.19391	1.08087	3.11002	1.07024	6.29482	1.01818	1.26983	1.03204	12.7851	0.924046	5.24259	0.901922	4.29422	24.9391	6.58057
E7BYE5	Alpha-mannosidase OS=Capsicum annuum PE=2 SV=1 - [E7BYE5_CAPAN]	Pf01074; Pf07748; Pf09261	[GO:0003824]; GO:0003674 [GO:0004553]; GO:0016798; GO:0016787; GO:0003824; GO:0003674 [GO:0004559]; GO:0015923; GO:0004553; GO:0016798; GO:0016787; GO:0003824; GO:0003674 [GO:0005975]; GO:0044238; GO:0008152; GO:0008150 [GO:0006013]; GO:0019318; GO:0005996; GO:0005975; GO:0044238; GO:0008152; GO:0008150 [GO:0008152]; GO:0008150 [GO:0008270]; GO:0046914; GO:0046872; GO:0043169; GO:0043167; GO:0005…	catalytic activity; metal ion binding		metabolic process	4.37	2	Pf01074; Pf07748; Pf09261	0.932895	6.84775	0.999522	4.96075	0.94076	8.62202	0.886718	5.72557	1.0013	6.50352	1.09318	15.1227	1.15207	21.7571	1.10934	20.3037	116.459	6.7417
O24116	GTP-binding protein (Fragment) OS=Nicotiana plumbaginifolia PE=2 SV=1 - [O24116_NICPL]	Pf00025	[GO:0000166]; GO:0036094; GO:1901265; GO:0005488; GO:0097159; GO:1901363; GO:0003674 [GO:0005525]; GO:0032561; GO:0035639; GO:0019001; GO:0032555; GO:1901265; GO:0017076; GO:0032553; GO:0097159; GO:1901363; GO:0000166; GO:0005488; GO:0036094; GO:0003674 [GO:0005622]; GO:0044464; GO:0005575; GO:0005623 [GO:0005783]; GO:0043231; GO:0044444; GO:0043227; GO:0043229; GO:0005737; GO:0044424; GO:0043226…	nucleotide binding	cytoplasm; endoplasmic reticulum; Golgi	transport	42.86	4	Pf00025	0.961282	5.78436	0.977556	9.86556	1.03917	4.61416	1.00355	4.65121	1.04976	12.3146	0.951502	4.95885	0.948332	9.10306	1.04152	11.1	14.3916	5.84619
J7H3S5	Apocytochrome f OS=Capsicum annuum GN=petA PE=3 SV=1 - [J7H3S5_CAPAN]	Protein not found	Protein not found				5.32	1	Protein not found	0.801915		0.734805		0.788741		0.919402		1.18831		0.78002		0.999557		2.05809		101.689	8.04541
Q76MS4	LEXYL2 protein (Fragment) OS=Solanum lycopersicum GN=LEXYL2 PE=2 SV=1 - [Q76MS4_SOLLC]	Pf00933; Pf01915	[GO:0004553]; GO:0016798; GO:0016787; GO:0003824; GO:0003674 [GO:0005975]; GO:0044238; GO:0008152; GO:0008150 [GO:0008152]; GO:0008150 [GO:0016787]; GO:0003824; GO:0003674 [GO:0016798]; GO:0016787; GO:0003824; GO:0003674	catalytic activity		metabolic process	8.06	5	Pf00933; Pf01915	1.09053	6.78894	1.04816	8.26963	1.00274	6.52727	0.975799	12.0197	0.889424	11.8393	1.1479	9.45742	1.01838	6.86395	0.826971	18.7135	68.8685	7.85498
Q94JN9	Osmotin OS=Petunia hybrida GN=OSM PE=2 SV=1 - [Q94JN9_PETHY]	Protein not found	Protein not found				16.25	3	Protein not found	1.06639	6.13983	1.02704	3.72009	0.939457	8.85228	0.944468	4.72233	1.08134	5.47674	1.02066	4.16129	1.17719	5.66686	0.828549	15.286	25.7561	8.04541
M1CTZ8	Uncharacterized protein OS=Solanum tuberosum GN=PGSC0003DMG400029022 PE=4 SV=1 - [M1CTZ8_SOLTU]	Protein not found	Protein not found				13.41	4	Protein not found	0.93027	11.4338	1.02867	6.38092	1.03516	14.6123	0.881768	7.56112	0.995648	16.4268	0.984459	8.6687	1.10197	6.9521	0.938103	22.2947	45.1672	6.34131
G9C5N1	Granule-bound starch synthase I (Fragment) OS=Solanum loxophyllum GN=GBSSI PE=4 SV=1 - [G9C5N1_9SOLN]	Pf00888; Pf08323	[GO:0006511]; GO:0019941; GO:0043632; GO:0051603; GO:0044265; GO:0006508; GO:0044257; GO:0009057; GO:0044248; GO:0044260; GO:0019538; GO:0030163; GO:0044267; GO:0009056; GO:0043170; GO:0044237; GO:0044238; GO:0008152; GO:0009987; GO:0008150 [GO:0009058]; GO:0008152; GO:0008150 [GO:0016021]; GO:0031224; GO:0044425; GO:0005575; GO:0016020 [GO:0031461]; GO:0000151; GO:0043234; GO:0044424; GO:0032991…	protein binding	membrane	metabolic process	14.21	0	Pf00888; Pf08323																	40.3686	6.20166
K4CJ21	Malic enzyme OS=Solanum lycopersicum GN=Solyc08g013860.2 PE=3 SV=1 - [K4CJ21_SOLLC]	Protein not found	Protein not found				15.71	1	Protein not found	0.939756	2.2682	1.08336	5.90786	0.871013	5.84337	1.06476	6.90037	1.01377	4.64787	1.03668	2.45701	0.95014	4.13096	1.14473	4.58587	46.2909	6.39209
P12207	Photosystem I assembly protein Ycf4 OS=Nicotiana tabacum GN=ycf4 PE=3 SV=1 - [YCF4_TOBAC]	Protein not found	Protein not found				6.05	0	Protein not found																	185.769	6.41748
M1CKG8	Uncharacterized protein OS=Solanum tuberosum GN=PGSC0003DMG400027002 PE=4 SV=1 - [M1CKG8_SOLTU]	Protein not found	Protein not found				6.46	3	Protein not found	0.9758	5.94419	1.00187	6.80537	1.07368	5.92758	1.04018	13.0517	0.972789	11.9514	0.985643	4.65076	0.87639	25.2637	1.08243	24.9826	101.874	8.74854
M1C0K5	Uncharacterized protein OS=Solanum tuberosum GN=PGSC0003DMG400022211 PE=3 SV=1 - [M1C0K5_SOLTU]	Protein not found	Protein not found				12.93	6	Protein not found	1.01704	11.8755	0.975771	12.4127	1.00556	16.419	0.947579	15.1675	1.07262	7.25655	1.00267	4.60113	0.975017	20.4406	1.0854	5.73615	64.1679	6.81494
M1C9W0	Uncharacterized protein OS=Solanum tuberosum GN=PGSC0003DMG400024503 PE=3 SV=1 - [M1C9W0_SOLTU]	Protein not found	Protein not found				14.13	5	Protein not found	1.03142	7.9032	1.0117	1.80344	1.05346	5.38788	0.996584	8.84979	0.940319	3.84865	1.03554	1.61097	0.948469	5.00075	0.969439	5.45455	49.7461	6.12549
M1A1E3	Uncharacterized protein OS=Solanum tuberosum GN=PGSC0003DMG400004899 PE=4 SV=1 - [M1A1E3_SOLTU]	Protein not found	Protein not found				14.37	3	Protein not found	1.00498	2.62115	0.947746	3.00297	0.945985	9.61178	0.930482	5.83214	1.31196	13.8486	0.882752	10.8652	0.981336	6.90142	1.03534	7.44079	53.429	5.63037
M1CVD3	60S ribosomal protein L13 OS=Solanum tuberosum GN=PGSC0003DMG400029381 PE=3 SV=1 - [M1CVD3_SOLTU]	Protein not found	Protein not found				24.76	3	Protein not found	0.973977	3.40261	0.94717	9.20721	0.922535	4.66969	1.0986	5.00039	1.06009	7.50486	1.00584	13.3632	0.931823	7.61765	1.10902	11.6671	23.485	11.0776
M1CFQ4	Uncharacterized protein OS=Solanum tuberosum GN=PGSC0003DMG400025861 PE=3 SV=1 - [M1CFQ4_SOLTU]	Protein not found	Protein not found				12.86	5	Protein not found	0.953259	6.15656	0.935062	5.32192	0.954508	11.2412	0.933133	5.66644	1.01915	13.1402	0.990418	3.59976	1.14601	7.34292	1.06817	14.565	47.8055	6.25244
M1AWE0	Uncharacterized protein OS=Solanum tuberosum GN=PGSC0003DMG400012225 PE=3 SV=1 - [M1AWE0_SOLTU]	Protein not found	Protein not found				13.36	2	Protein not found	0.980969	6.84063	0.911906	8.0364	0.963027	9.25233	0.956274	9.18616	1.09299	14.7689	0.981139	10.1312	0.973163	11.2043	1.07756	18.3413	23.0323	9.34912
M1C6B8	Glutamine synthetase OS=Solanum tuberosum GN=PGSC0003DMG400023620 PE=3 SV=1 - [M1C6B8_SOLTU]	Protein not found	Protein not found				11.52	2	Protein not found	1.08543	6.3309	0.92063	16.6021	0.973088	1.15649	1.08432	12.2255	1.04532	7.00783	0.96264	5.69681	0.982587	9.84424	0.89536	9.21506	39.1845	5.73193
M0ZWP5	Uncharacterized protein OS=Solanum tuberosum GN=PGSC0003DMG400003762 PE=4 SV=1 - [M0ZWP5_SOLTU]	Protein not found	Protein not found				5.67	3	Protein not found	0.948781	6.57692	0.900648	16.3484	0.971365	9.26505	0.913965	9.54823	1.23592	8.65051	1.02182	1.79314	0.97272	14.5293	1.07932	7.13296	137.04	7.28369
M1BNJ2	Uncharacterized protein OS=Solanum tuberosum GN=PGSC0003DMG400019163 PE=3 SV=1 - [M1BNJ2_SOLTU]	Protein not found	Protein not found				11.13	5	Protein not found	0.970568	6.89964	0.969594	9.07036	1.00057	6.26258	1.13491	5.77407	1.02858	10.5607	1.05846	8.09619	0.992834	6.62301	1.01663	12.9554	65.6623	6.84424
M1CY45	Uncharacterized protein OS=Solanum tuberosum GN=PGSC0003DMG400030056 PE=3 SV=1 - [M1CY45_SOLTU]	Protein not found	Protein not found				24.4	1	Protein not found	1.02369	7.85858	1.01735	10.3203	0.95727	10.9198	0.888208	14.2486	0.866554	9.42423	1.08134	3.44107	1.12897	3.40895	0.856011	6.73397	27.3999	6.17627
M0ZNB0	Uncharacterized protein OS=Solanum tuberosum GN=PGSC0003DMG401001731 PE=3 SV=1 - [M0ZNB0_SOLTU]	Protein not found	Protein not found				25.2	2	Protein not found	0.872443	9.12815	1.1101	3.89437	1.04043	11.4814	0.828315	10.4961	0.850249	3.50136	1.0137	6.63047	1.22017	4.39514	1.02988	6.44063	27.568	5.96045
Q49B52	Monodehydroascorbate reductase OS=Solanum lycopersicum GN=MDHAR PE=2 SV=2 - [Q49B52_SOLLC]	Protein not found	Protein not found				16.39	1	Protein not found	0.912979		1.004		0.786999		0.886891		1.06567		0.938181		1.10986		1.37168		39.0703	8.33838
Q84UY3	Alcohol dehydrogenase 2 OS=Petunia hybrida GN=adh2 PE=2 SV=1 - [Q84UY3_PETHY]	Protein not found	Protein not found				46.04	2	Protein not found	0.865894	9.48561	0.95465	18.0556	1.01977	1.76097	1.03447	3.30723	1.07028	8.13522	1.07321	10.4712	1.27529	3.18442	0.694037	16.1257	15.6769	5.79541
K4D8S6	Uncharacterized protein OS=Solanum lycopersicum GN=Solyc11g051160.1 PE=4 SV=1 - [K4D8S6_SOLLC]	Pf00650; Pf03765					8.49	2	Pf00650; Pf03765	1.0488	3.35149	1.05837	5.76184	1.02551	2.05735	0.978442	4.88773	0.840151	12.5554	1.05721	1.16235	1.04737	6.58168	0.953727	15.5422	65.6543	4.70361
Q84Y00	Superoxide dismutase (Fragment) OS=Solanum tuberosum PE=2 SV=1 - [Q84Y00_SOLTU]	Pf00081; Pf02777	[GO:0004784]; GO:0016209; GO:0016721; GO:0003674; GO:0016491; GO:0003824 [GO:0006801]; GO:0072593; GO:0044237; GO:0008152; GO:0009987; GO:0008150 [GO:0016491]; GO:0003824; GO:0003674 [GO:0046872]; GO:0043169; GO:0043167; GO:0005488; GO:0003674 [GO:0055114]; GO:0044710; GO:0008152; GO:0008150	antioxidant activity; catalytic activity; metal ion binding		metabolic process	32.09	1	Pf00081; Pf02777	0.990355		1.32991		1.06932		0.841997		0.874967		1.01582		0.973951		0.831226		21.3167	6.29053
Q2V9A7	Peptidyl-prolyl cis-trans isomerase OS=Solanum tuberosum PE=2 SV=1 - [Q2V9A7_SOLTU]	Pf00160	[GO:0000413]; GO:0018208; GO:0018193; GO:0006464; GO:0036211; GO:0044267; GO:0019538; GO:0043412; GO:0044260; GO:0043170; GO:0044238; GO:0044237; GO:0008152; GO:0009987; GO:0008150 [GO:0003755]; GO:0016859; GO:0016853; GO:0003824; GO:0003674 [GO:0006457]; GO:0044267; GO:0019538; GO:0044260; GO:0043170; GO:0044238; GO:0044237; GO:0008152; GO:0009987; GO:0008150 [GO:0016853]; GO:0003824; GO:0003674	catalytic activity		metabolic process	22.82	4	Pf00160	1.0292	6.53355	1.0137	7.6073	1.01819	4.80506	0.980689	3.90337	0.943349	3.1403	1.04911	4.09335	1.09273	9.31441	0.901952	10.9217	22.2694	9.18799
Q03681	Luminal-binding protein 1 (Fragment) OS=Nicotiana tabacum GN=BIP1 PE=1 SV=1 - [BIP1_TOBAC]	Pf00012	[GO:0000166]; GO:0036094; GO:1901265; GO:0005488; GO:0097159; GO:1901363; GO:0003674 [GO:0005524]; GO:0032559; GO:0035639; GO:0030554; GO:0032555; GO:1901265; GO:0017076; GO:0032553; GO:0097159; GO:1901363; GO:0000166; GO:0005488; GO:0036094; GO:0003674 [GO:0005783]; GO:0043231; GO:0044444; GO:0043227; GO:0043229; GO:0005737; GO:0044424; GO:0043226; GO:0005622; GO:0044464; GO:0005575; GO:0005623 …	nucleotide binding	cytoplasm; endoplasmic reticulum; organelle lumen		24.14	1	Pf00012	1.0873		0.814019		0.799773		1.01814		0.937207		0.998034		1.05964		1.39512		32.0121	4.65283
F8WQS4	Quinone reductase (Fragment) OS=Nicotiana benthamiana GN=GR PE=2 SV=1 - [F8WQS4_NICBE]	Pf00258; Pf03358	[GO:0010181]; GO:0000166; GO:0050662; GO:0036094; GO:1901265; GO:0048037; GO:0005488; GO:0097159; GO:1901363; GO:0003674 [GO:0016021]; GO:0031224; GO:0044425; GO:0005575; GO:0016020 [GO:0016491]; GO:0003824; GO:0003674 [GO:0045892]; GO:0006351; GO:0006355; GO:0010629; GO:0051253; GO:2000113; GO:0010467; GO:0032774; GO:0034645; GO:0010468; GO:2000112; GO:2001141; GO:0010605; GO:0016070; GO:0045934…	nucleotide binding; catalytic activity	membrane	metabolic process; regulation of biological process	15.08	1	Pf00258; Pf03358	1.13118	11.213	1.03184	2.9707	1.10334	3.27953	1.04185	6.21039	0.858274	7.85964	1.0115	5.47404	1.08113	0.140148	0.830391	3.06959	21.2286	6.17627
K4D7U2	Uncharacterized protein OS=Solanum lycopersicum GN=Solyc11g039650.1 PE=3 SV=1 - [K4D7U2_SOLLC]	Pf00169; Pf00350; Pf01031; Pf02212	[GO:0016021]; GO:0031224; GO:0044425; GO:0005575; GO:0016020		membrane		9.58	8	Pf00169; Pf00350; Pf01031; Pf02212	1.06894	3.36359	0.976398	5.97638	1.01191	10.296	0.902841	6.85717	1.0423	16.0286	0.995713	5.43908	1.05351	10.8435	1.01462	7.19182	99.6358	8.83643
K4BJY1	Uncharacterized protein OS=Solanum lycopersicum GN=Solyc03g111180.2 PE=3 SV=1 - [K4BJY1_SOLLC]	Protein not found	Protein not found				6.04	2	Protein not found	1.00491	0.692305	0.999999	2.18279	0.922004	4.74827	0.878205	2.44543	0.987578	4.78105	1.00773	1.69603	1.15567	9.1869	1.16067	8.73462	52.5515	6.94678
K7XJE4	Ribulose bisphosphate carboxylase large chain (Fragment) OS=Solanum trilobatum GN=rbcL PE=3 SV=1 - [K7XJE4_9SOLN]	Protein not found	Protein not found				77.27	2	Protein not found	0.98746	8.63185	1.02691	7.6062	1.08466	14.8978	0.990523	12.3865	0.932369	16.5874	0.998808	12.7862	0.912688	13.0234	0.98741	17.153	2.54614	4.28467
M1A0A3	Uncharacterized protein OS=Solanum tuberosum GN=PGSC0003DMG400004652 PE=3 SV=1 - [M1A0A3_SOLTU]	Protein not found	Protein not found				9.23	3	Protein not found	0.880341	16.5545	1.04883	7.5433	1.1924	18.1773	0.885006	11.0457	0.942857	8.04282	1.03729	4.10404	0.967019	10.915	1.02778	15.5345	43.949	8.04541
P80261	NADH dehydrogenase [ubiquinone] iron-sulfur protein 3 OS=Solanum tuberosum GN=NAD9 PE=1 SV=3 - [NDUS3_SOLTU]	Protein not found	Protein not found				6.14	4	Protein not found	0.91048	7.17406	1.00878	12.359	1.05675	7.79052	0.918504	9.02652	0.997434	8.61361	1.01845	9.35183	1.03196	6.65551	1.00058	13.4045	103.651	6.34131
K4BEB0	Uncharacterized protein OS=Solanum lycopersicum GN=Solyc03g006870.2 PE=4 SV=1 - [K4BEB0_SOLLC]	Protein not found	Protein not found				8.59	1	Protein not found	0.908501	17.0879	1.01318	3.68928	0.956888	8.12863	1.0563	6.06473	1.19707	9.10702	0.913576	2.29986	0.841016	8.74467	1.15735	7.914	55.4219	5.64307
M1D6S9	Ribosomal protein L15 OS=Solanum tuberosum GN=PGSC0003DMG400033143 PE=3 SV=1 - [M1D6S9_SOLTU]	Protein not found	Protein not found				31.37	7	Protein not found	0.964409	5.76405	0.966223	7.01121	0.888905	7.24514	1.0937	12.2425	0.971642	11.2456	1.18605	9.57085	1.08453	11.6	0.907668	14.1774	24.1882	11.4878
M1ANN8	Uncharacterized protein OS=Solanum tuberosum GN=PGSC0003DMG400010333 PE=4 SV=1 - [M1ANN8_SOLTU]	Protein not found	Protein not found				20.92	5	Protein not found	0.968658	5.73143	1.01043	7.54715	1.00239	4.05017	1.04839	7.49404	0.927602	17.2086	1.08676	9.66198	1.06101	11.444	0.951936	13.4472	37.1403	6.02393
P83379	Purple acid phosphatase isozyme LeSAP2 (Fragment) OS=Solanum lycopersicum PE=1 SV=1 - [PPH2_SOLLC]	Protein not found	Protein not found				1.33	3	Protein not found	0.91062	10.2855	1.02911	7.32116	1.02731	6.44522	1.03831	5.0882	1.13378	23.4785	0.954388	11.9676	0.964567	16.336	1.04659	15.9464	604.548	6.97607
M0ZH08	Uncharacterized protein OS=Solanum tuberosum GN=PGSC0003DMG400000214 PE=4 SV=1 - [M0ZH08_SOLTU]	Protein not found	Protein not found				10.86	5	Protein not found	1.07258	10.8729	0.995878	3.5521	1.02621	4.54633	1.00983	4.19149	0.906191	9.96457	1.06476	4.51144	1.06395	7.99861	0.878969	8.63661	46.6779	5.0083
F2YL87	Lipoxygenase OS=Capsicum annuum GN=LOX PE=2 SV=1 - [F2YL87_CAPAN]	Pf00305; Pf01477	[GO:0005506]; GO:0046914; GO:0046872; GO:0043169; GO:0043167; GO:0005488; GO:0003674 [GO:0005515]; GO:0005488; GO:0003674 [GO:0006633]; GO:0006631; GO:0008610; GO:0046394; GO:0032787; GO:0044255; GO:0006629; GO:0009058; GO:0016053; GO:0019752; GO:0044237; GO:0044238; GO:0008152; GO:0006082; GO:0044249; GO:0044283; GO:0043436; GO:0009987; GO:0008150; GO:0044281; GO:0044711; GO:0042180; GO:0044710 …	metal ion binding; protein binding; catalytic activity	membrane	metabolic process	6.79	2	Pf00305; Pf01477	1.07392	7.02043	0.975625	8.54384	0.981341	9.91472	0.731507	14.9006	0.955982	17.3144	1.16229	9.00334	1.09775	4.19384	0.916843	20.4178	101.039	6.354
J7EPI5	Methylenetetrahydrofolate reductase OS=Nicotiana tomentosiformis PE=2 SV=1 - [J7EPI5_NICTO]	Pf02219					9.92	6	Pf02219	1.06947	7.99766	1.01149	8.97464	1.08972	8.28075	1.03923	8.61708	0.937224	7.76467	0.92624	6.39866	1.0009	7.65029	0.992145	15.1717	67.4209	5.8208
M1AZ99	Uncharacterized protein OS=Solanum tuberosum GN=PGSC0003DMG400012875 PE=3 SV=1 - [M1AZ99_SOLTU]	Protein not found	Protein not found				11.19	4	Protein not found	1.0784	3.17261	1.05027	6.81395	0.953091	9.61419	0.974127	7.9235	1.02035	4.05627	0.967198	6.02816	0.991331	3.58663	0.931434	7.83109	62.8516	4.83057
M1D6E4	Uncharacterized protein OS=Solanum tuberosum GN=PGSC0003DMG400033035 PE=4 SV=1 - [M1D6E4_SOLTU]	Protein not found	Protein not found				28	2	Protein not found	0.996795	4.26292	1.13586	2.47624	0.880963	5.41279	1.29291	4.42409	1.19194	5.59574	1.01542	1.31672	0.625882	9.77849	1.09063	4.9452	24.6628	5.52881
Q04130	Glycine-rich protein (Fragment) OS=Solanum lycopersicum PE=1 SV=1 - [Q04130_SOLLC]						40.24	1		1.20871	10.1255	1.0108	5.57617	1.09714	8.16881	1.00578	15.0457	0.938784	14.4916	0.929846	12.2817	0.962998	11.705	0.991649	11.3396	7.32719	9.979
K4CWJ3	Uncharacterized protein OS=Solanum lycopersicum GN=Solyc09g091670.2 PE=4 SV=1 - [K4CWJ3_SOLLC]	Pf00005; Pf01061; Pf08370	[GO:0016021]; GO:0031224; GO:0044425; GO:0005575; GO:0016020		membrane		4.34	1	Pf00005; Pf01061; Pf08370	0.977885		0.943329		0.894003		0.972094		1.17771		0.929776		1.12066		1.04704		161.073	6.49365
M1C5J7	Uncharacterized protein OS=Solanum tuberosum GN=PGSC0003DMG400023453 PE=3 SV=1 - [M1C5J7_SOLTU]	Protein not found	Protein not found				8.83	5	Protein not found	0.981982	11.9872	0.939073	13.2065	0.97469	9.04977	0.955641	8.0685	1.02631	14.294	1.00004	6.90823	1.08249	11.3456	0.991585	22.7627	60.4285	5.93506
M0ZWR8	Uncharacterized protein OS=Solanum tuberosum GN=PGSC0003DMG400003777 PE=4 SV=1 - [M0ZWR8_SOLTU]	Protein not found	Protein not found				18.57	3	Protein not found	0.933451	14.8141	1.09404	6.86399	1.01856	7.42647	0.867631	10.6092	0.905454	10.308	1.07969	9.4101	1.05724	6.56595	0.897795	9.31916	23.8107	9.36377
M1A2V5	Superoxide dismutase OS=Solanum tuberosum GN=PGSC0003DMG400005247 PE=3 SV=1 - [M1A2V5_SOLTU]	Protein not found	Protein not found				13.4	1	Protein not found	1.07157	4.22467	1.01607	6.59496	1.1057	5.38553	1.02073	0.876	0.957921	3.72853	0.926466	10.4957	0.990557	10.5675	0.936787	9.30645	33.0655	5.43994
M1ACD6	Uncharacterized protein OS=Solanum tuberosum GN=PGSC0003DMG400007599 PE=3 SV=1 - [M1ACD6_SOLTU]	Protein not found	Protein not found				33.33	1	Protein not found	1.00566		0.797344		0.826025		0.95011		1.49048		0.965821		1.10914		0.942699		9.15279	5.18604
Q2XTB7	Transaldolase-like OS=Solanum tuberosum PE=2 SV=1 - [Q2XTB7_SOLTU]	Protein not found	Protein not found				15.04	5	Protein not found	0.982316	8.20355	0.929172	8.0362	1.0454	4.36926	0.934266	7.81756	1.05741	10.1842	0.958558	6.63606	1.09317	13.0928	0.923063	9.09681	41.4444	5.18604
M1AQH0	Uncharacterized protein OS=Solanum tuberosum GN=PGSC0003DMG400010788 PE=3 SV=1 - [M1AQH0_SOLTU]	Protein not found	Protein not found				18.52	2	Protein not found	1.02493	4.72413	1.02803	10.7681	0.962933	20.2067	0.929651	31.5892	1.15628	11.4486	0.938035	5.84646	0.891815	30.9644	1.08043	19.6517	35.731	6.25244
M1CWH9	Uncharacterized protein OS=Solanum tuberosum GN=PGSC0003DMG400029659 PE=3 SV=1 - [M1CWH9_SOLTU]	Protein not found	Protein not found				19.18	2	Protein not found	0.971425	9.95511	0.972527	6.67509	1.04241	7.53695	1.01589	10.1997	0.9385	6.99664	1.1177	6.11325	0.98383	9.85669	0.95258	11.7552	16.5772	10.1987
P42056	Mitochondrial outer membrane protein porin of 36 kDa OS=Solanum tuberosum PE=1 SV=2 - [VDAC2_SOLTU]	Pf01459	[GO:0005739]; GO:0043231; GO:0044444; GO:0043227; GO:0043229; GO:0005737; GO:0044424; GO:0043226; GO:0005622; GO:0044464; GO:0005575; GO:0005623 [GO:0005741]; GO:0031966; GO:0031968; GO:0005740; GO:0031090; GO:0044429; GO:0019867; GO:0031967; GO:0044424; GO:0016020; GO:0043227; GO:0044422; GO:0005739; GO:0044444; GO:0044446; GO:0031975; GO:0005622; GO:0044464; GO:0005575; GO:0043226; GO:0043231; …	transporter activity	cytoplasm; mitochondrion; membrane	transport; regulation of biological process	15.22	3	Pf01459	1.07496	7.72388	1.09142	7.67569	1.05377	3.05938	0.974827	3.03391	0.916491	11.1275	0.987447	9.14649	0.995317	3.15206	0.904992	5.9104	29.3762	8.06006
P56333	Eukaryotic translation initiation factor 5A-1/2 OS=Solanum tuberosum GN=EIF5A1 PE=2 SV=1 - [IF5A1_SOLTU]	Pf01287	[GO:0003723]; GO:0003676; GO:0097159; GO:1901363; GO:0005488; GO:0003674 [GO:0003743]; GO:0008135; GO:0003723; GO:0003676; GO:0097159; GO:1901363; GO:0005488; GO:0003674 [GO:0003746]; GO:0008135; GO:0003723; GO:0003676; GO:0097159; GO:1901363; GO:0005488; GO:0003674 [GO:0006412]; GO:0010467; GO:0034645; GO:0044267; GO:0043170; GO:0009059; GO:0044249; GO:0044260; GO:0019538; GO:0008152; GO:0009058…	RNA binding		metabolic process; regulation of biological process; cell organization and biogenesis	39.38	1	Pf01287	0.895648	1.92555	1.00183	1.91092	1.04951	3.49294	1.09491	9.65417	0.932216	7.42781	1.07483	12.0445	1.02814	5.3438	0.963021	16.3825	17.4207	5.98584
O24131	Annexin OS=Nicotiana tabacum GN=X511 PE=2 SV=1 - [O24131_TOBAC]	Pf00191	[GO:0005509]; GO:0046872; GO:0043169; GO:0043167; GO:0005488; GO:0003674 [GO:0005544]; GO:0005543; GO:0008289; GO:0005488; GO:0003674	metal ion binding			16.56	1	Pf00191	1.03445	0.223292	1.08272	0.0935587	1.13021	2.2722	0.791677	8.73053	0.873229	6.55551	0.958924	0.498566	1.1219	9.71399	0.933981	0.985827	35.8335	5.24951
I7H9W4	Ribulose bisphosphate carboxylase large chain (Fragment) OS=Capsicum sp. KIBR KC636 GN=rbcL PE=3 SV=1 - [I7H9W4_9SOLA]	Protein not found	Protein not found				12.59	2	Protein not found	0.925566	8.08321	1.09523	7.60173	0.918644	6.62158	0.947485	6.35272	0.950325	21.8673	1.02993	10.57	1.18648	18.24	0.855147	28.9849	30.9243	8.07471
M1BBV8	Uncharacterized protein OS=Solanum tuberosum GN=PGSC0003DMG400016181 PE=4 SV=1 - [M1BBV8_SOLTU]	Protein not found	Protein not found				17.22	6	Protein not found	0.833001	19.7526	1.07746	19.3987	1.13775	13.3996	0.849789	11.2732	1.0005	7.19791	1.11348	10.4103	0.942014	14.2373	1.06458	12.373	39.5691	7.57666
M1CMR9	Uncharacterized protein OS=Solanum tuberosum GN=PGSC0003DMG400027535 PE=4 SV=1 - [M1CMR9_SOLTU]	Protein not found	Protein not found				46.91	2	Protein not found	1.04898	8.52676	0.901955	5.3804	0.955712	5.67899	1.09312	2.24318	0.948392	5.40553	1.09796	7.23883	1.07686	5.57049	0.82465	8.38876	8.94901	10.3599
M1C6I6	Uncharacterized protein OS=Solanum tuberosum GN=PGSC0003DMG400023667 PE=4 SV=1 - [M1C6I6_SOLTU]	Protein not found	Protein not found				22.56	1	Protein not found	1.09516	0.600081	0.957524	3.36492	0.944207	6.29195	1.00203	5.32036	0.941307	3.0791	1.119	2.93649	1.06214	5.53717	0.870372	1.55392	18.6011	10.6528
Q43845	Probable sucrose-phosphate synthase OS=Solanum tuberosum GN=SPS PE=2 SV=1 - [SPSA_SOLTU]	Protein not found	Protein not found				1.05	3	Protein not found	1.0013	5.64772	0.99885	1.57511	1.01045	2.26932	0.945973	8.18041	1.13971	2.0353	0.914694	2.95451	0.914854	5.02688	1.15237	3.20613	534.89	6.39209
M0ZIF8	Uncharacterized protein OS=Solanum tuberosum GN=PGSC0003DMG401000527 PE=4 SV=1 - [M0ZIF8_SOLTU]	Protein not found	Protein not found				23.25	2	Protein not found	0.866084	5.70126	1.01559	7.68278	0.959029	5.03812	1.03112	3.3643	1.26832	11.3865	0.937808	2.67586	0.829907	7.76276	1.16546	14.912	30.121	4.51318
M1CVI5	Uncharacterized protein OS=Solanum tuberosum GN=PGSC0003DMG400029416 PE=3 SV=1 - [M1CVI5_SOLTU]	Protein not found	Protein not found				19.91	4	Protein not found	1.0901	6.28522	1.07736	5.13889	1.03656	5.78092	0.99181	5.3735	0.894791	5.14817	0.996732	7.6798	0.982759	3.38152	0.936655	8.91027	25.1309	6.59521
I1UVW3	Ribulose bisphosphate carboxylase large chain (Fragment) OS=Lycianthes multiflora GN=rbcL PE=3 SV=1 - [I1UVW3_9SOLA]	Protein not found	Protein not found				32.5	1	Protein not found	1.67742		0.907121		0.607544		1.13797		1.0502		0.488371		0.77225		1.5927		13.5552	9.36377
P62980	Ubiquitin-40S ribosomal protein S27a OS=Solanum lycopersicum GN=UBI3 PE=3 SV=2 - [RS27A_SOLLC]	Protein not found	Protein not found				19.1	1	Protein not found	1.10168	5.40516	0.967171	15.1783	0.977414	0.121036	0.937397	1.64249	0.988124	3.41326	1.03077	15.7905	1.01073	1.51377	0.999838	4.09854	32.685	9.36377
M1BAX6	Uncharacterized protein OS=Solanum tuberosum GN=PGSC0003DMG400015909 PE=3 SV=1 - [M1BAX6_SOLTU]	Protein not found	Protein not found				9.5	1	Protein not found	0.918116		1.00915		0.99675		1.07687		0.864016		1.15383		0.959853		1.07922		77.0846	6.55127
M1CRH4	Uncharacterized protein OS=Solanum tuberosum GN=PGSC0003DMG400028422 PE=3 SV=1 - [M1CRH4_SOLTU]	Protein not found	Protein not found				24.42	0	Protein not found																	24.0721	5.69385
Q3HRZ3	Uncharacterized protein OS=Solanum tuberosum GN=PGSC0003DMG400025324 PE=2 SV=1 - [Q3HRZ3_SOLTU]	Pf00410	[GO:0003735]; GO:0005198; GO:0003674 [GO:0005622]; GO:0044464; GO:0005575; GO:0005623 [GO:0005840]; GO:0030529; GO:0043232; GO:0044444; GO:0032991; GO:0044424; GO:0043228; GO:0043229; GO:0005737; GO:0005575; GO:0005622; GO:0044464; GO:0043226; GO:0005623 [GO:0006412]; GO:0010467; GO:0034645; GO:0044267; GO:0043170; GO:0009059; GO:0044249; GO:0044260; GO:0019538; GO:0008152; GO:0009058; GO:0044237…	structural molecule activity	cytoplasm; ribosome	metabolic process	34.62	5	Pf00410	1.02785	9.37005	0.936617	5.92755	0.988313	7.16754	1.00097	4.93737	0.977407	7.90189	1.0733	8.42456	1.07895	6.77899	0.875393	15.7323	14.7809	9.89111
M1C226	Uncharacterized protein OS=Solanum tuberosum GN=PGSC0003DMG400022541 PE=3 SV=1 - [M1C226_SOLTU]	Protein not found	Protein not found				8.41	1	Protein not found	1.06537	2.24875	0.988878	2.78201	1.04079	6.88623	0.978089	9.396	0.96965	2.25811	0.965454	3.91938	1.08469	2.74941	0.925716	0.896973	36.8896	8.19189
M1D3Q7	Uncharacterized protein OS=Solanum tuberosum GN=PGSC0003DMG400031388 PE=4 SV=1 - [M1D3Q7_SOLTU]	Protein not found	Protein not found				22.86	4	Protein not found	1.02331	11.2869	0.999096	10.9132	0.936837	5.98681	0.933764	7.45098	1.05923	12.0957	0.998443	12.3256	1.07338	10.2839	0.993463	12.0813	19.5638	6.29053
E0XN34	Alpha-mannosidase OS=Solanum lycopersicum GN=LOC100500729 PE=2 SV=1 - [E0XN34_SOLLC]	Pf01074; Pf07748; Pf09261	[GO:0003824]; GO:0003674 [GO:0004553]; GO:0016798; GO:0016787; GO:0003824; GO:0003674 [GO:0004559]; GO:0015923; GO:0004553; GO:0016798; GO:0016787; GO:0003824; GO:0003674 [GO:0005975]; GO:0044238; GO:0008152; GO:0008150 [GO:0006013]; GO:0019318; GO:0005996; GO:0005975; GO:0044238; GO:0008152; GO:0008150 [GO:0008152]; GO:0008150 [GO:0008270]; GO:0046914; GO:0046872; GO:0043169; GO:0043167; GO:0005…	catalytic activity; metal ion binding		metabolic process	4.57	2	Pf01074; Pf07748; Pf09261	0.980495	2.29674	0.994971	4.46754	0.964536	2.4533	0.966935	7.46076	0.922097	13.0718	1.06334	6.43922	1.09492	10.056	1.02279	4.15729	116.409	6.62451
M1B4J2	Uncharacterized protein OS=Solanum tuberosum GN=PGSC0003DMG400014243 PE=4 SV=1 - [M1B4J2_SOLTU]	Protein not found	Protein not found				12.54	4	Protein not found	0.915701	3.66774	1.05586	7.88213	1.01859	9.83815	1.00968	8.00133	0.961798	16.0181	1.06007	8.1857	0.999585	9.09111	0.941154	8.04477	35.4642	7.06396
M1A483	T-complex protein 1 subunit delta OS=Solanum tuberosum GN=PGSC0003DMG400005665 PE=3 SV=1 - [M1A483_SOLTU]	Protein not found	Protein not found				16.14	7	Protein not found	0.949654	7.05281	0.998601	7.32084	0.978882	19.6706	0.948229	8.58232	1.07764	12.1665	1.00993	10.0468	1.08509	9.12676	1.032	20.1155	57.9532	7.1665
Q5BN14	Pyruvate decarboxylase 1 (Fragment) OS=Petunia hybrida GN=PDC1 PE=2 SV=1 - [Q5BN14_PETHY]	Pf00205; Pf02775; Pf02776	[GO:0000287]; GO:0046872; GO:0043169; GO:0043167; GO:0005488; GO:0003674 [GO:0003824]; GO:0003674 [GO:0004737]; GO:0016831; GO:0016830; GO:0016829; GO:0003824; GO:0003674 [GO:0008152]; GO:0008150 [GO:0016829]; GO:0003824; GO:0003674 [GO:0016831]; GO:0016830; GO:0016829; GO:0003824; GO:0003674 [GO:0030976]; GO:0019842; GO:0043168; GO:0043169; GO:0050662; GO:0097159; GO:1901363; GO:0036094; GO:0043…	metal ion binding; catalytic activity		metabolic process	7.69	2	Pf00205; Pf02775; Pf02776	0.904423	2.41127	0.924853	6.39207	1.04378	3.37457	1.08111	3.43232	1.12149	8.02582	1.023	4.31711	1.17675	8.41046	0.884744	22.1223	54.4183	6.30322
K4AZX9	Uncharacterized protein OS=Solanum lycopersicum GN=Solyc01g095900.2 PE=4 SV=1 - [K4AZX9_SOLLC]	Pf12807	[GO:0016021]; GO:0031224; GO:0044425; GO:0005575; GO:0016020		membrane		3.32	4	Pf12807	1.03136	4.28222	0.968954	2.46336	1.03182	16.7392	0.990443	3.78681	1.11299	5.66941	0.927263	1.33672	0.813826	11.1042	1.25348	12.3544	208.877	6.93213
K4CSA9	Uncharacterized protein OS=Solanum lycopersicum GN=Solyc09g018450.2 PE=3 SV=1 - [K4CSA9_SOLLC]	Pf00899; Pf02134; Pf09358; Pf10585	[GO:0016021]; GO:0031224; GO:0044425; GO:0005575; GO:0016020		membrane		4.43	5	Pf00899; Pf02134; Pf09358; Pf10585	0.979493	4.83986	0.956027	2.83824	1.08137	1.84206	0.965641	3.7762	0.956234	11.6499	1.02167	3.06885	1.04878	5.47898	1.00585	3.21271	120.381	5.16064
Q9LKG0	Putative vacuolar proton ATPase subunit E (Fragment) OS=Solanum lycopersicum PE=2 SV=1 - [Q9LKG0_SOLLC]	Pf01991	[GO:0015991]; GO:0015988; GO:0015992; GO:0034220; GO:0006818; GO:0015672; GO:0006811; GO:0055085; GO:0006810; GO:0006812; GO:0009987; GO:0051234; GO:0008150; GO:0051179 [GO:0033178]; GO:0016469; GO:0043234; GO:0044425; GO:0032991; GO:0005575; GO:0016020 [GO:0046961]; GO:0015078; GO:0019829; GO:0015077; GO:0008324; GO:0042625; GO:0022890; GO:0015075; GO:0042626; GO:0022891; GO:0015405; GO:0016820;…	catalytic activity; transporter activity	membrane	transport	21.1	5	Pf01991	1.01827	4.9319	1.02429	1.68393	1.05203	8.189	0.927165	3.05471	0.89838	10.3565	1.01709	7.22193	1.06994	10.3363	0.915267	7.68004	27.1143	7.09326
Q1KTH0	Mitochondrial ATP synthesis coupled proton transport protein (Fragment) OS=Capsicum annuum GN=At3g58730 PE=4 SV=1 - [Q1KTH0_CAPAN]	Pf01813	[GO:0015991]; GO:0015988; GO:0015992; GO:0034220; GO:0006818; GO:0015672; GO:0006811; GO:0055085; GO:0006810; GO:0006812; GO:0009987; GO:0051234; GO:0008150; GO:0051179 [GO:0033178]; GO:0016469; GO:0043234; GO:0044425; GO:0032991; GO:0005575; GO:0016020 [GO:0042626]; GO:0015405; GO:0016820; GO:0043492; GO:0015399; GO:0016817; GO:0022857; GO:0042623; GO:0022804; GO:0016787; GO:0005215; GO:0016887;…	catalytic activity; transporter activity	membrane	transport	20.63	1	Pf01813	1.01131		1.06536		1.00073		0.860629		0.947936		1.02792		1.12969		0.911254		17.5925	9.80322
M1CCD0	Uncharacterized protein OS=Solanum tuberosum GN=PGSC0003DMG400025034 PE=4 SV=1 - [M1CCD0_SOLTU]	Protein not found	Protein not found				18.72	3	Protein not found	1.0942	8.75041	1.10787	2.41703	1.02019	5.63273	0.982855	5.17092	0.881719	4.81898	1.02755	8.5877	0.927193	6.80824	0.905995	5.50916	20.2875	9.12939
M1BWE4	Uncharacterized protein OS=Solanum tuberosum GN=PGSC0003DMG400021144 PE=4 SV=1 - [M1BWE4_SOLTU]	Protein not found	Protein not found				11.84	2	Protein not found	0.944884	11.2673	1.05828	12.1489	0.972398	8.39756	0.966943	12.2511	0.906469	12.361	1.03754	6.31055	1.115	13.0073	0.979646	22.1101	24.9142	9.36377
M1CVZ7	Delta-aminolevulinic acid dehydratase OS=Solanum tuberosum GN=PGSC0003DMG400029545 PE=3 SV=1 - [M1CVZ7_SOLTU]	Protein not found	Protein not found				14.19	5	Protein not found	1.00678	8.76286	0.992228	8.24158	1.03769	7.20588	1.13131	11.8264	1.04639	17.882	0.967734	8.99373	0.906234	9.8083	1.03443	18.0548	46.8459	7.35693
M1BFP7	Uncharacterized protein OS=Solanum tuberosum GN=PGSC0003DMG400017144 PE=3 SV=1 - [M1BFP7_SOLTU]	Protein not found	Protein not found				10.55	4	Protein not found	0.958433	5.16116	0.956324	5.52516	0.995784	15.2606	0.948285	8.313	1.0293	8.55952	1.01305	10.3295	1.0283	12.7717	1.10048	24.3535	52.3501	6.43018
M0ZHD0	Uncharacterized protein OS=Solanum tuberosum GN=PGSC0003DMG400000302 PE=4 SV=1 - [M0ZHD0_SOLTU]	Protein not found	Protein not found				14.72	4	Protein not found	0.972935	8.34978	1.01843	9.78272	1.09525	6.45604	1.01705	10.3651	0.946678	6.50915	1.04865	6.96553	0.996214	7.25011	0.975174	12.2366	39.9684	7.73779
M1CHJ4	Glutathione peroxidase OS=Solanum tuberosum GN=PGSC0003DMG400026281 PE=3 SV=1 - [M1CHJ4_SOLTU]	Protein not found	Protein not found				26.05	5	Protein not found	1.07341	15.283	0.990596	15.2169	1.02638	5.71993	0.970165	11.8659	0.910773	13.025	1.00279	6.8595	0.976203	10.9718	0.949526	10.1624	26.1373	8.86572
M1D2J3	Uncharacterized protein OS=Solanum tuberosum GN=PGSC0003DMG400031093 PE=3 SV=1 - [M1D2J3_SOLTU]	Protein not found	Protein not found				12.27	1	Protein not found	1.05239		1.05975		1.09695		0.846528		0.815652		1.0946		1.11311		0.835863		25.53	6.15088
M1CN04	Glutamate dehydrogenase OS=Solanum tuberosum GN=PGSC0003DMG400027589 PE=3 SV=1 - [M1CN04_SOLTU]	Protein not found	Protein not found				12.65	3	Protein not found	1.02455	4.36822	1.02815	3.84604	0.992327	7.45753	0.96921	5.95596	0.963149	10.8999	1.05715	5.71962	1.11995	5.8189	0.822241	11.2274	44.6597	6.94678
M1D577	Uncharacterized protein OS=Solanum tuberosum GN=PGSC0003DMG400032146 PE=4 SV=1 - [M1D577_SOLTU]	Protein not found	Protein not found				9.69	5	Protein not found	1.05717	4.79352	1.07043	5.61368	1.00628	10.2151	1.02989	7.91175	0.951501	14.366	1.00528	8.2377	1.00103	8.69748	1.04579	11.9184	59.2693	7.59131
P42055	Mitochondrial outer membrane protein porin of 34 kDa OS=Solanum tuberosum PE=1 SV=2 - [VDAC1_SOLTU]	Pf01459	[GO:0005739]; GO:0043231; GO:0044444; GO:0043227; GO:0043229; GO:0005737; GO:0044424; GO:0043226; GO:0005622; GO:0044464; GO:0005575; GO:0005623 [GO:0005741]; GO:0031966; GO:0031968; GO:0005740; GO:0031090; GO:0044429; GO:0019867; GO:0031967; GO:0044424; GO:0016020; GO:0043227; GO:0044422; GO:0005739; GO:0044444; GO:0044446; GO:0031975; GO:0005622; GO:0044464; GO:0005575; GO:0043226; GO:0043231; …	transporter activity	cytoplasm; mitochondrion; membrane	transport; regulation of biological process	19.57	2	Pf01459	1.1061	6.33164	0.994518	4.07952	1.0804	8.59597	1.07766	9.37358	0.929331	8.65356	1.07315	6.02699	0.979874	2.88045	0.874887	9.15122	29.5553	8.60205
P46300	40S ribosomal protein S4 OS=Solanum tuberosum GN=RPS4 PE=2 SV=1 - [RS4_SOLTU]	Pf00900; Pf08071	[GO:0003723]; GO:0003676; GO:0097159; GO:1901363; GO:0005488; GO:0003674 [GO:0003735]; GO:0005198; GO:0003674 [GO:0005622]; GO:0044464; GO:0005575; GO:0005623 [GO:0005737]; GO:0044424; GO:0005622; GO:0044464; GO:0005575; GO:0005623 [GO:0005840]; GO:0030529; GO:0043232; GO:0044444; GO:0032991; GO:0044424; GO:0043228; GO:0043229; GO:0005737; GO:0005575; GO:0005622; GO:0044464; GO:0043226; GO:000562…	RNA binding; structural molecule activity	cytoplasm; ribosome	metabolic process	17.05	2	Pf00900; Pf08071	1.02704	8.63571	0.948916	8.20137	1.00898	13.3622	1.10162	2.37244	0.92382	0.751194	1.12254	0.192481	1.00581	10.1256	0.88237	0.0377216	29.9392	10.2866
Q9FR30	Ripening regulated protein DDTFR10 OS=Solanum lycopersicum GN=DDTFR10 PE=2 SV=1 - [Q9FR30_SOLLC]	Pf00736	[GO:0003746]; GO:0008135; GO:0003723; GO:0003676; GO:0097159; GO:1901363; GO:0005488; GO:0003674 [GO:0005853]; GO:0043234; GO:0044444; GO:0032991; GO:0005737; GO:0044424; GO:0005575; GO:0005622; GO:0044464; GO:0005623 [GO:0006412]; GO:0010467; GO:0034645; GO:0044267; GO:0043170; GO:0009059; GO:0044249; GO:0044260; GO:0019538; GO:0008152; GO:0009058; GO:0044237; GO:0044238; GO:0008150; GO:0009987 …	RNA binding	cytoplasm	metabolic process	19.02	3	Pf00736	1.12371	4.60041	1.01255	7.90731	1.04035	4.74006	1.01522	17.963	0.940944	1.93727	1.00829	4.1866	0.987422	14.7314	0.922344	10.7067	22.1802	4.84326
C0KFW7	COSII_At1g32130 (Fragment) OS=Solanum albornozii PE=4 SV=1 - [C0KFW7_9SOLN]	Protein not found	Protein not found				20.75	1	Protein not found	0.998986	2.60492	0.959683	16.3735	1.0875	5.16461	0.915543	15.3512	0.953161	8.96077	1.17847	16.9972	1.00101	10.2168	0.895628	2.7443	24.1613	4.41162
M1CGF6	T-complex protein 1 subunit alpha OS=Solanum tuberosum GN=PGSC0003DMG400026026 PE=3 SV=1 - [M1CGF6_SOLTU]	Protein not found	Protein not found				5.5	3	Protein not found	0.984919	14.1229	0.955433	9.17444	1.02263	7.63873	1.00921	2.30055	0.920373	2.62877	1.05661	3.23784	1.05766	6.08093	0.886805	10.8048	59.1829	6.354
K4ATA6	Uncharacterized protein OS=Solanum lycopersicum GN=Solyc01g009100.2 PE=3 SV=1 - [K4ATA6_SOLLC]	Pf01248					42.86	1	Pf01248	0.920794	15.1888	0.955932	1.57494	0.878729	14.0541	0.895224	6.51691	1.13056	2.50477	1.1051	3.21617	1.20368	14.6772	1.01196	6.44954	12.3525	9.5542
K4AYP1	Uncharacterized protein OS=Solanum lycopersicum GN=Solyc01g088510.2 PE=3 SV=1 - [K4AYP1_SOLLC]	Pf00350; Pf01031; Pf02212					15.04	6	Pf00350; Pf01031; Pf02212	1.04388	8.47905	1.01912	7.2028	1.042	5.38534	1.06398	9.92565	1.02566	11.0362	0.949327	9.76831	0.984324	11.2499	0.938894	5.44604	57.5441	7.76709
Q6E4P3	Carotenoid cleavage dioxygenase 1 OS=Petunia hybrida GN=CCD1 PE=2 SV=1 - [Q6E4P3_PETHY]	Pf03055	[GO:0016702]; GO:0016701; GO:0051213; GO:0016491; GO:0003824; GO:0003674	catalytic activity			11.9	6	Pf03055	1.02039	18.2342	0.983761	4.81179	1.03417	29.5236	1.01623	8.93589	0.961035	13.0404	0.964959	10.6743	0.985224	5.95464	0.980683	9.63793	61.2721	6.26514
M1BKE8	Uncharacterized protein OS=Solanum tuberosum GN=PGSC0003DMG400018351 PE=4 SV=1 - [M1BKE8_SOLTU]	Protein not found	Protein not found				19.01	3	Protein not found	0.965706	7.88418	1.03301	8.65247	1.09583	7.50111	1.03064	10.944	1.03213	10.136	0.95788	8.63695	0.954183	11.5258	0.974917	10.7146	31.34	8.06006
H9C956	3-deoxy-D-arabino-heptulosonate 7-phosphate synthase (Fragment) OS=Nicotiana benthamiana GN=DAHPS PE=2 SV=1 - [H9C956_NICBE]	Pf01474	[GO:0003849]; GO:0016765; GO:0016740; GO:0003824; GO:0003674 [GO:0009073]; GO:0008652; GO:0009072; GO:0019438; GO:1901362; GO:0006520; GO:0046394; GO:0006725; GO:1901360; GO:0044249; GO:0009058; GO:0019752; GO:0044238; GO:0016053; GO:0044237; GO:0071704; GO:0008152; GO:0043436; GO:0006082; GO:0044283; GO:0009987; GO:0044710; GO:0008150; GO:0042180; GO:0044281; GO:0044711 [GO:0016021]; GO:0031224;…	catalytic activity	membrane	metabolic process	7.93	1	Pf01474	1.06292		1.06101		1.10717		0.971491		1.0174		0.913455		0.972182		0.919974		52.9049	8.27979
M1BPE8	Uncharacterized protein OS=Solanum tuberosum GN=PGSC0003DMG400019363 PE=3 SV=1 - [M1BPE8_SOLTU]	Protein not found	Protein not found				14.23	4	Protein not found	1.04958	8.83002	0.972873	6.29296	1.02724	7.6034	1.06633	7.89482	0.949173	11.3344	1.00579	8.82945	0.940713	11.4009	0.995461	25.4779	29.9789	9.26123
M1AJW6	Uncharacterized protein OS=Solanum tuberosum GN=PGSC0003DMG400009401 PE=3 SV=1 - [M1AJW6_SOLTU]	Protein not found	Protein not found				23.5	0	Protein not found																	24.0772	5.94775
K4BL84	Uncharacterized protein OS=Solanum lycopersicum GN=Solyc03g115820.2 PE=4 SV=1 - [K4BL84_SOLLC]	Pf00834	[GO:0016021]; GO:0031224; GO:0044425; GO:0005575; GO:0016020		membrane		14.54	2	Pf00834	1.01851	11.996	1.17661	9.32248	0.972395	1.72615	0.885268	4.79528	0.844814	14.4185	1.0431	3.2127	0.999599	5.4053	0.933332	20.5168	29.8278	7.89893
P09974	Photosystem II reaction center protein Z OS=Nicotiana tabacum GN=psbZ PE=1 SV=1 - [PSBZ_TOBAC]	Protein not found	Protein not found				2.3	2	Protein not found	1.09453	12.7471	0.841114	13.9833	1.09337	12.1102	1.10148	12.051	1.06966	17.6937	0.835581	8.23769	0.993416	8.94576	1.10217	18.6929	243.322	7.91357
K4BAF3	Phosphoserine aminotransferase OS=Solanum lycopersicum GN=Solyc02g082830.1 PE=3 SV=1 - [K4BAF3_SOLLC]	Pf00266					11.11	4	Pf00266	1.02074	8.71393	0.957633	6.97258	0.904641	14.4385	0.995247	6.38161	1.06529	16.4546	0.948446	6.84872	1.05683	7.35731	1.12047	27.7196	47.1888	7.91357
M1CFZ0	N-acetyl-gamma-glutamyl-phosphate reductase OS=Solanum tuberosum GN=PGSC0003DMG402025903 PE=3 SV=1 - [M1CFZ0_SOLTU]	Protein not found	Protein not found				14.64	4	Protein not found	1.02618	4.73801	1.00505	1.51976	1.00983	4.6057	0.999398	4.70496	1.06765	8.11592	1.02082	6.2279	0.961687	6.40132	0.985299	6.63112	44.154	7.81104
M1BPR5	Uncharacterized protein OS=Solanum tuberosum GN=PGSC0003DMG400019448 PE=3 SV=1 - [M1BPR5_SOLTU]	Protein not found	Protein not found				10.27	4	Protein not found	1.05923	1.18273	1.08231	2.24175	1.15211	5.26274	0.887094	7.35431	0.898963	5.42246	1.05404	5.20874	0.97549	3.54035	0.87925	6.5641	31.0414	6.41748
M1C6Z9	Uncharacterized protein OS=Solanum tuberosum GN=PGSC0003DMG401023760 PE=4 SV=1 - [M1C6Z9_SOLTU]	Protein not found	Protein not found				11.97	4	Protein not found	0.983211	8.71252	1.00613	12.316	1.02332	12.0537	1.02757	11.8316	0.928927	9.17935	1.03125	8.15059	0.976548	10.5957	0.989946	13.1539	37.329	4.53857
M1CCS3	UDP-glucose 6-dehydrogenase OS=Solanum tuberosum GN=PGSC0003DMG400025137 PE=3 SV=1 - [M1CCS3_SOLTU]	Protein not found	Protein not found				13.79	1	Protein not found	0.937374		0.949558		0.935107		0.912788		1.15168		1.06512		1.21844		0.809056		51.4035	6.45557
K4ASB8	Uncharacterized protein OS=Solanum lycopersicum GN=Solyc01g005520.2 PE=4 SV=1 - [K4ASB8_SOLLC]						12.73	3		1.03206	9.63107	1.02326	3.6628	1.06427	7.74869	1.03231	8.60274	0.822123	12.2056	1.05059	12.7524	1.03004	3.76604	0.874602	2.96274	37.0988	7.63525
M1CTP6	Uncharacterized protein OS=Solanum tuberosum GN=PGSC0003DMG400028931 PE=4 SV=1 - [M1CTP6_SOLTU]	Protein not found	Protein not found				19.08	2	Protein not found	1.11854	7.08355	1.06694	4.97213	0.988896	12.8968	0.918686	7.4333	0.92905	6.89753	1.03953	8.7394	0.958455	9.18859	0.996255	2.13365	30.677	5.85889
M1BGN4	Uncharacterized protein OS=Solanum tuberosum GN=PGSC0003DMG401017380 PE=3 SV=1 - [M1BGN4_SOLTU]	Protein not found	Protein not found				15.84	5	Protein not found	1.00402	3.76418	1.0481	10.7503	0.963549	8.8291	1.01123	13.0961	1.05992	3.02492	0.979756	4.47423	0.954905	5.36787	0.953274	11.3494	41.3005	6.88818
K4CPC2	Uncharacterized protein OS=Solanum lycopersicum GN=Solyc08g081250.2 PE=4 SV=1 - [K4CPC2_SOLLC]	Pf01433; Pf11940					5.71	5	Pf01433; Pf11940	0.968939	5.22243	1.02334	6.1691	1.03487	7.86248	0.995326	7.99746	0.997855	10.2243	0.977268	11.3475	1.00409	8.42362	1.02742	12.6213	113.085	6.66846
Q42658	Dimethylallyltransferase OS=Capsicum annuum PE=2 SV=1 - [Q42658_CAPAN]	Pf00348	[GO:0004161]; GO:0004659; GO:0016765; GO:0016740; GO:0003824; GO:0003674 [GO:0008299]; GO:0006720; GO:0008610; GO:0044249; GO:0044255; GO:0006629; GO:0009058; GO:0044237; GO:0044238; GO:0008152; GO:0009987; GO:0008150 [GO:0016740]; GO:0003824; GO:0003674	catalytic activity		metabolic process	12.57	3	Pf00348	0.966801	4.45017	0.97472	7.73384	1.17132	10.613	1.01695	8.24037	0.994778	12.1285	1.01688	5.55721	1.08628	7.01191	0.888652	15.8269	39.515	5.41455
Q2V992	Mitochondrial processing peptidase-like OS=Solanum tuberosum PE=1 SV=1 - [Q2V992_SOLTU]	Pf00675; Pf05193	[GO:0003824]; GO:0003674 [GO:0004222]; GO:0004175; GO:0008237; GO:0070011; GO:0008233; GO:0016787; GO:0003824; GO:0003674 [GO:0006508]; GO:0019538; GO:0043170; GO:0044238; GO:0008152; GO:0008150 [GO:0008270]; GO:0046914; GO:0046872; GO:0043169; GO:0043167; GO:0005488; GO:0003674 [GO:0046872]; GO:0043169; GO:0043167; GO:0005488; GO:0003674	catalytic activity; metal ion binding		metabolic process	7.28	5	Pf00675; Pf05193	0.990196	10.3852	0.970582	6.73659	0.998854	8.49091	0.986088	7.96122	0.946751	16.4854	1.04643	6.55852	1.09721	6.4006	0.947913	16.6349	58.0695	6.16357
M0ZIV3	Uncharacterized protein OS=Solanum tuberosum GN=PGSC0003DMG400000614 PE=4 SV=1 - [M0ZIV3_SOLTU]	Protein not found	Protein not found				7.51	1	Protein not found	0.978873	0.432473	1.01594	9.06932	0.930052	4.02359	0.77268	16.4466	1.26038	12.5131	0.94098	2.81037	0.952074	22.5966	1.1755	1.34032	71.8607	5.49072
K4BS21	Uncharacterized protein OS=Solanum lycopersicum GN=Solyc04g050510.2 PE=4 SV=1 - [K4BS21_SOLLC]	Pf01602	[GO:0016021]; GO:0031224; GO:0044425; GO:0005575; GO:0016020		membrane		3.73	5	Pf01602	0.99549	1.3533	1.05933	7.78264	1.04421	8.05705	0.911558	8.72024	1.16264	21.5023	0.957313	2.31072	0.947547	3.23513	1.04204	1.36266	141.274	6.99072
Q944F3	Arabinosidase ARA-1 OS=Solanum lycopersicum GN=ARF1 PE=2 SV=1 - [Q944F3_SOLLC]	Pf02018; Pf06964	[GO:0016798]; GO:0016787; GO:0003824; GO:0003674 [GO:0046373]; GO:0019566; GO:0019321; GO:0005996; GO:0005975; GO:0044238; GO:0008152; GO:0008150 [GO:0046556]; GO:0004553; GO:0016798; GO:0016787; GO:0003824; GO:0003674	catalytic activity		metabolic process	5.64	3	Pf02018; Pf06964	1.05227	6.4599	0.964425	5.35055	1.03379	11.5918	0.910261	5.2695	0.963861	9.39825	1.06359	4.44804	1.07838	5.98366	0.938805	11.0892	74.185	5.52881
B4ZFB8	Ribosomal protein S16 (Fragment) OS=Nolana werdermannii GN=rps16 PE=4 SV=1 - [B4ZFB8_9SOLA]	Protein not found	Protein not found				18.53	2	Protein not found	0.946649	8.9795	0.953666	9.32788	1.11439	8.13019	1.09454	2.66555	1.03835	4.40073	0.93752	13.089	0.930126	16.8117	1.04186	12.8223	27.7589	9.94971
M1BQR5	Uncharacterized protein OS=Solanum tuberosum GN=PGSC0003DMG400019701 PE=4 SV=1 - [M1BQR5_SOLTU]	Protein not found	Protein not found				13.38	6	Protein not found	0.915427	12.7458	0.965131	8.8752	1.00636	5.71568	0.932152	5.91362	0.973316	11.6046	1.03615	4.45658	1.15288	6.62084	1.02498	17.7334	47.0167	7.85498
M0ZZG9	Uncharacterized protein OS=Solanum tuberosum GN=PGSC0003DMG400004454 PE=4 SV=1 - [M0ZZG9_SOLTU]	Protein not found	Protein not found				7.77	2	Protein not found	0.952396	8.52088	1.03962	5.00755	1.03257	5.60206	1.00387	4.38654	1.03225	5.87275	0.971248	6.6852	0.941462	7.64025	1.0923	4.83851	32.6238	7.10791
M1B1N5	Uncharacterized protein OS=Solanum tuberosum GN=PGSC0003DMG400013460 PE=3 SV=1 - [M1B1N5_SOLTU]	Protein not found	Protein not found				31.87	1	Protein not found	1.18036		1.21768		1.03421		0.887076		1.50414		0.790793		0.404692		1.14516		16.9336	4.88135
M1CN89	Uncharacterized protein OS=Solanum tuberosum GN=PGSC0003DMG400027667 PE=3 SV=1 - [M1CN89_SOLTU]	Protein not found	Protein not found				13.33	1	Protein not found																	34.4499	9.39307
M1BIE3	Uncharacterized protein OS=Solanum tuberosum GN=PGSC0003DMG400017809 PE=4 SV=1 - [M1BIE3_SOLTU]	Protein not found	Protein not found				18.12	4	Protein not found	0.951252	8.79892	1.03493	5.08999	0.961174	12.4844	1.04523	12.7226	1.03716	21.2289	1.03186	10.0646	0.965517	10.6563	0.990124	23.3269	29.9385	6.55127
K4BYA6	Uncharacterized protein OS=Solanum lycopersicum GN=Solyc05g013850.2 PE=4 SV=1 - [K4BYA6_SOLLC]		[GO:0016021]; GO:0031224; GO:0044425; GO:0005575; GO:0016020		membrane		4.78	4		0.864055	14.8067	1.07289	2.80864	1.00351	5.02243	0.878368	6.45054	0.884742	10.4439	1.0381	7.3954	1.19377	8.9395	0.965208	17.2156	90.655	6.96143
M1A0I0	Uncharacterized protein OS=Solanum tuberosum GN=PGSC0003DMG400004704 PE=4 SV=1 - [M1A0I0_SOLTU]	Protein not found	Protein not found				17.08	2	Protein not found	0.921531	5.28279	0.933052	7.36697	0.912209	5.64391	0.971927	6.73576	1.14154	10.9162	0.890787	5.36653	1.06819	13.325	1.23178	13.3838	44.2917	9.21729
Q42891	Lactoylglutathione lyase OS=Solanum lycopersicum GN=GLX1 PE=2 SV=1 - [LGUL_SOLLC]	Protein not found	Protein not found				22.22	5	Protein not found	0.982695	6.64491	1.00198	1.00428	1.01434	4.55869	1.0401	9.49541	0.965433	6.70927	1.08574	5.37096	1.05452	4.53601	0.909487	7.73451	20.331	5.42725
K4D054	Uncharacterized protein OS=Solanum lycopersicum GN=Solyc10g047950.1 PE=4 SV=1 - [K4D054_SOLLC]	Pf00719					11.22	2	Pf00719	1.08446	3.91485	0.998054	3.57226	1.0344	6.91243	0.992502	2.73832	0.93347	6.55039	0.97858	4.49802	0.981724	11.0067	0.966872	6.06141	32.5797	5.98584
M1BAK9	Uncharacterized protein OS=Solanum tuberosum GN=PGSC0003DMG400015808 PE=3 SV=1 - [M1BAK9_SOLTU]	Protein not found	Protein not found				11.84	1	Protein not found	1.07597		1.05613		0.886786		1.11092		1.12583		0.845753		0.7576		1.32378		47.8788	7.98682
Q8SAG2	Thioredoxin peroxidase OS=Capsicum annuum PE=2 SV=1 - [Q8SAG2_CAPAN]	Pf00578; Pf08534	[GO:0004601]; GO:0016209; GO:0016684; GO:0003674; GO:0016491; GO:0003824 [GO:0016209]; GO:0003674 [GO:0016491]; GO:0003824; GO:0003674 [GO:0055114]; GO:0044710; GO:0008152; GO:0008150	antioxidant activity; catalytic activity		metabolic process	15.43	3	Pf00578; Pf08534	1.14311	6.94943	1.02721	4.47733	1.03235	5.6447	0.919684	6.38602	0.832423	9.12581	1.07541	3.00136	1.08348	4.75729	0.822812	8.26991	17.3951	6.53662
M1CAQ4	Uncharacterized protein OS=Solanum tuberosum GN=PGSC0003DMG400024696 PE=4 SV=1 - [M1CAQ4_SOLTU]	Protein not found	Protein not found				14.74	3	Protein not found	1.07549	4.19529	1.00321	4.82293	1.06456	3.16655	0.948324	7.4386	0.952826	6.80264	1.05697	7.23881	0.982262	5.32341	0.878366	6.09059	26.0274	5.79541
M1B5Q4	Uncharacterized protein OS=Solanum tuberosum GN=PGSC0003DMG400014540 PE=4 SV=1 - [M1B5Q4_SOLTU]	Protein not found	Protein not found				3.66	2	Protein not found	1.00705	10.4707	1.02993	4.05832	1.00046	8.27622	0.996284	7.09684	0.970489	8.20024	1.04142	6.91448	1.05074	6.84102	0.989877	7.01522	104.604	7.1665
B5LAW4	Putative pyruvate dehydrogenase E2 subunit OS=Capsicum annuum PE=2 SV=1 - [B5LAW4_CAPAN]	Pf00198; Pf00364; Pf02817	[GO:0008152]; GO:0008150 [GO:0016740]; GO:0003824; GO:0003674 [GO:0016746]; GO:0016740; GO:0003824; GO:0003674	catalytic activity		metabolic process	10.62	4	Pf00198; Pf00364; Pf02817	1.02281	9.41168	0.911733	6.21494	0.954626	7.21652	0.996269	11.9491	0.974627	18.2097	0.939659	10.8022	1.06764	20.2092	1.10805	13.9087	49.1078	7.94287
K4BV58	Uncharacterized protein OS=Solanum lycopersicum GN=Solyc04g079790.2 PE=3 SV=1 - [K4BV58_SOLLC]	Protein not found	Protein not found				14.69	1	Protein not found	1.10416		0.882533		0.931854		1.04889		1.02455		1.11907		0.97514		0.965533		19.6696	10.0376
M1ADI9	Uncharacterized protein OS=Solanum tuberosum GN=PGSC0003DMG400007907 PE=4 SV=1 - [M1ADI9_SOLTU]	Protein not found	Protein not found				5.56	1	Protein not found	1.06749		1.00123		1.14499		0.904641		0.895193		1.02556		1.107		0.801074		85.3212	8.04541
M1BPU5	Uncharacterized protein OS=Solanum tuberosum GN=PGSC0003DMG400019472 PE=4 SV=1 - [M1BPU5_SOLTU]	Protein not found	Protein not found				24.53	2	Protein not found	1.05219	5.27543	0.993043	7.38207	0.926353	11.2499	0.897787	8.13099	0.988664	10.1464	1.02146	9.4224	1.02219	9.83168	1.08215	15.6458	11.3637	4.70361
M1A6K1	Uncharacterized protein OS=Solanum tuberosum GN=PGSC0003DMG401006167 PE=4 SV=1 - [M1A6K1_SOLTU]	Protein not found	Protein not found				7.49	1	Protein not found	0.854706	7.0834	1.00254	10.6461	1.05164	10.6081	1.00873	3.02342	1.07791	2.39221	0.996957	6.10373	1.10945	4.38303	0.927133	6.59861	56.1293	8.35303
M1A0X2	Uncharacterized protein OS=Solanum tuberosum GN=PGSC0003DMG400004791 PE=3 SV=1 - [M1A0X2_SOLTU]	Protein not found	Protein not found				9.82	5	Protein not found	1.03497	9.78822	1.06094	3.47956	1.04866	8.50663	0.897055	6.24374	0.942743	9.47414	1.03457	5.46173	0.962381	7.36093	0.973236	10.8737	43.5674	6.80029
M1C5S7	Uncharacterized protein OS=Solanum tuberosum GN=PGSC0003DMG400023492 PE=4 SV=1 - [M1C5S7_SOLTU]	Protein not found	Protein not found				32.47	2	Protein not found	0.9982	4.76622	1.00706	10.6736	0.986261	7.86996	0.898987	6.79446	0.955388	13.0934	1.08741	12.5288	1.1424	12.0375	0.886219	14.2411	8.10007	5.36377
D4I6F6	Granule-bound starch synthase (Fragment) OS=Nicotiana otophora GN=waxy PE=4 SV=1 - [D4I6F6_NICOT]	Protein not found	Protein not found				17.92	1	Protein not found	1.00716	8.08371	1.022	8.41328	1.16379	8.51056	0.95076	14.3348	0.807382	17.1764	1.09025	2.81292	0.993152	2.0981	0.932876	9.40908	26.81	6.93213
Q38JI9	Uncharacterized protein OS=Solanum tuberosum GN=PGSC0003DMG400000720 PE=2 SV=1 - [Q38JI9_SOLTU]	Pf00009; Pf00025; Pf00071; Pf04670; Pf08477	[GO:0000166]; GO:0036094; GO:1901265; GO:0005488; GO:0097159; GO:1901363; GO:0003674 [GO:0003924]; GO:0017111; GO:0016462; GO:0016818; GO:0016817; GO:0016787; GO:0003824; GO:0003674 [GO:0005525]; GO:0032561; GO:0035639; GO:0019001; GO:0032555; GO:1901265; GO:0017076; GO:0032553; GO:0097159; GO:1901363; GO:0000166; GO:0005488; GO:0036094; GO:0003674 [GO:0005622]; GO:0044464; GO:0005575; GO:0005623…	nucleotide binding; catalytic activity	nucleus; cytoplasm	cell communication; regulation of biological process; response to stimulus; transport	19.9	4	Pf00009; Pf00025; Pf00071; Pf04670; Pf08477	0.982978	8.00223	1.07449	12.2409	0.904265	8.27889	1.26731	6.52234	1.24693	6.18206	0.995523	3.06498	0.590944	26.2732	1.11087	11.4199	22.9993	5.18604
K4BMH6	Uncharacterized protein OS=Solanum lycopersicum GN=Solyc03g120270.2 PE=4 SV=1 - [K4BMH6_SOLLC]	Pf00400; Pf04053	[GO:0016021]; GO:0031224; GO:0044425; GO:0005575; GO:0016020		membrane		5.02	4	Pf00400; Pf04053	1.03298	2.52761	0.993762	8.57541	1.01736	8.70204	0.962315	3.18144	1.02642	13.9602	0.96354	5.29397	1.01368	7.37711	1.05705	12.7896	103.544	4.95752
Q2XPW7	Alcohol dehydrogenase class III-like protein OS=Solanum tuberosum PE=2 SV=1 - [Q2XPW7_SOLTU]	Pf00107; Pf08240	[GO:0000166]; GO:0036094; GO:1901265; GO:0005488; GO:0097159; GO:1901363; GO:0003674 [GO:0006069]; GO:0006067; GO:0055114; GO:0034308; GO:0044710; GO:0006066; GO:0008152; GO:0044281; GO:0008150 [GO:0008270]; GO:0046914; GO:0046872; GO:0043169; GO:0043167; GO:0005488; GO:0003674 [GO:0016491]; GO:0003824; GO:0003674 [GO:0046872]; GO:0043169; GO:0043167; GO:0005488; GO:0003674 [GO:0051903]; GO:00166…	nucleotide binding; metal ion binding; catalytic activity		metabolic process	13.72	1	Pf00107; Pf08240	1.0488	2.56016	1.06126	5.15488	0.974473	7.18664	0.979088	6.63546	0.806577	8.01801	1.14276	10.2313	1.02017	13.541	0.938533	3.08804	40.6896	6.771
K4D7D1	Uncharacterized protein OS=Solanum lycopersicum GN=Solyc11g027880.1 PE=4 SV=1 - [K4D7D1_SOLLC]	Pf00650; Pf03765	[GO:0016021]; GO:0031224; GO:0044425; GO:0005575; GO:0016020		membrane		6.94	3	Pf00650; Pf03765	0.986077	4.05392	1.00042	3.66887	1.03521	3.52375	0.946061	5.70802	0.959477	5.3492	1.09528	6.33963	1.03503	2.45125	0.941229	10.1201	56.0549	5.13525
K4C7M5	Uncharacterized protein OS=Solanum lycopersicum GN=Solyc06g065970.1 PE=4 SV=1 - [K4C7M5_SOLLC]	Pf00234	[GO:0016021]; GO:0031224; GO:0044425; GO:0005575; GO:0016020		membrane		19.05	2	Pf00234	1.12501	13.5293	0.874206	8.0868	0.924004	7.7935	0.948968	10.7051	0.67659	13.4768	1.27811	9.49181	1.23198	13.0537	0.775034	12.7156	12.8317	7.78174
M1ADI8	Uncharacterized protein OS=Solanum tuberosum GN=PGSC0003DMG400007906 PE=4 SV=1 - [M1ADI8_SOLTU]	Protein not found	Protein not found				17.93	4	Protein not found	1.10582	8.69734	1.02288	11.669	1.06211	7.87077	1.13019	6.53449	1.14658	14.9568	0.82875	12.3536	0.813447	2.93503	1.06954	16.2046	19.95	7.78174
Q41440	Mitochondrial processing peptidase OS=Solanum tuberosum GN=MPP PE=2 SV=1 - [Q41440_SOLTU]	Pf00675; Pf05193	[GO:0003824]; GO:0003674 [GO:0004222]; GO:0004175; GO:0008237; GO:0070011; GO:0008233; GO:0016787; GO:0003824; GO:0003674 [GO:0006508]; GO:0019538; GO:0043170; GO:0044238; GO:0008152; GO:0008150 [GO:0008270]; GO:0046914; GO:0046872; GO:0043169; GO:0043167; GO:0005488; GO:0003674 [GO:0046872]; GO:0043169; GO:0043167; GO:0005488; GO:0003674	catalytic activity; metal ion binding		metabolic process	8.33	2	Pf00675; Pf05193	1.15018	23.1641	1.04067	7.94163	0.975587	1.80105	0.998885	11.9596	0.927631	18.1771	1.00589	7.0813	1.005	0.330926	0.868688	6.60835	54.5151	6.40479
M0ZXA0	Uncharacterized protein OS=Solanum tuberosum GN=PGSC0003DMG400003913 PE=4 SV=1 - [M0ZXA0_SOLTU]	Protein not found	Protein not found				6.75	2	Protein not found	1.05138	5.02656	1.02641	4.30477	0.878693	8.14953	0.970509	11.5475	1.04447	14.6753	0.975032	15.0636	0.963364	12.3262	1.22385	15.1214	65.6673	7.45947
M9WR14	DIM (Fragment) OS=Petunia hybrida PE=2 SV=1 - [M9WR14_PETHY]	Protein not found	Protein not found				9.07	3	Protein not found	0.912449	8.2961	0.94	3.21831	0.963189	7.13115	0.984032	21.1947	0.969468	12.5303	1.02829	10.8033	1.05306	6.5963	0.989945	12.3391	53.6668	8.93896
K4D9P9	Uncharacterized protein OS=Solanum lycopersicum GN=Solyc11g066410.1 PE=3 SV=1 - [K4D9P9_SOLLC]	Pf01281; Pf03948					18.75	3	Pf01281; Pf03948	1.11866	2.65524	0.98182	2.33456	0.972856	5.3477	1.07912	5.36359	0.910083	6.23749	1.10325	6.3587	0.963864	7.49519	0.94754	12.4485	21.6109	9.70068
K4CR67	Histone H2A OS=Solanum lycopersicum GN=Solyc09g010400.2 PE=3 SV=1 - [K4CR67_SOLLC]	Pf00125	[GO:0016021]; GO:0031224; GO:0044425; GO:0005575; GO:0016020		membrane		15.86	1	Pf00125	0.905481	10.7497	1.04168	9.67391	0.79633	10.1285	1.23133	14.0408	0.901204	15.086	1.33092	8.4824	0.906075	9.58445	0.950249	10.1864	15.3877	10.5356
M1A1S5	Uncharacterized protein OS=Solanum tuberosum GN=PGSC0003DMG400004980 PE=3 SV=1 - [M1A1S5_SOLTU]	Protein not found	Protein not found				27.38	4	Protein not found	1.08198	24.8726	1.00768	13.0982	1.06056	6.85995	0.991196	11.8582	0.882927	6.1711	1.10279	9.23176	0.95471	6.82386	1.01273	5.92069	18.3743	7.28369
M0ZH89	Uncharacterized protein OS=Solanum tuberosum GN=PGSC0003DMG400000276 PE=3 SV=1 - [M0ZH89_SOLTU]	Protein not found	Protein not found				10.53	1	Protein not found	1.13723		0.800253		1.0295		0.996805		1.07018		1.04925		1.02116		0.936893		34.4501	4.97021
M1CN24	Uncharacterized protein OS=Solanum tuberosum GN=PGSC0003DMG400027611 PE=3 SV=1 - [M1CN24_SOLTU]	Protein not found	Protein not found				15.56	1	Protein not found	0.981792	2.96066	0.973494	1.43804	1.07101	6.08508	1.11142	4.28168	0.944771	9.89501	0.997682	4.29173	0.929264	6.17716	1.08039	5.36241	27.9786	9.5249
M1B859	Uncharacterized protein OS=Solanum tuberosum GN=PGSC0003DMG400015215 PE=3 SV=1 - [M1B859_SOLTU]	Protein not found	Protein not found				27.96	4	Protein not found	1.01929	6.31266	0.945388	4.26115	0.963687	6.71969	0.966767	4.31182	1.13844	7.41494	0.960536	8.06576	0.961125	10.72	1.06722	7.22443	24.4551	4.79248
K4DDB1	Uncharacterized protein OS=Solanum lycopersicum GN=Solyc12g017830.1 PE=4 SV=1 - [K4DDB1_SOLLC]	Pf01369; Pf05621; Pf09324; Pf12783	[GO:0016021]; GO:0031224; GO:0044425; GO:0005575; GO:0016020		membrane		1.58	3	Pf01369; Pf05621; Pf09324; Pf12783	1.19943	13.1087	1.00423	9.14604	0.96364	6.51706	0.751959	34.6943	1.00673	20.6091	0.973508	3.94778	1.1072	4.94191	1.02373	17.5451	196.172	5.45264
M1D6K2	Uncharacterized protein OS=Solanum tuberosum GN=PGSC0003DMG400033072 PE=4 SV=1 - [M1D6K2_SOLTU]	Protein not found	Protein not found				8.66	5	Protein not found	1.01256	10.415	1.0043	5.07522	1.05081	6.59841	0.980528	11.0915	0.936961	5.37186	0.991034	1.88187	1.01658	2.20658	1.01568	11.6582	61.4187	7.25439
K4C1Z0	Uncharacterized protein OS=Solanum lycopersicum GN=Solyc05g053100.2 PE=3 SV=1 - [K4C1Z0_SOLLC]	Pf00070; Pf00890; Pf02852; Pf07992	[GO:0016021]; GO:0031224; GO:0044425; GO:0005575; GO:0016020		membrane		8.23	5	Pf00070; Pf00890; Pf02852; Pf07992	0.994513	7.43904	0.951594	14.538	0.980072	3.95592	1.02166	10.655	0.958047	7.70806	1.04801	4.88606	0.981883	12.4295	1.04187	14.3278	61.2451	7.06396
Q8W1A7	Aquaporin-like protein OS=Petunia hybrida GN=PIP2;2 PE=2 SV=1 - [Q8W1A7_PETHY]	Pf00230	[GO:0005215]; GO:0003674 [GO:0006810]; GO:0051234; GO:0008150; GO:0051179 [GO:0006833]; GO:0042044; GO:0006810; GO:0051234; GO:0008150; GO:0051179 [GO:0016020]; GO:0005575 [GO:0016021]; GO:0031224; GO:0044425; GO:0005575; GO:0016020 [GO:0055085]; GO:0006810; GO:0009987; GO:0051234; GO:0008150; GO:0051179	transporter activity	membrane	transport	12.11	2	Pf00230	1.03697	4.5833	0.973489	4.08337	1.00804	9.66027	0.877504	10.2051	0.912566	12.9499	1.1241	10.2779	1.11311	4.57507	0.842367	3.74075	27.2614	9.45166
M1B9U2	Uncharacterized protein OS=Solanum tuberosum GN=PGSC0003DMG400015641 PE=3 SV=1 - [M1B9U2_SOLTU]	Protein not found	Protein not found				18.21	1	Protein not found	1.07728	2.89609	0.99894	1.66434	1.03852	4.40896	1.06886	9.70167	0.842671	1.18145	1.05986	0.373735	0.967378	0.220356	0.866856	8.45859	30.5227	10.5063
K4BB47	Uncharacterized protein OS=Solanum lycopersicum GN=Solyc02g085350.2 PE=4 SV=1 - [K4BB47_SOLLC]	Pf00890; Pf02910	[GO:0016021]; GO:0031224; GO:0044425; GO:0005575; GO:0016020		membrane		7.63	4	Pf00890; Pf02910	0.997745	7.93864	0.968374	5.61002	1.0504	10.792	0.989032	1.83911	0.980722	8.2567	1.05554	6.95722	0.9956	5.95135	0.997241	11.5373	69.1202	6.53662
K4C1Q9	Uncharacterized protein OS=Solanum lycopersicum GN=Solyc05g052280.2 PE=3 SV=1 - [K4C1Q9_SOLLC]	Protein not found	Protein not found				17.22	1	Protein not found	0.891145	14.7344	0.984733	6.12504	0.903991	9.36056	1.09597	8.91511	1.08357	22.668	0.925817	10.0405	0.997643	15.4757	1.35413	9.07827	19.4367	8.88037
K4BUA0	Uncharacterized protein OS=Solanum lycopersicum GN=Solyc04g076620.2 PE=4 SV=1 - [K4BUA0_SOLLC]	Pf00627; Pf00632; Pf06012; Pf06025	[GO:0016021]; GO:0031224; GO:0044425; GO:0005575; GO:0016020		membrane		1.75	6	Pf00627; Pf00632; Pf06012; Pf06025	1.00959	5.4101	0.991801	5.86408	0.956815	5.05775	0.945135	10.8089	1.08949	8.23388	0.927063	6.62471	1.06758	18.7733	1.16421	15.3659	397.005	5.13525
M1CRA9	Uncharacterized protein OS=Solanum tuberosum GN=PGSC0003DMG400028384 PE=4 SV=1 - [M1CRA9_SOLTU]	Protein not found	Protein not found				2.72	2	Protein not found	1.11113	4.99011	0.99748	2.91562	0.992473	6.05554	0.986139	7.20687	0.706484	4.88172	1.04426	3.55406	1.16642	6.82388	0.936164	7.90379	57.8407	6.3667
K4BPJ4	Uncharacterized protein OS=Solanum lycopersicum GN=Solyc04g011400.2 PE=4 SV=1 - [K4BPJ4_SOLLC]	Protein not found	Protein not found				20.63	2	Protein not found	1.03566	2.10367	1.03266	6.68941	1.02811	6.70512	0.991455	7.14607	0.940792	6.11126	1.01733	3.38484	1.0158	2.88039	0.9879	6.02107	25.4303	9.59814
K4C192	Uncharacterized protein OS=Solanum lycopersicum GN=Solyc05g050600.2 PE=3 SV=1 - [K4C192_SOLLC]	Pf00350; Pf01031; Pf02212					7.22	3	Pf00350; Pf01031; Pf02212	1.03394	9.16886	0.964806	6.24048	1.07859	8.66822	1.03156	15.2099	1.03081	6.85729	1.02351	9.70609	0.981975	9.62894	0.958912	13.9283	68.2277	7.79639
M1CC94	Histone H2A OS=Solanum tuberosum GN=PGSC0003DMG400025012 PE=3 SV=1 - [M1CC94_SOLTU]	Protein not found	Protein not found				17.42	2	Protein not found	1.00016	11.1343	1.04693	11.4238	0.949391	11.7642	1.10888	8.6066	0.922754	11.9572	1.01733	7.69974	1.05097	9.98623	0.924659	16.7861	13.8545	10.0522
M9T025	Dihydroflavonol 4-reductase OS=Petunia hybrida GN=DFR3 PE=2 SV=1 - [M9T025_PETHY]	Protein not found	Protein not found				13.39	2	Protein not found	1.03536	9.26806	0.998601	7.02371	0.919784	8.91103	0.964666	8.68853	1.01858	10.1105	0.94814	4.04594	1.0386	4.06509	1.11977	5.85818	38.7146	5.93506
M0ZI96	Uncharacterized protein OS=Solanum tuberosum GN=PGSC0003DMG400000494 PE=4 SV=1 - [M0ZI96_SOLTU]	Protein not found	Protein not found				11.86	4	Protein not found	0.966691	9.00194	1.06093	1.78009	1.06535	10.0172	0.982976	6.45173	1.04259	14.7643	0.978809	10.9615	0.857261	9.66315	1.09367	2.5479	45.6428	6.91748
M1AFU6	Uncharacterized protein OS=Solanum tuberosum GN=PGSC0003DMG400008492 PE=4 SV=1 - [M1AFU6_SOLTU]	Protein not found	Protein not found				11.38	5	Protein not found	1.03773	10.4236	1.01884	5.78287	0.960845	7.27089	0.93864	6.49855	0.840198	9.4656	1.0907	10.8992	1.18	8.69773	0.898399	13.9708	37.8886	8.74854
Q3HVK7	Glycoprotein-like protein OS=Solanum tuberosum GN=PGSC0003DMG400014700 PE=2 SV=1 - [Q3HVK7_SOLTU]	Pf01929	[GO:0003735]; GO:0005198; GO:0003674 [GO:0005622]; GO:0044464; GO:0005575; GO:0005623 [GO:0005840]; GO:0030529; GO:0043232; GO:0044444; GO:0032991; GO:0044424; GO:0043228; GO:0043229; GO:0005737; GO:0005575; GO:0005622; GO:0044464; GO:0043226; GO:0005623 [GO:0006412]; GO:0010467; GO:0034645; GO:0044267; GO:0043170; GO:0009059; GO:0044249; GO:0044260; GO:0019538; GO:0008152; GO:0009058; GO:0044237…	structural molecule activity	cytoplasm; ribosome	metabolic process	28.36	3	Pf01929	1.0292	6.39861	0.938689	3.23144	1.08703	5.40687	1.12599	12.3428	1.00667	11.3136	0.964996	11.5446	0.951383	5.48906	0.911059	13.3639	15.4056	10.4331
Q84UG8	UTP:alpha-D-glucose-1-phosphate uridylyltransferase OS=Solanum tuberosum PE=2 SV=1 - [Q84UG8_SOLTU]	Protein not found	Protein not found				25	1	Protein not found	1.0629		1.00724		0.994333		1.24581		1.13935		0.89955		0.677672		1.185		20.4756	5.93506
K4CWX0	Uncharacterized protein OS=Solanum lycopersicum GN=Solyc09g097980.2 PE=4 SV=1 - [K4CWX0_SOLLC]	Pf00248					13.68	1	Pf00248	1.04302	8.01181	1.08826	3.13131	1.0157	0.739316	1.0878	9.2633	0.85668	7.00601	1.08101	1.43803	0.949787	11.642	0.861462	5.86325	38.5497	6.68311
K4FXE7	Triosephosphate isomerase OS=Capsicum annuum GN=TPI PE=2 SV=1 - [K4FXE7_CAPAN]	Protein not found	Protein not found				34.17	2	Protein not found	1.05712	3.9761	1.1211	11.9589	1.03603	5.88548	1.06587	11.9635	1.02594	13.9383	0.967988	5.67073	0.599509	20.7457	1.14861	14.4607	12.8968	5.47803
M1AD30	Uncharacterized protein OS=Solanum tuberosum GN=PGSC0003DMG400007807 PE=3 SV=1 - [M1AD30_SOLTU]	Protein not found	Protein not found				20.08	2	Protein not found	0.864547	14.0149	0.9622	5.98396	0.975096	25.5006	0.990088	11.8247	1.28729	35.3779	0.909516	20.9181	0.882234	6.0818	1.08065	21.2059	29.4326	4.70361
Q9XGI7	Nicotianamine synthase OS=Solanum lycopersicum GN=CHLN PE=2 SV=1 - [NAS_SOLLC]	Protein not found	Protein not found				1.08	1	Protein not found	1.01367		1.04528		1.06639		0.875765		0.905308		1.1112		1.00702		0.944093		546.061	5.35107
M1B024	Uncharacterized protein OS=Solanum tuberosum GN=PGSC0003DMG400013080 PE=3 SV=1 - [M1B024_SOLTU]	Protein not found	Protein not found				18.23	1	Protein not found	1.07341		0.984572		1.10975		0.897004		0.818157		1.08748		1.07792		0.902961		22.3912	5.42725
O82530	Proteasome subunit alpha type-4 OS=Petunia hybrida GN=PAC1 PE=2 SV=1 - [PSA4_PETHY]	Pf00227; Pf10584	[GO:0000502]; GO:0043234; GO:0044424; GO:0032991; GO:0005622; GO:0044464; GO:0005575; GO:0005623 [GO:0004175]; GO:0070011; GO:0008233; GO:0016787; GO:0003824; GO:0003674 [GO:0004298]; GO:0004175; GO:0070003; GO:0070011; GO:0008233; GO:0016787; GO:0003824; GO:0003674 [GO:0005634]; GO:0043231; GO:0043227; GO:0043229; GO:0043226; GO:0044424; GO:0005575; GO:0005622; GO:0044464; GO:0005623 [GO:0005737…	catalytic activity	proteasome; nucleus; cytoplasm	metabolic process	14.06	4	Pf00227; Pf10584	1.0708	6.96638	1.0147	7.44003	1.01286	2.56185	0.955101	7.4438	0.996115	6.67302	1.04392	3.63628	1.04582	9.1152	0.882464	9.34974	27.2145	5.74463
K4B046	Uncharacterized protein OS=Solanum lycopersicum GN=Solyc01g096580.2 PE=3 SV=1 - [K4B046_SOLLC]	Pf00338					27.35	3	Pf00338	1.07441	3.33904	0.935379	5.15568	0.983845	8.24453	1.06797	5.59452	0.93738	5.01712	1.06057	4.60964	1.06887	5.62635	0.844313	6.21992	13.1101	9.67139
M1C504	Proteasome subunit beta type OS=Solanum tuberosum GN=PGSC0003DMG400023337 PE=3 SV=1 - [M1C504_SOLTU]	Protein not found	Protein not found				15.81	4	Protein not found	1.001	3.81886	1.03019	10.9258	0.993575	6.15465	1.03546	11.2852	1.04894	12.6626	1.00974	11.7121	0.99436	11.4913	1.00365	15.1429	29.3907	7.56201
K4CIH6	Uncharacterized protein OS=Solanum lycopersicum GN=Solyc08g006880.2 PE=3 SV=1 - [K4CIH6_SOLLC]	Protein not found	Protein not found				3.64	2	Protein not found	0.98386	2.21899	1.08119	11.0681	1.07927	2.85453	0.905492	3.78056	0.965974	1.08522	1.04649	7.03911	1.02866	3.5182	0.86965	3.04485	175.149	5.87158
M0ZSL7	Uncharacterized protein OS=Solanum tuberosum GN=PGSC0003DMG400002779 PE=3 SV=1 - [M0ZSL7_SOLTU]	Protein not found	Protein not found				13.37	4	Protein not found	0.987094	7.84748	0.971907	10.3248	0.977448	7.05209	0.959148	12.9267	0.921233	16.8062	1.03651	8.6625	1.10452	7.82543	0.928917	6.47538	39.5149	5.8335
E5RPJ4	Malic enzyme (Fragment) OS=Nicotiana benthamiana GN=NADP-ME PE=1 SV=1 - [E5RPJ4_NICBE]	Pf00390; Pf03949	[GO:0000166]; GO:0036094; GO:1901265; GO:0005488; GO:0097159; GO:1901363; GO:0003674 [GO:0004470]; GO:0016615; GO:0016614; GO:0016491; GO:0003824; GO:0003674 [GO:0006108]; GO:0043648; GO:0019752; GO:0043436; GO:0006082; GO:0042180; GO:0044237; GO:0044281; GO:0008152; GO:0009987; GO:0044710; GO:0008150 [GO:0016021]; GO:0031224; GO:0044425; GO:0005575; GO:0016020 [GO:0016491]; GO:0003824; GO:000367…	nucleotide binding; catalytic activity; metal ion binding	membrane	metabolic process	10.71	2	Pf00390; Pf03949	0.915036	5.04827	1.03058	2.62194	0.898882	10.2871	1.04047	16.1636	0.997254	14.2016	1.03887	10.7439	1.10454	1.63918	1.00188	3.15102	58.7403	5.50342
K4DBV1	Uncharacterized protein OS=Solanum lycopersicum GN=Solyc12g008630.1 PE=3 SV=1 - [K4DBV1_SOLLC]	Protein not found	Protein not found				12.78	2	Protein not found	0.95794	10.0155	0.977907	7.78247	0.907523	1.47856	0.960707	5.39672	1.22281	30.0503	0.933254	9.37799	0.791319	23.6908	1.22258	16.106	38.898	6.80029
Q8H9D4	26S proteasome AAA-ATPase subunit RPT4a OS=Solanum tuberosum GN=StRPT4a PE=2 SV=1 - [Q8H9D4_SOLTU]	Pf00004; Pf00006; Pf00158; Pf00910; Pf01057; Pf01078; Pf05496; Pf06068; Pf07724; Pf07726; Pf07728	[GO:0000166]; GO:0036094; GO:1901265; GO:0005488; GO:0097159; GO:1901363; GO:0003674 [GO:0000502]; GO:0043234; GO:0044424; GO:0032991; GO:0005622; GO:0044464; GO:0005575; GO:0005623 [GO:0003678]; GO:0004386; GO:0017111; GO:0016462; GO:0016818; GO:0016817; GO:0016787; GO:0003824; GO:0003674 [GO:0003723]; GO:0003676; GO:0097159; GO:1901363; GO:0005488; GO:0003674 [GO:0003724]; GO:0004386; GO:001711…	nucleotide binding; catalytic activity; RNA binding; protein binding	proteasome; cytoplasm	metabolic process; response to stimulus; regulation of biological process; reproduction	15.33	4	Pf00004; Pf00006; Pf00158; Pf00910; Pf01057; Pf01078; Pf05496; Pf06068; Pf07724; Pf07726; Pf07728	1.00422	7.52756	1.03898	3.84688	1.05859	5.32227	1.04411	3.3218	0.947329	6.02381	0.938523	3.26442	1.03527	6.07656	0.90673	12.3295	44.6904	8.17725
K4AUQ3	Uncharacterized protein OS=Solanum lycopersicum GN=Solyc01g017220.1 PE=3 SV=1 - [K4AUQ3_SOLLC]	Pf02823					27.08	1	Pf02823	1.09745	2.9527	0.999524	0.765534	1.08317	2.1616	1.0936	2.85689	1.14152	0.876451	0.853864	15.3821	0.722456	0.0527044	1.17421	5.79707	10.5805	4.65283
K4CU43	Uncharacterized protein OS=Solanum lycopersicum GN=Solyc09g063130.2 PE=4 SV=1 - [K4CU43_SOLLC]	Pf02427					21.43	1	Pf02427	0.910213	18.905	1.03361	14.9503	0.971635	20.9486	1.07262	10.3168	1.06481	8.90946	0.939521	9.75006	0.830141	21.2719	1.16059	17.7179	14.8627	9.77393
M1AER9	Uncharacterized protein OS=Solanum tuberosum GN=PGSC0003DMG400008206 PE=3 SV=1 - [M1AER9_SOLTU]	Protein not found	Protein not found				4.53	2	Protein not found	0.979453	5.28695	1.05353	9.04392	0.93598	12.2686	1.13952	8.74673	1.13402	0.360613	0.846082	10.8227	0.936223	4.30287	1.10298	5.86396	83.6083	9.24658
M1AAL4	Uncharacterized protein OS=Solanum tuberosum GN=PGSC0003DMG400007149 PE=4 SV=1 - [M1AAL4_SOLTU]	Protein not found	Protein not found				12.57	4	Protein not found	0.908927	8.63215	1.07432	8.79966	0.804692	4.43096	0.935054	5.21461	0.991789	5.91363	1.0973	11.4935	0.916465	17.9516	1.13876	14.0476	39.8912	6.18896
M1CZC1	Uncharacterized protein OS=Solanum tuberosum GN=PGSC0003DMG400030366 PE=4 SV=1 - [M1CZC1_SOLTU]	Protein not found	Protein not found				3.4	7	Protein not found	0.920567	12.4347	0.956167	7.06347	0.972369	7.74988	1.00598	13.6908	1.09891	14.2153	0.957794	9.31588	1.05681	8.58327	1.09834	19.8265	247.036	5.74463
Q8W1B0	Channel-like protein OS=Petunia hybrida GN=PIP1;1 PE=2 SV=1 - [Q8W1B0_PETHY]	Protein not found	Protein not found				10.18	2	Protein not found	0.960304	8.33687	0.968348	7.29628	1.05698	8.22441	1.02829	11.2985	0.90474	12.5868	1.0856	11.0177	1.01042	13.5322	0.995478	13.5412	23.9866	8.93896
M1AXW2	Uncharacterized protein OS=Solanum tuberosum GN=PGSC0003DMG400012564 PE=3 SV=1 - [M1AXW2_SOLTU]	Protein not found	Protein not found				17.78	2	Protein not found	1.00879	10.4459	1.02283	9.83361	1.00459	9.81885	1.06151	16.2837	1.00575	10.6516	0.984764	7.90691	0.977735	19.3983	1.00481	5.90693	24.8718	8.86572
M0ZPM9	Uncharacterized protein OS=Solanum tuberosum GN=PGSC0003DMG400002066 PE=4 SV=1 - [M0ZPM9_SOLTU]	Protein not found	Protein not found				18.84	2	Protein not found	1.04283	3.7641	0.995606	4.14553	1.0412	2.17437	0.998747	2.42188	0.925274	3.31721	1.06714	8.18784	0.990659	5.65547	0.949398	13.2532	29.3841	7.88428
K7WCI9	Cis-prenyltransferase 3 OS=Solanum lycopersicum GN=CPT3 PE=3 SV=1 - [K7WCI9_SOLLC]	Protein not found	Protein not found				4.54	3	Protein not found	0.95643	8.4564	1.0144	6.05239	1.11602	6.08393	0.948934	9.86562	1.08618	12.9762	0.945447	8.01514	0.967028	9.03178	1.04029	8.98631	78.2308	7.38623
K4B0V5	Lipoxygenase OS=Solanum lycopersicum GN=Solyc01g099180.2 PE=3 SV=1 - [K4B0V5_SOLLC]	Pf00305; Pf01477	[GO:0016021]; GO:0031224; GO:0044425; GO:0005575; GO:0016020		membrane		3.4	1	Pf00305; Pf01477	1.07225		1.03366		1.02163		1.09486		0.923517		1.04228		0.984174		0.857535		96.9525	5.63037
M1B500	Uncharacterized protein OS=Solanum tuberosum GN=PGSC0003DMG400014345 PE=4 SV=1 - [M1B500_SOLTU]	Protein not found	Protein not found				10.13	2	Protein not found	1.0525	1.37867	1.14169	6.72804	1.28602	0.306373	0.717277	18.0907	0.752965	6.86411	0.692222	1.04957	0.820424	5.84145	1.31002	10.8516	56.337	7.04932
B2ZFD7	AOC OS=Petunia hybrida PE=2 SV=1 - [B2ZFD7_PETHY]	Protein not found	Protein not found				18.33	4	Protein not found	1.02775	5.68302	1.06011	11.2641	1.04766	7.24071	0.982614	5.02949	0.964123	10.6851	1.03941	5.68585	1.03133	8.25896	0.982436	6.09234	26.0454	8.96826
K4CXS7	Uncharacterized protein OS=Solanum lycopersicum GN=Solyc10g007480.2 PE=4 SV=1 - [K4CXS7_SOLLC]	Pf01073; Pf01370; Pf02719; Pf04321; Pf07993					12.88	6	Pf01073; Pf01370; Pf02719; Pf04321; Pf07993	1.00971	8.58158	1.00486	3.64076	1.07906	4.82299	1.0037	6.92466	0.915436	7.93267	1.02198	0.781864	0.982187	5.01164	0.988865	5.61391	66.2983	6.7124
M0ZV96	Uncharacterized protein OS=Solanum tuberosum GN=PGSC0003DMG400003465 PE=4 SV=1 - [M0ZV96_SOLTU]	Protein not found	Protein not found				5.41	1	Protein not found	0.930357	2.17883	1.06447	1.0052	0.938478	1.60566	0.969719	14.1616	1.09343	7.71494	0.946312	6.46608	0.83055	15.1548	1.30707	11.7089	49.5013	5.92236
M0ZL78	Uncharacterized protein OS=Solanum tuberosum GN=PGSC0003DMG400001252 PE=4 SV=1 - [M0ZL78_SOLTU]	Protein not found	Protein not found				10.16	3	Protein not found	1.17385	13.8965	1.00674	7.37766	1.0111	10.0015	0.965014	12.6931	0.893849	6.36777	1.05895	10.2719	0.961852	2.26823	0.966038	7.78987	40.2096	8.30908
M1CM59	Uncharacterized protein OS=Solanum tuberosum GN=PGSC0003DMG400027382 PE=4 SV=1 - [M1CM59_SOLTU]	Protein not found	Protein not found				37.41	1	Protein not found	1.10769		0.951583		1.00691		1.01989		1.06712		0.931065		0.989614		0.986627		16.5354	5.04639
M1D593	Uncharacterized protein OS=Solanum tuberosum GN=PGSC0003DMG400032152 PE=4 SV=1 - [M1D593_SOLTU]	Protein not found	Protein not found				13.78	2	Protein not found	1.02766	5.23474	0.96032	6.01555	1.04054	6.2438	0.942883	1.9549	0.982023	9.85594	0.975038	10.7546	1.06058	11.8863	1.01765	15.4144	41.8217	8.66064
M1B4F8	Uncharacterized protein OS=Solanum tuberosum GN=PGSC0003DMG400014224 PE=4 SV=1 - [M1B4F8_SOLTU]	Protein not found	Protein not found				19.77	2	Protein not found	1.04646	16.171	1.06486	13.0575	1.00709	2.62606	0.891194	13.8025	1.01666	15.4251	1.01874	12.3355	0.915996	12.5787	1.08565	11.3992	19.6223	6.27783
Q8LLE5	Filament-like plant protein (Fragment) OS=Solanum lycopersicum GN=FPP PE=1 SV=1 - [FPP_SOLLC]	Protein not found	Protein not found				2.76	1	Protein not found	0.981033	6.57282	1.08752	1.59353	1.00245	3.6268	0.96079	3.28865	0.909558	0.478379	1.02938	3.14339	1.04608	7.28896	0.995162	0.0504729	142.403	5.38916
M1C6Y9	Uncharacterized protein OS=Solanum tuberosum GN=PGSC0003DMG400023753 PE=4 SV=1 - [M1C6Y9_SOLTU]	Protein not found	Protein not found				17.48	2	Protein not found	0.975133	9.80564	1.05673	11.5805	0.970883	17.6179	0.954578	11.5748	1.17068	16.0705	0.793508	3.63684	0.836847	6.45624	1.28629	16.9253	16.2495	6.82959
M0ZZZ3	Uncharacterized protein OS=Solanum tuberosum GN=PGSC0003DMG400004594 PE=3 SV=1 - [M0ZZZ3_SOLTU]	Protein not found	Protein not found				11.88	3	Protein not found	1.05172	6.16706	0.935192	0.0177211	1.01672	3.48839	0.889684	0.801198	0.935423	13.2782	1.01395	7.92001	0.982085	4.18043	0.94972	14.1067	39.9755	7.53271
M1AXT4	Uncharacterized protein OS=Solanum tuberosum GN=PGSC0003DMG400012549 PE=4 SV=1 - [M1AXT4_SOLTU]	Protein not found	Protein not found				6.25	1	Protein not found	1.00574	4.17565	0.962809	1.83509	1.01829	3.06373	1.00245	15.7357	1.13982	0.976153	0.935147	6.01977	0.927413	7.24096	1.09627	5.24394	58.3506	8.70459
K4BMR7	Uncharacterized protein OS=Solanum lycopersicum GN=Solyc03g121180.2 PE=4 SV=1 - [K4BMR7_SOLLC]	Protein not found	Protein not found				18.89	3	Protein not found	1.03471	3.75968	1.12407	2.32279	0.999386	6.17288	0.979045	16.0757	0.995068	8.67449	0.964653	6.01723	0.949044	9.21712	1.05462	7.68486	19.9103	8.95361
P29059	Endochitinase 3 OS=Nicotiana tabacum GN=CHN14 PE=3 SV=1 - [CHI3_TOBAC]	Pf00182; Pf00187	[GO:0000272]; GO:0005976; GO:0009057; GO:0016052; GO:0005975; GO:0043170; GO:0009056; GO:0044238; GO:0008152; GO:0008150 [GO:0004568]; GO:0004553; GO:0016798; GO:0016787; GO:0003824; GO:0003674 [GO:0005773]; GO:0043231; GO:0044444; GO:0043227; GO:0043229; GO:0005737; GO:0044424; GO:0043226; GO:0005622; GO:0044464; GO:0005575; GO:0005623 [GO:0005975]; GO:0044238; GO:0008152; GO:0008150 [GO:0006032…	catalytic activity	cytoplasm; vacuole	metabolic process; defense response; response to stimulus	11.98	2	Pf00182; Pf00187	0.943271	15.8154	0.918969	10.6095	1.02623	8.51672	0.882935	6.61351	1.04035	11.2861	0.985499	11.1826	1.30402	6.89702	0.918179	9.00566	36.1972	8.33838
M1APB0	Uncharacterized protein OS=Solanum tuberosum GN=PGSC0003DMG402010480 PE=4 SV=1 - [M1APB0_SOLTU]	Protein not found	Protein not found				8.3	2	Protein not found	0.94104	5.41052	1.06344	14.2352	0.900563	9.15662	1.22491	59.2481	1.13311	20.6567	0.988611	4.59831	0.543257	138.988	1.17297	6.69776	29.8023	5.51611
K4DHC8	Uncharacterized protein OS=Solanum lycopersicum GN=Solyc12g096550.1 PE=4 SV=1 - [K4DHC8_SOLLC]	Pf00355; Pf08417	[GO:0016021]; GO:0031224; GO:0044425; GO:0005575; GO:0016020		membrane		9.16	5	Pf00355; Pf08417	0.978106	4.09947	1.07882	5.8079	1.04313	8.93313	0.957783	12.5553	0.916669	6.29767	1.02916	5.57942	0.909805	10.3091	0.973866	6.7584	62.2026	8.57275
M1AV74	Uncharacterized protein OS=Solanum tuberosum GN=PGSC0003DMG400011914 PE=4 SV=1 - [M1AV74_SOLTU]	Protein not found	Protein not found				7.26	1	Protein not found	1.08129		0.970794		1.0771		1.00677		1.0939		0.796515		0.885871		1.20913		46.4588	4.51318
A9X6L7	NADH dehydrogenase subunit (Fragment) OS=Lycianthes dejecta GN=ndhF PE=4 SV=1 - [A9X6L7_9SOLA]	Protein not found	Protein not found				6.8	1	Protein not found	1.03663		0.969277		1.05645		0.92088		0.902916		1.00824		1.1349		0.95146		46.9367	5.88428
M1AU65	Uncharacterized protein OS=Solanum tuberosum GN=PGSC0003DMG400011640 PE=3 SV=1 - [M1AU65_SOLTU]	Protein not found	Protein not found				9.32	1	Protein not found	1.07816	19.522	0.925155	5.37918	1.05201	3.79352	0.930357	6.90003	1.07442	9.78581	0.992967	12.5249	1.13336	3.4278	0.789721	4.03	34.8196	9.62744
K4DAS6	Uncharacterized protein OS=Solanum lycopersicum GN=Solyc11g072190.1 PE=3 SV=1 - [K4DAS6_SOLLC]	Pf00043; Pf00736					15.42	3	Pf00043; Pf00736	1.09114	5.66182	0.979729	0.883251	1.04518	5.98539	0.978056	3.70366	0.932127	3.80432	1.00903	5.66205	1.0639	5.73941	0.840717	5.49209	24.5053	4.76709
Q2VEF0	Cytochrome b6 OS=Solanum tuberosum GN=petB PE=3 SV=1 - [CYB6_SOLTU]	Pf00033	[GO:0005506]; GO:0046914; GO:0046872; GO:0043169; GO:0043167; GO:0005488; GO:0003674 [GO:0006810]; GO:0051234; GO:0008150; GO:0051179 [GO:0009055]; GO:0003674 [GO:0009507]; GO:0009536; GO:0043231; GO:0044444; GO:0043227; GO:0043229; GO:0005737; GO:0044424; GO:0043226; GO:0005622; GO:0044464; GO:0005575; GO:0005623 [GO:0009535]; GO:0009534; GO:0044434; GO:0055035; GO:0009507; GO:0031976; GO:004443…	metal ion binding; catalytic activity	cytoplasm; membrane	transport; metabolic process	19.07	4	Pf00033	0.857839	9.03376	1.0167	5.99255	1.07184	7.37403	0.884053	14.4523	0.933161	11.1232	1.16132	8.55335	1.0682	14.09	0.908242	11.109	24.1346	8.76318
M1ATD0	Uncharacterized protein OS=Solanum tuberosum GN=PGSC0003DMG400011436 PE=4 SV=1 - [M1ATD0_SOLTU]	Protein not found	Protein not found				16.3	1	Protein not found	0.958132		1.04377		1.0481		1.14267		1.24036		0.824162		0.778239		1.14889		33.5593	5.74463
K4CV92	Uncharacterized protein OS=Solanum lycopersicum GN=Solyc09g075150.2 PE=4 SV=1 - [K4CV92_SOLLC]	Pf01776					20.16	1	Pf01776	1.02461	6.18537	1.07733	2.89018	1.10512	0.434571	1.03153	4.01568	1.02259	4.61676	1.01498	26.2231	0.747853	28.2342	1.11743	6.80302	13.9623	9.49561
Q43649	Oxoglutarate malate translocator OS=Solanum tuberosum GN=omt PE=2 SV=1 - [Q43649_SOLTU]	Protein not found	Protein not found				22.6	1	Protein not found	0.805529	14.6434	1.09243	6.34672	1.17327	2.48755	0.767519	3.51129	0.941838	15.8852	1.05517	0.745061	1.07994	0.85318	1.03248	3.50732	19.2268	8.85107
M1CXI3	Importin subunit alpha OS=Solanum tuberosum GN=PGSC0003DMG400029895 PE=3 SV=1 - [M1CXI3_SOLTU]	Protein not found	Protein not found				8.7	2	Protein not found	0.95486	4.73259	0.926847	9.96647	1.04645	11.3874	0.959725	16.2842	1.09373	5.14358	0.99095	2.32639	0.921754	13.0003	1.10398	8.93161	58.365	5.26221
M1CN12	Uncharacterized protein OS=Solanum tuberosum GN=PGSC0003DMG400027595 PE=4 SV=1 - [M1CN12_SOLTU]	Protein not found	Protein not found				14.1	4	Protein not found	0.967132	7.01337	1.02902	15.4583	0.955388	12.9154	1.00273	3.58442	1.08119	6.69571	0.901143	10.6918	0.980408	18.5778	1.18688	19.3687	34.0767	7.38623
K4C844	Uncharacterized protein OS=Solanum lycopersicum GN=Solyc06g068700.2 PE=3 SV=1 - [K4C844_SOLLC]	Pf00262	[GO:0016021]; GO:0031224; GO:0044425; GO:0005575; GO:0016020		membrane		3.76	1	Pf00262	1.0791	4.22031	0.998282	4.11816	0.990803	5.44544	0.940967	9.81369	0.901637	3.20246	1.06179	7.61782	1.0762	6.22063	0.885958	3.73647	60.7993	4.86865
M1D130	Uncharacterized protein OS=Solanum tuberosum GN=PGSC0003DMG400030738 PE=3 SV=1 - [M1D130_SOLTU]	Protein not found	Protein not found				7.07	2	Protein not found	1.02311	9.2718	1.09257	5.47035	1.01625	7.68367	1.1077	6.50329	0.913646	9.2727	1.06376	5.28342	0.856469	23.5812	0.995018	9.98641	32.3807	8.00146
M1BFY2	Uncharacterized protein OS=Solanum tuberosum GN=PGSC0003DMG400017198 PE=4 SV=1 - [M1BFY2_SOLTU]	Protein not found	Protein not found				21.01	2	Protein not found	1.27101	24.037	1.30568	8.79415	1.01707	3.10547	0.912379	3.74293	0.933679	13.0101	0.774703	24.8577	0.859761	11.3001	1.18995	24.0898	12.9259	10.521
M1BNX7	Uncharacterized protein OS=Solanum tuberosum GN=PGSC0003DMG400019248 PE=3 SV=1 - [M1BNX7_SOLTU]	Protein not found	Protein not found				6.87	1	Protein not found	0.961349	13.6762	1.0075	11.3221	1.05509	12.9262	1.01374	6.10409	0.92926	6.57694	1.0696	9.23212	0.966974	3.96707	0.949118	7.7107	28.3763	5.41455
M0ZVS7	Uncharacterized protein OS=Solanum tuberosum GN=PGSC0003DMG400003575 PE=4 SV=1 - [M0ZVS7_SOLTU]	Protein not found	Protein not found				8.93	3	Protein not found	1.10457	6.0166	0.994766	4.60466	0.998684	2.97494	0.972349	10.7583	0.839738	17.7148	1.1137	3.92902	1.042	1.52678	0.927706	5.45526	42.712	4.60205
M0ZXX7	Uncharacterized protein OS=Solanum tuberosum GN=PGSC0003DMG400004052 PE=4 SV=1 - [M0ZXX7_SOLTU]	Protein not found	Protein not found				7.87	2	Protein not found	1.00849	10.671	0.918055	8.55091	1.09687	10.4603	0.989149	3.14053	1.00502	6.92047	1.04664	5.03516	1.0837	7.64394	0.898483	17.2029	57.8229	5.08447
M1BNA7	Uncharacterized protein OS=Solanum tuberosum GN=PGSC0003DMG400019091 PE=3 SV=1 - [M1BNA7_SOLTU]	Protein not found	Protein not found				7.41	4	Protein not found	0.966494	2.70742	0.96902	3.53662	0.982144	4.60484	0.968659	5.31	0.962491	4.57729	1.1319	7.85137	1.08795	5.2224	0.947602	7.74083	55.9248	8.71924
P21342	Pyrophosphate--fructose 6-phosphate 1-phosphotransferase subunit alpha OS=Solanum tuberosum PE=1 SV=1 - [PFPA_SOLTU]	Pf00365	[GO:0000166]; GO:0036094; GO:1901265; GO:0005488; GO:0097159; GO:1901363; GO:0003674 [GO:0003824]; GO:0003674 [GO:0003872]; GO:0008443; GO:0016773; GO:0019200; GO:0016772; GO:0016301; GO:0016740; GO:0003824; GO:0003674 [GO:0005524]; GO:0032559; GO:0035639; GO:0030554; GO:0032555; GO:1901265; GO:0017076; GO:0032553; GO:0097159; GO:1901363; GO:0000166; GO:0005488; GO:0036094; GO:0003674 [GO:0005945…	nucleotide binding; catalytic activity	cytoplasm; cytosol	metabolic process	10.71	5	Pf00365	0.993336	5.35063	0.992119	7.73511	1.00325	3.87132	1.01822	9.77488	1.04104	8.81339	1.00878	6.44249	1.08639	6.01436	0.944435	5.18431	67.1146	7.31299
M1CAQ0	Lipoxygenase OS=Solanum tuberosum GN=PGSC0003DMG400024693 PE=3 SV=1 - [M1CAQ0_SOLTU]	Protein not found	Protein not found				3.62	2	Protein not found	1.01546	0.689563	0.938483	9.80327	0.965829	0.38463	0.908914	1.1264	1.03765	27.8014	0.97285	2.48912	1.13322	13.8841	1.10361	5.76217	97.829	6.15088
M0ZPT4	Uncharacterized protein OS=Solanum tuberosum GN=PGSC0003DMG400002103 PE=3 SV=1 - [M0ZPT4_SOLTU]	Protein not found	Protein not found				20.25	2	Protein not found	1.00829	5.91395	1.09063	7.14615	0.932133	9.78942	1.2023	16.4013	0.96684	7.78629	0.920692	9.01859	0.870494	5.30558	1.21441	10.3108	17.4755	4.81787
M0ZQZ0	Uncharacterized protein OS=Solanum tuberosum GN=PGSC0003DMG400002408 PE=4 SV=1 - [M0ZQZ0_SOLTU]	Protein not found	Protein not found				18.71	4	Protein not found	0.95975	17.5126	0.926365	9.8741	1.10772	7.15531	1.03214	3.2685	0.963196	12.3832	0.978046	3.89483	1.07849	3.06728	0.914075	8.66516	36.5129	6.45557
M1D7P9	Adenylyl cyclase-associated protein OS=Solanum tuberosum GN=PGSC0003DMG400033911 PE=3 SV=1 - [M1D7P9_SOLTU]	Protein not found	Protein not found				9.77	5	Protein not found	1.05014	4.63532	0.979114	4.23935	1.01112	3.13038	0.975988	5.89671	0.974053	5.56781	1.04154	3.10614	1.03387	4.71241	0.940558	6.34914	50.7978	7.15186
Q4LAW9	Malate dehydrogenase (Fragment) OS=Capsicum chinense GN=mdh PE=2 SV=1 - [Q4LAW9_CAPCH]	Pf02866	[GO:0003824]; GO:0003674 [GO:0005975]; GO:0044238; GO:0008152; GO:0008150 [GO:0006108]; GO:0043648; GO:0019752; GO:0043436; GO:0006082; GO:0042180; GO:0044237; GO:0044281; GO:0008152; GO:0009987; GO:0044710; GO:0008150 [GO:0016491]; GO:0003824; GO:0003674 [GO:0016615]; GO:0016614; GO:0016491; GO:0003824; GO:0003674 [GO:0016616]; GO:0016614; GO:0016491; GO:0003824; GO:0003674 [GO:0030060]; GO:0016…	catalytic activity		metabolic process	13.11	1	Pf02866	1.08974	2.36314	0.980191	5.14921	0.969009	4.75547	0.899582	5.38496	1.00581	0.00535968	0.975746	2.4669	1.08036	3.80641	1.01969	2.95104	19.9741	5.56689
P12424	Glutamine synthetase OS=Nicotiana plumbaginifolia PE=2 SV=1 - [GLNA_NICPL]	Protein not found	Protein not found				7.43	1	Protein not found	1.14397	4.46206	1.1052	7.97257	1.00207	1.63557	1.10926	4.24051	0.972388	4.09155	0.961381	7.63701	0.791266	12.1883	1.05798	9.75116	32.4902	6.55127
K4DCZ2	Uncharacterized protein OS=Solanum lycopersicum GN=Solyc12g014570.1 PE=4 SV=1 - [K4DCZ2_SOLLC]	Pf03009					4.39	2	Pf03009	0.933757	2.4934	1.16565	11.0807	0.922544	7.78914	1.16234	13.1843	1.30183	12.3932	0.880071	2.53475	0.594759	20.4153	1.14588	9.54805	83.3994	5.84619
M1BU65	Uncharacterized protein OS=Solanum tuberosum GN=PGSC0003DMG400020548 PE=4 SV=1 - [M1BU65_SOLTU]	Protein not found	Protein not found				16.13	1	Protein not found	0.993537	3.5591	0.91565	10.2516	0.941116	4.41766	1.07913	6.16674	0.989223	6.28667	1.12879	6.52534	1.05498	5.61209	0.921111	3.36164	21.1171	9.78857
M1CE34	Uncharacterized protein OS=Solanum tuberosum GN=PGSC0003DMG400025473 PE=4 SV=1 - [M1CE34_SOLTU]	Protein not found	Protein not found				22.46	5	Protein not found	1.01733	12.6735	1.06737	10.9039	1.00044	4.96352	0.952126	8.70214	1.14566	10.0045	0.889817	11.2257	0.880694	10.0229	1.1653	13.5454	26.0017	9.18799
K4B2B1	Uncharacterized protein OS=Solanum lycopersicum GN=Solyc01g105410.2 PE=4 SV=1 - [K4B2B1_SOLLC]	Protein not found	Protein not found				11.67	3	Protein not found	0.88859	7.74041	1.063	0.287053	0.956151	9.4712	0.964406	10.8189	0.847091	21.421	1.23209	3.53512	1.03032	28.2333	0.92713	17.4841	31.837	8.95361
M1ANR5	Uncharacterized protein OS=Solanum tuberosum GN=PGSC0003DMG400010351 PE=4 SV=1 - [M1ANR5_SOLTU]	Protein not found	Protein not found				2.98	3	Protein not found	1.02823	1.07056	1.07122	7.45531	0.96939	8.03173	0.986299	1.97556	0.999144	12.308	0.950698	5.38887	0.968562	0.716399	1.07002	0.707765	159.291	6.69775
M1C835	Uncharacterized protein OS=Solanum tuberosum GN=PGSC0003DMG400024053 PE=3 SV=1 - [M1C835_SOLTU]	Protein not found	Protein not found				9.39	1	Protein not found	0.84129		0.816544		0.69364		0.881319		1.38886		1.00887		1.39608		1.00574		35.6958	6.96143
M1BB74	Uncharacterized protein OS=Solanum tuberosum GN=PGSC0003DMG400016002 PE=3 SV=1 - [M1BB74_SOLTU]	Protein not found	Protein not found				18.23	1	Protein not found	0.980748		1.13452		0.843079		1.34792		1.28113		1.0063		0.547312		1.11066		22.6342	5.43994
K4CUI0	Uncharacterized protein OS=Solanum lycopersicum GN=Solyc09g065540.2 PE=4 SV=1 - [K4CUI0_SOLLC]	Pf00289; Pf00364; Pf02785; Pf02786; Pf07478					7.08	4	Pf00289; Pf00364; Pf02785; Pf02786; Pf07478	0.996015	5.98944	0.975195	6.24369	0.962279	7.33483	0.991247	15.417	1.17399	15.3588	0.924108	8.59859	0.967558	5.30096	1.15915	16.8089	80.6432	6.46826
M1AYC6	Uncharacterized protein OS=Solanum tuberosum GN=PGSC0003DMG400012654 PE=4 SV=1 - [M1AYC6_SOLTU]	Protein not found	Protein not found				17.62	3	Protein not found	1.06512	4.30312	0.932362	6.22761	0.94003	4.30024	0.976693	5.68206	0.998922	1.53303	1.01475	6.43076	1.07167	5.36225	1.02368	15.7826	22.6693	4.60205
K4BNY7	Uncharacterized protein OS=Solanum lycopersicum GN=Solyc04g008310.1 PE=3 SV=1 - [K4BNY7_SOLLC]	Pf00201	[GO:0016021]; GO:0031224; GO:0044425; GO:0005575; GO:0016020		membrane		7.02	1	Pf00201	1.03268	5.55279	0.943106	9.40749	1.05111	7.05724	0.878416	22.3597	1.09875	15.6656	0.991922	5.88214	1.01568	11.8844	1.11268	27.3092	52.8327	5.35107
B9TU32	Thiamine biosynthesis protein ThiC variant L1 OS=Solanum lycopersicum GN=thiC PE=3 SV=1 - [B9TU32_SOLLC]	Pf01964	[GO:0008270]; GO:0046914; GO:0046872; GO:0043169; GO:0043167; GO:0005488; GO:0003674 [GO:0009228]; GO:0006772; GO:0042724; GO:0042723; GO:0018130; GO:0019438; GO:0042364; GO:0044271; GO:0044272; GO:0006725; GO:0006767; GO:0006790; GO:0006807; GO:0046483; GO:0044249; GO:0009110; GO:0034641; GO:0044237; GO:0006766; GO:0044710; GO:0009058; GO:0044283; GO:0008152; GO:0009987; GO:0044281; GO:0044711; …	metal ion binding; catalytic activity	membrane	metabolic process	8.77	4	Pf01964	0.979926	16.6019	0.9861	5.87978	1.05374	4.16001	1.06634	6.20247	0.991772	9.62984	0.959212	3.85609	0.998095	5.21536	0.9988	6.21074	72.5732	6.49365
K4BBJ8	Uncharacterized protein OS=Solanum lycopersicum GN=Solyc02g086910.2 PE=4 SV=1 - [K4BBJ8_SOLLC]	Protein not found	Protein not found				17.92	1	Protein not found	1.04534	11.0454	1.03239	5.66138	1.08044	2.47357	0.987187	7.83977	0.865891	7.87326	1.08031	7.94926	0.996191	8.16791	0.911508	4.9303	26.2755	5.40186
M1CJJ3	Uncharacterized protein OS=Solanum tuberosum GN=PGSC0003DMG401026767 PE=4 SV=1 - [M1CJJ3_SOLTU]	Protein not found	Protein not found				7.28	1	Protein not found	1.08077	4.10454	1.15023	1.59076	1.0677	0.0828993	1.13563	2.5283	0.924167	6.15319	0.873281	2.84562	0.869973	3.70911	1.04321	7.27361	68.4041	6.11279
M1B403	Uncharacterized protein OS=Solanum tuberosum GN=PGSC0003DMG400014140 PE=4 SV=1 - [M1B403_SOLTU]	Protein not found	Protein not found				8.81	3	Protein not found	0.965012	13.3079	1.10245	6.73112	1.03637	12.3406	0.97334	7.15374	0.954389	5.06433	0.965909	5.97225	0.995149	2.94874	1.00298	2.28541	50.4581	6.31592
K4BQ51	Uncharacterized protein OS=Solanum lycopersicum GN=Solyc04g015490.2 PE=4 SV=1 - [K4BQ51_SOLLC]	Pf00092; Pf01078; Pf07728	[GO:0016021]; GO:0031224; GO:0044425; GO:0005575; GO:0016020		membrane		8.22	2	Pf00092; Pf01078; Pf07728	1.03218	0.240457	0.911698	7.6807	1.00007	2.8092	1.01794	2.75804	1.00056	0.710071	1.02242	2.93044	1.03094	5.15665	1.03417	7.00112	83.866	5.38916
M1A3D8	Uncharacterized protein OS=Solanum tuberosum GN=PGSC0003DMG400005409 PE=4 SV=1 - [M1A3D8_SOLTU]	Protein not found	Protein not found				7.24	3	Protein not found	1.0694	5.98007	0.995012	5.43573	0.999221	6.69399	0.977937	16.2599	0.893896	7.51225	1.07839	10.6233	1.09729	5.93946	0.857345	10.4684	47.6121	8.82178
Q2V9B0	Transcription factor MYB1R1 OS=Solanum tuberosum PE=2 SV=1 - [MY1R1_SOLTU]	Protein not found	Protein not found				3.1	3	Protein not found	1.01876	7.07831	0.858853	0.358885	0.859537	13.6031	0.976492	2.92975	0.967155	4.70422	0.917643	18.4712	0.905595	4.93499	1.4551	12.725	199.531	6.20166
M1AUE9	Uncharacterized protein OS=Solanum tuberosum GN=PGSC0003DMG400011702 PE=3 SV=1 - [M1AUE9_SOLTU]	Protein not found	Protein not found				21.62	1	Protein not found	1.09672	6.61156	1.01717	6.62396	0.933237	10.8361	1.05224	4.68564	1.2019	6.13704	0.890727	18.6715	0.770262	14.9703	1.15354	9.3649	11.2788	4.53857
P32518	Deoxyuridine 5'-triphosphate nucleotidohydrolase OS=Solanum lycopersicum PE=2 SV=1 - [DUT_SOLLC]	Protein not found	Protein not found				1.26	3	Protein not found	1.02421	8.06064	0.973396	10.3735	0.958455	1.25322	1.01922	9.0465	0.993852	9.76466	0.935297	23.0995	0.997948	5.66723	1.12241	38.9682	892.676	5.57959
P13868	Calmodulin-1 OS=Solanum tuberosum GN=PCM1 PE=1 SV=2 - [CALM1_SOLTU]	Pf00036; Pf12763	[GO:0005509]; GO:0046872; GO:0043169; GO:0043167; GO:0005488; GO:0003674 [GO:0005515]; GO:0005488; GO:0003674	metal ion binding; protein binding			29.53	2	Pf00036; Pf12763	1.06562	8.22989	0.935684	3.21192	1.18345	8.6907	1.01063	5.34632	0.959918	4.25926	0.948921	3.09296	0.945867	6.56711	0.939117	5.28782	16.893	4.27197
M1B8P1	Uncharacterized protein OS=Solanum tuberosum GN=PGSC0003DMG400015360 PE=4 SV=1 - [M1B8P1_SOLTU]	Protein not found	Protein not found				10.61	2	Protein not found	1.13244	8.3555	1.12265	15.1468	0.970181	4.22204	0.921714	13.3083	0.893549	2.47429	1.04087	7.43923	0.950172	3.76399	0.919373	3.22729	19.3532	9.18799
K4ASP6	Methionine aminopeptidase OS=Solanum lycopersicum GN=Solyc01g006800.2 PE=3 SV=1 - [K4ASP6_SOLLC]	Pf00557					6.94	3	Pf00557	0.952151	2.17701	0.947959	6.65472	0.901493	17.6269	1.03656	2.85309	1.12995	7.61114	1.01258	6.98677	1.06371	3.25976	1.04718	29.6766	44.1264	8.01611
Q70CU6	NADH dehydrogenase subunit F (Fragment) OS=Petunia axillaris GN=ndhF PE=4 SV=1 - [Q70CU6_9SOLA]	Pf00361; Pf01010	[GO:0008137]; GO:0050136; GO:0003954; GO:0016655; GO:0016651; GO:0016491; GO:0003824; GO:0003674 [GO:0016491]; GO:0003824; GO:0003674 [GO:0042773]; GO:0006119; GO:0022904; GO:0006091; GO:0016310; GO:0022900; GO:0045333; GO:0044237; GO:0006796; GO:0055114; GO:0015980; GO:0008152; GO:0009987; GO:0006793; GO:0044710; GO:0008150 [GO:0055114]; GO:0044710; GO:0008152; GO:0008150	catalytic activity		metabolic process	5.92	2	Pf00361; Pf01010	0.930576	15.6255	1.01971	4.09469	1.16533	6.9782	0.904498	2.90766	0.905643	5.40693	1.08215	8.17328	0.969403	4.255	0.993188	5.34454	40.4019	9.37842
M1AYK4	Uncharacterized protein OS=Solanum tuberosum GN=PGSC0003DMG401012699 PE=4 SV=1 - [M1AYK4_SOLTU]	Protein not found	Protein not found				8.8	3	Protein not found	1.07321	3.69228	1.05215	4.42446	1.06518	3.33472	1.02352	7.63987	0.876763	9.23955	1.05318	5.00385	0.952531	4.25278	0.896788	6.55616	32.0309	6.45557
M0ZT88	Uncharacterized protein OS=Solanum tuberosum GN=PGSC0003DMG400002929 PE=3 SV=1 - [M0ZT88_SOLTU]	Protein not found	Protein not found				11.11	3	Protein not found	1.00276	1.71189	0.986864	1.41109	1.08895	4.31391	1.09613	5.86804	0.956159	1.75683	1.02957	1.73689	0.966985	5.21386	0.874455	2.47059	26.8114	8.88037
M1C9E1	Chorismate synthase OS=Solanum tuberosum GN=PGSC0003DMG400024392 PE=3 SV=1 - [M1C9E1_SOLTU]	Protein not found	Protein not found				16.78	3	Protein not found	1.0905	0.279229	0.949684	2.21729	1.02042	1.10485	0.992625	9.0186	1.06159	11.0237	0.89183	8.15957	0.974698	1.79869	1.00589	3.37358	47.729	7.26904
K4C8W7	Uncharacterized protein OS=Solanum lycopersicum GN=Solyc06g072470.2 PE=3 SV=1 - [K4C8W7_SOLLC]	Pf00831					18.9	3	Pf00831	1.10837	10.899	0.951107	6.08124	1.04733	4.47998	1.12511	5.47257	0.963947	12.5109	0.924781	9.77554	0.963746	8.01562	1.01071	5.84193	18.9131	10.1255
M0ZT74	Uncharacterized protein OS=Solanum tuberosum GN=PGSC0003DMG400002921 PE=4 SV=1 - [M0ZT74_SOLTU]	Protein not found	Protein not found				9.77	3	Protein not found	0.841903	13.0604	0.951744	5.86773	1.13507	17.0463	1.04803	14.0998	0.965358	9.66494	1.06162	8.85887	1.0196	5.88558	0.987681	13.4384	48.7452	7.10791
M1BMA8	Uncharacterized protein OS=Solanum tuberosum GN=PGSC0003DMG400018784 PE=4 SV=1 - [M1BMA8_SOLTU]	Protein not found	Protein not found				13.1	5	Protein not found	1.05568	8.31423	1.03313	3.69645	1.01183	9.42182	1.04657	15.9514	1.06547	22.2658	0.936036	7.09795	0.971393	13.8799	1.07697	11.691	41.7407	6.15088
P54153	Peptide methionine sulfoxide reductase (Fragment) OS=Solanum lycopersicum GN=E4 PE=3 SV=1 - [MSRA_SOLLC]	Pf01625	[GO:0008113]; GO:0016671; GO:0016667; GO:0016491; GO:0003824; GO:0003674 [GO:0016491]; GO:0003824; GO:0003674 [GO:0016671]; GO:0016667; GO:0016491; GO:0003824; GO:0003674 [GO:0019538]; GO:0043170; GO:0044238; GO:0008152; GO:0008150 [GO:0055114]; GO:0044710; GO:0008152; GO:0008150	catalytic activity		metabolic process	14.29	2	Pf01625	1.10555	2.03113	1.06334	3.22999	0.998144	3.99688	0.97227	8.24825	0.893048	3.90071	1.02709	7.62504	1.01596	6.67246	0.873321	3.377	21.9046	6.53662
M1B064	Uncharacterized protein OS=Solanum tuberosum GN=PGSC0003DMG401013112 PE=4 SV=1 - [M1B064_SOLTU]	Protein not found	Protein not found				4.7	2	Protein not found	0.908498	10.9227	0.993376	9.6407	1.00484	15.0959	0.940736	9.74257	1.05385	7.27908	1.05089	5.79339	1.06884	7.53816	0.98331	11.9698	160.952	7.34229
K4BC78	Uncharacterized protein OS=Solanum lycopersicum GN=Solyc02g089260.2 PE=4 SV=1 - [K4BC78_SOLLC]	Pf00569; Pf02207	[GO:0016021]; GO:0031224; GO:0044425; GO:0005575; GO:0016020		membrane		0.8	4	Pf00569; Pf02207	1.07118	1.26806	1.01496	8.05101	0.955624	15.3447	0.967413	7.74564	1.0126	6.47466	0.913	4.81137	0.971688	6.76349	1.16254	13.0329	565.211	6.22705
K4CBY0	Uncharacterized protein OS=Solanum lycopersicum GN=Solyc07g008610.1 PE=3 SV=1 - [K4CBY0_SOLLC]	Pf00005; Pf03193; Pf12848					7.05	4	Pf00005; Pf03193; Pf12848	0.956755	10.8098	1.01598	4.1091	0.922887	6.57003	0.91984	12.5547	1.12323	10.2697	0.956493	3.98143	0.948522	8.02012	1.27022	11.0522	77.7079	5.56689
Q1W1W5	BTF3 OS=Nicotiana benthamiana PE=2 SV=1 - [Q1W1W5_NICBE]	Protein not found	Protein not found				39	2	Protein not found	1.1081	4.07256	0.933053	0.0217471	1.00302	4.72103	1.11152	2.84814	0.92134	0.872121	1.10226	1.74173	1.01142	5.76241	0.85465	8.54852	10.6453	4.41162
Q42934	Pectinesterase (Fragment) OS=Nicotiana plumbaginifolia PE=2 SV=1 - [Q42934_NICPL]	Pf01095	[GO:0005618]; GO:0030312; GO:0044464; GO:0071944; GO:0005575; GO:0005623 [GO:0016787]; GO:0003824; GO:0003674 [GO:0030599]; GO:0052689; GO:0016788; GO:0016787; GO:0003824; GO:0003674 [GO:0042545]; GO:0071555; GO:0016043; GO:0071554; GO:0071840; GO:0008150 [GO:0045330]; GO:0016788; GO:0016787; GO:0003824; GO:0003674	catalytic activity		cell organization and biogenesis	15.76	1	Pf01095	0.949497	4.42103	1.04688	4.50119	0.985575	5.35198	1.05287	5.44951	1.00958	7.3865	1.022	5.31421	0.950236	6.49084	1.00742	7.6378	20.1353	8.95361
M1B0M9	Glutamine synthetase OS=Solanum tuberosum GN=PGSC0003DMG400013235 PE=3 SV=1 - [M1B0M9_SOLTU]	Protein not found	Protein not found				9.04	1	Protein not found	1.11762		1.11661		0.932934		1.01688		0.94342		1.03602		0.923499		0.934178		38.6463	5.88428
Q8S8X7	Photosystem II CP43 chlorophyll apoprotein OS=Atropa belladonna GN=psbC PE=3 SV=1 - [PSBC_ATRBE]	Protein not found	Protein not found				45.28	1	Protein not found	0.872134	7.89264	0.98468	2.6778	1.05898	2.69305	0.800657	15.1483	1.13088	13.2735	1.09451	8.03322	1.04276	10.5261	1.01875	7.09746	5.91601	9.01221
Q38M64	Putative uncharacterized protein OS=Solanum tuberosum PE=2 SV=1 - [Q38M64_SOLTU]	Pf01145	[GO:0016020]; GO:0005575		membrane		11.82	2	Pf01145	0.938589	7.03606	1.04358	3.99255	0.974988	7.85082	0.838304	7.86292	0.996844	3.94696	0.9492	4.6955	1.10225	12.0532	1.10097	9.50347	32.5112	9.33447
M1D3R1	Uncharacterized protein OS=Solanum tuberosum GN=PGSC0003DMG400031391 PE=3 SV=1 - [M1D3R1_SOLTU]	Protein not found	Protein not found				9.49	3	Protein not found	1.07856	5.88127	1.11364	2.06669	1.02245	11.0386	0.836724	11.9716	1.18467	16.3703	0.759392	10.2811	0.793321	12.9865	1.22321	6.65092	66.4238	9.62744
M1CK17	60S ribosomal protein L27 OS=Solanum tuberosum GN=PGSC0003DMG400026911 PE=3 SV=1 - [M1CK17_SOLTU]	Protein not found	Protein not found				27.5	3	Protein not found	0.978111	6.25225	0.976219	6.22747	0.952193	4.41647	1.04777	10.0492	0.948614	7.97236	1.11796	7.07463	1.04337	11.2266	0.956619	18.5321	13.6607	10.2427
M1CZC8	Uncharacterized protein OS=Solanum tuberosum GN=PGSC0003DMG400030370 PE=4 SV=1 - [M1CZC8_SOLTU]	Protein not found	Protein not found				10.63	5	Protein not found	1.0043	11.0157	1.01485	8.67836	1.01914	7.75595	1.02092	9.28769	1.09462	24.477	0.952789	8.44484	0.892012	9.68968	1.19644	13.2812	57.0314	8.90967
K4D4X0	Uncharacterized protein OS=Solanum lycopersicum GN=Solyc11g007090.1 PE=3 SV=1 - [K4D4X0_SOLLC]	Pf02127; Pf05343	[GO:0016021]; GO:0031224; GO:0044425; GO:0005575; GO:0016020		membrane		8.31	3	Pf02127; Pf05343	0.967069	5.2575	1.0039	11.9746	0.963273	14.5228	0.986197	8.58663	0.999797	8.4934	0.974556	5.1813	1.17525	1.59624	1.13602	6.62196	44.8806	6.82959
K4B1M7	Uncharacterized protein OS=Solanum lycopersicum GN=Solyc01g103010.2 PE=4 SV=1 - [K4B1M7_SOLLC]	Pf08623	[GO:0016021]; GO:0031224; GO:0044425; GO:0005575; GO:0016020		membrane		3.29	4	Pf08623	1.00255	16.7786	0.972711	9.45248	1.01123	18.1976	0.977862	12.9553	0.886112	13.0559	1.02951	8.20098	1.10654	3.33195	0.908644	7.99324	134.583	6.06201
K4BQ85	Uncharacterized protein OS=Solanum lycopersicum GN=Solyc04g015830.2 PE=4 SV=1 - [K4BQ85_SOLLC]	Pf00626; Pf02209	[GO:0016021]; GO:0031224; GO:0044425; GO:0005575; GO:0016020		membrane		3.27	3	Pf00626; Pf02209	1.07723	19.0835	0.996049	0.248135	1.08502	7.63333	0.962789	9.51652	0.971112	3.60609	0.97541	10.9296	1.0168	6.99478	0.951548	6.62727	103.948	5.75732
K4AXX7	Protein translocase subunit SecA OS=Solanum lycopersicum GN=Solyc01g080840.2 PE=3 SV=1 - [K4AXX7_SOLLC]	Pf00270; Pf01043; Pf07516; Pf07517					4.52	4	Pf00270; Pf01043; Pf07516; Pf07517	0.964869	3.23636	0.977961	7.5941	1.08437	3.59276	0.989987	5.03191	1.11499	13.2679	0.901457	3.76752	0.901137	3.96423	1.16331	7.39867	114.566	7.02002
M1A7Q3	Uncharacterized protein OS=Solanum tuberosum GN=PGSC0003DMG404006439 PE=4 SV=1 - [M1A7Q3_SOLTU]	Protein not found	Protein not found				11.21	4	Protein not found	1.03318	8.02078	1.0267	5.45438	1.04076	5.71601	0.929056	4.1218	0.938786	16.1398	0.988355	4.46434	0.977015	3.376	1.15971	17.4951	38.8566	5.80811
M1CAS5	Uncharacterized protein OS=Solanum tuberosum GN=PGSC0003DMG400024707 PE=3 SV=1 - [M1CAS5_SOLTU]	Protein not found	Protein not found				3.74	1	Protein not found	1.04623		0.935886		1.01647		1.05614		1.09741		0.947841		1.05782		0.897421		74.6327	5.43994
Q3HRX7	Ribosomal protein L25-like protein OS=Solanum tuberosum GN=PGSC0003DMG400023925 PE=2 SV=1 - [Q3HRX7_SOLTU]	Pf00276; Pf03939	[GO:0000166]; GO:0036094; GO:1901265; GO:0005488; GO:0097159; GO:1901363; GO:0003674 [GO:0003735]; GO:0005198; GO:0003674 [GO:0005622]; GO:0044464; GO:0005575; GO:0005623 [GO:0005840]; GO:0030529; GO:0043232; GO:0044444; GO:0032991; GO:0044424; GO:0043228; GO:0043229; GO:0005737; GO:0005575; GO:0005622; GO:0044464; GO:0043226; GO:0005623 [GO:0006412]; GO:0010467; GO:0034645; GO:0044267; GO:004317…	nucleotide binding; structural molecule activity	cytoplasm; ribosome	metabolic process	20.26	1	Pf00276; Pf03939	1.00005	2.09436	0.973701	7.64382	0.953655	6.3709	1.19355	10.3926	0.927967	9.24953	1.14524	9.812	0.975141	4.70037	0.860087	10.0895	17.2087	10.2573
G0T511	1-hydroxy-2-methyl-butenyl 4-diphosphate reductase OS=Nicotiana benthamiana GN=IspH1 PE=2 SV=1 - [G0T511_NICBE]	Pf02401	[GO:0008299]; GO:0006720; GO:0008610; GO:0044249; GO:0044255; GO:0006629; GO:0009058; GO:0044237; GO:0044238; GO:0008152; GO:0009987; GO:0008150 [GO:0009507]; GO:0009536; GO:0043231; GO:0044444; GO:0043227; GO:0043229; GO:0005737; GO:0044424; GO:0043226; GO:0005622; GO:0044464; GO:0005575; GO:0005623 [GO:0009536]; GO:0043231; GO:0044444; GO:0043227; GO:0043229; GO:0005737; GO:0044424; GO:0043226;…	catalytic activity; metal ion binding	cytoplasm	metabolic process	8.89	2	Pf02401	0.964551		1.02905		1.21175		0.949278		0.883403		1.05044		1.00187		0.899778		51.7272	5.70654
L7UV56	26S proteasome ATPase regulatory subunit 6 OS=Capsicum annuum GN=RPT6 PE=2 SV=1 - [L7UV56_CAPAN]	Protein not found	Protein not found				24.47	1	Protein not found	1.02089	3.63133	0.90894	10.2978	1.03879	1.56767	1.09461	7.34661	0.914356	1.66795	1.11781	5.05192	1.06814	6.4441	0.85413	3.47598	27.3295	9.56885
M1AS44	Uncharacterized protein OS=Solanum tuberosum GN=PGSC0003DMG400011172 PE=4 SV=1 - [M1AS44_SOLTU]	Protein not found	Protein not found				11.73	1	Protein not found	1.00822	1.02755	1.00276	5.48644	0.943522	14.2865	1.10403	7.46577	1.12347	10.7706	0.88206	2.9789	0.993417	7.39911	1.12606	7.76436	22.346	6.78564
M1BP65	Uncharacterized protein OS=Solanum tuberosum GN=PGSC0003DMG400019308 PE=4 SV=1 - [M1BP65_SOLTU]	Protein not found	Protein not found				12.39	2	Protein not found	0.994781	22.1757	0.969106	6.94601	0.967521	1.41726	0.976361	9.15471	1.06893	5.50029	1.01381	13.799	1.09144	7.82377	1.02573	7.05164	37.9824	7.43018
K4CJD3	Uncharacterized protein OS=Solanum lycopersicum GN=Solyc08g016080.2 PE=4 SV=1 - [K4CJD3_SOLLC]	Pf00106; Pf01073; Pf01370; Pf05368; Pf08547; Pf08659					9.11	5	Pf00106; Pf01073; Pf01370; Pf05368; Pf08547; Pf08659	0.978344	5.67685	0.97991	5.24037	0.9955	5.44509	0.96346	8.28358	1.05857	12.0944	1.02099	7.42136	1.00435	8.28457	1.0754	10.6352	65.7599	9.0708
M0ZQW3	Uncharacterized protein OS=Solanum tuberosum GN=PGSC0003DMG400002389 PE=3 SV=1 - [M0ZQW3_SOLTU]	Protein not found	Protein not found				22.13	4	Protein not found	0.970556	2.84803	1.04684	6.49553	1.05374	10.5974	1.02375	14.1046	1.10812	11.635	0.960864	3.55912	0.956223	7.92507	1.07792	3.96167	26.5441	7.41553
M1C4Z7	Uncharacterized protein OS=Solanum tuberosum GN=PGSC0003DMG400023334 PE=3 SV=1 - [M1C4Z7_SOLTU]	Protein not found	Protein not found				11.06	4	Protein not found	0.987889	6.92483	1.04046	5.93451	1.14238	8.45826	0.968905	6.04907	0.924126	9.76147	1.01817	6.50567	0.955973	4.57428	1.00231	4.17808	49.6546	6.25244
M0ZQJ2	Uncharacterized protein OS=Solanum tuberosum GN=PGSC0003DMG400002290 PE=4 SV=1 - [M0ZQJ2_SOLTU]	Protein not found	Protein not found				7.41	3	Protein not found	1.00856	12.6556	1.04168	3.48331	1.09646	4.24016	0.976956	3.96168	0.908262	8.48468	1.06641	8.48219	0.995084	5.88162	0.964261	3.60376	42.92	9.29053
K4CL08	Uncharacterized protein OS=Solanum lycopersicum GN=Solyc08g062190.2 PE=4 SV=1 - [K4CL08_SOLLC]	Pf00795					6.2	3	Pf00795	0.918784	9.14822	1.07143	7.854	1.15043	7.45292	0.878805	7.88007	0.851428	14.4897	1.05724	6.70703	1.00432	8.26314	0.96484	15.7618	40.5198	6.90283
M0ZSD5	Uncharacterized protein OS=Solanum tuberosum GN=PGSC0003DMG401002721 PE=4 SV=1 - [M0ZSD5_SOLTU]	Protein not found	Protein not found				8.15	1	Protein not found	0.960156	3.97685	1.08182	2.5186	1.05648	8.79563	0.932684	6.24401	0.9099	4.02771	1.10601	3.48274	1.01429	5.15794	0.879984	4.76271	24.9622	8.92432
P93343	14-3-3-like protein C OS=Nicotiana tabacum PE=1 SV=1 - [1433C_TOBAC]	Protein not found	Protein not found				27.14	1	Protein not found	0.928433		1.08462		0.950644		0.883082		0.977628		1.05799		1.06007		1.0569		15.685	5.96045
M1A6R6	Uncharacterized protein OS=Solanum tuberosum GN=PGSC0003DMG400006207 PE=4 SV=1 - [M1A6R6_SOLTU]	Protein not found	Protein not found				16.33	1	Protein not found	1.11868	2.14053	0.87742	2.51505	0.898591	5.28508	1.06082	3.15794	0.915765	5.12974	1.21264	9.18277	1.08854	3.26711	0.855052	9.1838	17.17	10.9604
K4C227	Uncharacterized protein OS=Solanum lycopersicum GN=Solyc05g053470.2 PE=3 SV=1 - [K4C227_SOLLC]	Protein not found	Protein not found				9.16	1	Protein not found	0.986199	1.70816	0.996132	6.45327	1.11689	3.54563	0.964754	5.29022	0.894041	7.22952	1.05729	4.20238	1.08258	0.661683	0.882735	5.54027	29.0152	5.33838
K4BXV0	Uncharacterized protein OS=Solanum lycopersicum GN=Solyc05g012270.2 PE=3 SV=1 - [K4BXV0_SOLLC]	Protein not found	Protein not found				7.08	1	Protein not found	0.91867		1.04927		0.97394		1.09968		0.948383		1.03422		1.06585		0.959752		25.7883	8.54346
M1CKW2	Uncharacterized protein OS=Solanum tuberosum GN=PGSC0003DMG400027086 PE=3 SV=1 - [M1CKW2_SOLTU]	Protein not found	Protein not found				29.52	4	Protein not found	1.02753	7.08898	0.986237	12.2247	0.945413	6.14352	1.0839	22.4358	0.926921	21.5917	1.18153	12.9028	1.00817	14.0604	0.825303	11.9743	11.9935	10.272
M1BNN3	Uncharacterized protein OS=Solanum tuberosum GN=PGSC0003DMG400019188 PE=3 SV=1 - [M1BNN3_SOLTU]	Protein not found	Protein not found				5.62	2	Protein not found	0.893927	12.933	0.971254	6.51213	1.02879	8.3015	0.909373	19.9489	0.980897	6.53594	1.01644	2.94368	1.06526	9.18822	1.11245	7.84944	44.8405	5.46533
M1B7W9	Uncharacterized protein OS=Solanum tuberosum GN=PGSC0003DMG400015156 PE=4 SV=1 - [M1B7W9_SOLTU]	Protein not found	Protein not found				5.42	4	Protein not found	0.850521	15.8355	0.966113	6.38604	1.07034	6.91083	0.91328	8.72134	0.935846	14.1407	1.02179	7.47919	1.23412	18.1779	0.925231	9.27856	82.1505	6.41748
K4CDQ8	Uncharacterized protein OS=Solanum lycopersicum GN=Solyc07g039320.2 PE=4 SV=1 - [K4CDQ8_SOLLC]	Pf12265					9.87	1	Pf12265	0.995165	2.78137	0.915428	3.72941	0.923824	9.97141	0.952203	9.09373	1.07835	3.38506	1.03536	4.59582	1.14442	1.54924	0.977073	3.34664	17.1879	9.5835
M1AFN7	Uncharacterized protein OS=Solanum tuberosum GN=PGSC0003DMG400008445 PE=4 SV=1 - [M1AFN7_SOLTU]	Protein not found	Protein not found				10.92	2	Protein not found	1.10119		0.99231		0.94016		1.01102		0.980442		1.11375		1.04653		0.805658		25.5364	10.1694
M0ZGZ6	Uncharacterized protein OS=Solanum tuberosum GN=PGSC0003DMG400000204 PE=4 SV=1 - [M0ZGZ6_SOLTU]	Protein not found	Protein not found				6.59	2	Protein not found	0.955316	5.90767	1.00723	5.59494	1.15612	13.4803	0.970357	14.2669	0.930811	15.0123	1.11917	9.72489	0.983926	7.0562	0.935751	11.0905	17.7945	9.33447
M1CLU3	Uncharacterized protein OS=Solanum tuberosum GN=PGSC0003DMG400027291 PE=3 SV=1 - [M1CLU3_SOLTU]	Protein not found	Protein not found				7.57	2	Protein not found	0.988926	5.54274	0.970548	1.91395	0.971178	3.94977	0.956004	11.3225	0.997346	1.19059	0.984314	4.12965	1.10379	2.05727	1.04148	23.2327	50.2866	6.40479
M0ZJY6	Uncharacterized protein OS=Solanum tuberosum GN=PGSC0003DMG400000892 PE=4 SV=1 - [M0ZJY6_SOLTU]	Protein not found	Protein not found				7.32	4	Protein not found	0.969725	3.64405	1.01625	5.59133	0.949597	8.09857	1.07771	15.7356	1.11413	16.5798	0.930665	6.3952	0.802953	31.5669	1.15991	7.2133	72.8761	7.79639
M1ASK9	Uncharacterized protein OS=Solanum tuberosum GN=PGSC0003DMG400011264 PE=4 SV=1 - [M1ASK9_SOLTU]	Protein not found	Protein not found				9.94	2	Protein not found	1.05158	3.6046	0.985252	6.57988	1.05762	2.73827	1.04985	8.129	0.992116	2.80252	1.05426	0.153959	0.904438	0.628396	0.974574	13.4593	38.8231	5.43994
Q03664	Probable glutathione S-transferase OS=Nicotiana tabacum PE=2 SV=1 - [GSTX3_TOBAC]	Pf00043; Pf02798	[GO:0004364]; GO:0016765; GO:0016740; GO:0003824; GO:0003674 [GO:0005515]; GO:0005488; GO:0003674 [GO:0009734]; GO:0009755; GO:0071365; GO:0007165; GO:0032870; GO:0009733; GO:0007154; GO:0044700; GO:0050794; GO:0051716; GO:0009725; GO:0071310; GO:0071495; GO:0009987; GO:0023052; GO:0044699; GO:0050789; GO:0050896; GO:0009719; GO:0010033; GO:0070887; GO:0008150; GO:0065007; GO:0042221 [GO:0016740]…	catalytic activity; protein binding		cell communication; regulation of biological process; response to stimulus	11.21	1	Pf00043; Pf02798	1.01057	4.17615	1.02465	5.95181	1.09554	1.96538	1.07632	3.30687	0.927873	6.88662	1.06006	4.20456	1.02348	2.05083	0.788334	7.42078	25.7314	6.39209
M1B547	Uncharacterized protein OS=Solanum tuberosum GN=PGSC0003DMG400014388 PE=4 SV=1 - [M1B547_SOLTU]	Protein not found	Protein not found				11.23	3	Protein not found	1.0843	5.20297	0.996155	5.6267	1.02341	6.98557	1.05249	6.44223	0.859719	5.37732	1.06329	2.5867	1.00105	8.62545	0.871536	5.0973	19.7022	8.32373
E2FAX1	COSII_At5g14320 (Fragment) OS=Solanum peloquinianum PE=4 SV=1 - [E2FAX1_9SOLN]	Protein not found	Protein not found				10.54	1	Protein not found	1.26781	0.413599	1.11317	1.75692	1.14638	0.122873	0.7874	7.14211	0.941881	12.0192	0.789253	3.76445	0.779695	8.8545	1.19254	6.52412	52.3308	5.96045
K4DGZ2	Uncharacterized protein OS=Solanum lycopersicum GN=Solyc12g089210.1 PE=3 SV=1 - [K4DGZ2_SOLLC]	Protein not found	Protein not found				8.06	3	Protein not found	0.992394	7.34574	0.996235	9.96681	1.05992	12.2953	0.935175	6.75818	0.938101	8.6485	1.14176	4.6985	1.02676	5.2688	0.871073	7.35063	39.6692	7.25439
K4BKZ5	Uncharacterized protein OS=Solanum lycopersicum GN=Solyc03g114930.2 PE=4 SV=1 - [K4BKZ5_SOLLC]	Protein not found	Protein not found				11.11	2	Protein not found	1.04168	5.86467	1.08789	12.4616	1.076	4.48749	0.99296	2.61651	0.817511	13.6307	1.13615	4.32688	0.971127	4.47526	0.84489	15.0397	20.1035	9.08545
K4C3U9	Pectinesterase OS=Solanum lycopersicum GN=Solyc06g009190.2 PE=3 SV=1 - [K4C3U9_SOLLC]	Pf01095; Pf04043	[GO:0016021]; GO:0031224; GO:0044425; GO:0005575; GO:0016020		membrane		4.61	2	Pf01095; Pf04043	0.950731	6.51274	1.02874	5.50874	1.04044	10.4284	0.887065	7.36676	0.855736	8.84585	1.12644	1.26143	1.24649	5.71074	0.819214	11.183	62.5097	8.85107
M1B661	Uncharacterized protein OS=Solanum tuberosum GN=PGSC0003DMG400014645 PE=4 SV=1 - [M1B661_SOLTU]	Protein not found	Protein not found				13.7	2	Protein not found	0.885641	12.2291	1.01597	4.87268	1.12481	0.784808	0.920042	10.0136	0.97191	19.036	1.06126	0.904976	1.09025	5.9967	0.964748	12.9462	32.9074	9.979
M0ZIP7	Uncharacterized protein OS=Solanum tuberosum GN=PGSC0003DMG400000579 PE=4 SV=1 - [M0ZIP7_SOLTU]	Protein not found	Protein not found				8.33	1	Protein not found	0.899193	21.193	0.935294	12.902	0.963639	12.0226	1.02703	14.4112	1.08148	4.22227	1.03001	14.2302	0.915284	2.79906	1.07894	17.1532	22.3019	4.57666
Q9AXQ3	Eukaryotic translation initiation factor 5A-4 OS=Solanum lycopersicum PE=2 SV=1 - [IF5A4_SOLLC]	Protein not found	Protein not found				38	1	Protein not found	1.09268	2.64208	0.992079	1.45423	1.01574	5.14652	0.954973	7.07741	0.941958	3.27458	1.02556	1.69987	1.12538	1.08653	0.836285	3.15789	10.9434	4.55127
G9B6Q2	Protein tyrosine phosphatase (Fragment) OS=Petunia hybrida GN=PTP PE=2 SV=1 - [G9B6Q2_PETHY]	Pf02922	[GO:0004553]; GO:0016798; GO:0016787; GO:0003824; GO:0003674 [GO:0005975]; GO:0044238; GO:0008152; GO:0008150	catalytic activity		metabolic process	20.75	2	Pf02922	0.962071	5.28327	0.98633	4.55235	0.951583	1.77773	1.02241	10.3345	1.05721	22.5577	0.989628	4.6869	1.01725	4.19666	1.13467	0.761351	17.7849	4.93213
M0ZJ77	Coatomer subunit gamma OS=Solanum tuberosum GN=PGSC0003DMG400000704 PE=3 SV=1 - [M0ZJ77_SOLTU]	Protein not found	Protein not found				6.32	5	Protein not found	1.02565	6.87379	0.935466	6.99994	1.08854	8.95824	0.958858	5.72846	0.951292	16.3172	1.01109	4.09337	1.05528	9.56839	0.938265	16.5155	98.1347	5.17334
K4BFE2	Uncharacterized protein OS=Solanum lycopersicum GN=Solyc03g031700.2 PE=4 SV=1 - [K4BFE2_SOLLC]	Protein not found	Protein not found				8.89	2	Protein not found	0.770449	33.2387	1.38142	47.7905	0.794613	40.5206	0.666091	44.3818	1.66634	29.2345	0.789237	10.9009	1.1006	39.3833	1.14239		40.7855	5.84619
M1AU18	Uncharacterized protein OS=Solanum tuberosum GN=PGSC0003DMG400011597 PE=4 SV=1 - [M1AU18_SOLTU]	Protein not found	Protein not found				14.06	4	Protein not found	0.975637	7.4869	0.957537	8.90651	1.04564	11.1935	0.999648	7.02141	1.01254	7.69511	0.990564	2.92362	1.03367	7.8799	0.942516	9.89949	36.0938	8.45557
M1D4K6	Ribosomal protein L19 OS=Solanum tuberosum GN=PGSC0003DMG400031796 PE=3 SV=1 - [M1D4K6_SOLTU]	Protein not found	Protein not found				14.09	4	Protein not found	1.05792	5.08102	0.909058	2.48951	0.909678	3.75188	1.01991	4.11881	0.949903	7.71577	1.15056	7.55533	1.09071	3.75829	0.907364	16.1489	25.2811	11.5024
M0ZZ31	Glutamine synthetase OS=Solanum tuberosum GN=PGSC0003DMG400004355 PE=3 SV=1 - [M0ZZ31_SOLTU]	Protein not found	Protein not found				25	4	Protein not found	1.03816	5.35189	0.95731	11.8675	1.06314	10.1238	1.04222	8.99959	0.942014	8.00875	1.0138	8.97267	0.885419	12.0876	1.01544	11.0655	13.3596	6.17627
M1CV01	Uncharacterized protein OS=Solanum tuberosum GN=PGSC0003DMG400029301 PE=4 SV=1 - [M1CV01_SOLTU]	Protein not found	Protein not found				5.35	2	Protein not found	1.10317	5.50025	0.973633	8.37681	1.00403	6.65094	1.03735	14.5408	0.999165	21.6565	0.995452	10.0657	0.896023	13.6411	0.969543	15.7519	67.3509	5.78271
K4B6K0	Uncharacterized protein OS=Solanum lycopersicum GN=Solyc02g063130.2 PE=4 SV=1 - [K4B6K0_SOLLC]	Protein not found	Protein not found				7.22	2	Protein not found	1.02036	7.77409	0.960772	4.62616	0.943422	6.81292	0.928075	3.66911	1.02455	9.98397	0.968517	7.59671	1.1918	6.77451	0.993394	3.57958	27.8499	4.43701
M1B485	Uncharacterized protein OS=Solanum tuberosum GN=PGSC0003DMG402014186 PE=4 SV=1 - [M1B485_SOLTU]	Protein not found	Protein not found				13.08	2	Protein not found	1.01526	7.17969	0.962689	2.99195	0.942072	3.86516	0.983644	5.4068	0.977568	2.57123	1.04799	3.86237	0.990281	3.97557	1.13595	2.65129	35.4251	5.71924
M1BWL4	Uncharacterized protein OS=Solanum tuberosum GN=PGSC0003DMG400021189 PE=4 SV=1 - [M1BWL4_SOLTU]	Protein not found	Protein not found				26.85	1	Protein not found	1.09919		1.00546		0.845505		1.07244		0.90316		1.03223		1.21597		0.812088		11.9606	10.5356
M1B690	Uncharacterized protein OS=Solanum tuberosum GN=PGSC0003DMG400014672 PE=3 SV=1 - [M1B690_SOLTU]	Protein not found	Protein not found				11.87	1	Protein not found	1.02689	0.320829	1.00194	0.13108	1.11839	0.526879	0.956431	0.102148	0.84672	3.682	1.09534	4.04194	1.06015	0.204108	0.862265	3.98738	25.4401	5.79541
K4CFR0	Uncharacterized protein OS=Solanum lycopersicum GN=Solyc07g053650.2 PE=4 SV=1 - [K4CFR0_SOLLC]	Pf01851	[GO:0016021]; GO:0031224; GO:0044425; GO:0005575; GO:0016020		membrane		9.98	6	Pf01851	0.969432	8.32595	0.972697	1.06449	0.996327	6.88379	0.908049	7.63385	1.12861	4.1598	0.986374	5.05284	1.00685	9.91088	1.06036	12.9989	90.2261	5.31299
Q43143	Pectinesterase/pectinesterase inhibitor U1 OS=Solanum lycopersicum GN=PMEU1 PE=2 SV=1 - [PMEU1_SOLLC]	Pf01095; Pf04043	[GO:0004857]; GO:0030234; GO:0003674 [GO:0005576]; GO:0005575 [GO:0005618]; GO:0030312; GO:0044464; GO:0071944; GO:0005575; GO:0005623 [GO:0007047]; GO:0045229; GO:0070882; GO:0071555; GO:0016043; GO:0071554; GO:0071841; GO:0071840; GO:0009987; GO:0008150 [GO:0016787]; GO:0003824; GO:0003674 [GO:0030599]; GO:0052689; GO:0016788; GO:0016787; GO:0003824; GO:0003674 [GO:0042545]; GO:0071555; GO:0016…	enzyme regulator activity; catalytic activity	extracellular	cell organization and biogenesis; metabolic process; regulation of biological process	3.95	1	Pf01095; Pf04043	0.831215	5.88366	0.94248	10.3735	0.811	10.2423	0.861036	15.1808	1.17514	45.3693	0.937055	26.0365	0.890151	36.5359	1.23563	23.6519	64.0627	8.76318
K4B821	Uncharacterized protein OS=Solanum lycopersicum GN=Solyc02g070400.2 PE=4 SV=1 - [K4B821_SOLLC]	Protein not found	Protein not found				4.78	4	Protein not found	0.991548	3.57957	0.983935	3.45146	0.968728	7.60895	0.985929	12.0822	0.967209	4.63052	1.02069	7.90901	1.02331	13.9473	0.998842	11.5185	95.4491	6.0874
K4CWX5	Uncharacterized protein OS=Solanum lycopersicum GN=Solyc09g098040.2 PE=4 SV=1 - [K4CWX5_SOLLC]	Pf00686; Pf01326					3.26	3	Pf00686; Pf01326	0.954581	8.72202	0.986803	6.07255	0.976801	5.73111	1.04189	23.8056	1.0329	2.3532	0.913976	1.05189	0.883124	5.73767	1.20246	2.66078	131.796	5.90967
Q8GSM7	Shikimate O-hydroxycinnamoyltransferase OS=Nicotiana tabacum GN=HST PE=1 SV=1 - [HST_TOBAC]	Pf02458	[GO:0016740]; GO:0003824; GO:0003674 [GO:0016746]; GO:0016740; GO:0003824; GO:0003674 [GO:0016747]; GO:0016746; GO:0016740; GO:0003824; GO:0003674 [GO:0016790]; GO:0016788; GO:0016787; GO:0003824; GO:0003674 [GO:0047172]; GO:0050737; GO:0008374; GO:0050734; GO:0016747; GO:0016746; GO:0016740; GO:0003824; GO:0003674	catalytic activity			8.28	3	Pf02458	0.955802	9.39723	0.944448	17.1825	0.872619	11.1316	0.84425	13.9261	1.57533	0.564651	0.765564	6.85826	0.969734	8.68823	1.50255	4.41662	48.2344	6.29053
M1A0W9	Uncharacterized protein OS=Solanum tuberosum GN=PGSC0003DMG400004788 PE=4 SV=1 - [M1A0W9_SOLTU]	Protein not found	Protein not found				14.39	3	Protein not found	1.02864	7.66268	0.94335	8.1447	0.923568	8.8387	1.03407	6.64767	1.07314	5.82667	1.03177	6.09574	0.999295	6.64714	1.04186	9.68127	28.1591	8.20654
M1CZL3	Serine/threonine-protein phosphatase OS=Solanum tuberosum GN=PGSC0003DMG400030424 PE=3 SV=1 - [M1CZL3_SOLTU]	Protein not found	Protein not found				10.97	1	Protein not found	0.902182	6.67732	1.05098	6.05651	0.904182	1.70978	1.07579	14.4482	1.14508	8.31679	0.905	0.0610912	1.01791	0.360937	1.10128	4.39849	35.3475	5.09717
K4CTZ5	Uncharacterized protein OS=Solanum lycopersicum GN=Solyc09g061620.2 PE=4 SV=1 - [K4CTZ5_SOLLC]	Protein not found	Protein not found				51.67	1	Protein not found	0.974376		0.890604		0.847844		0.897227		1.20934		0.904447		1.02843		1.3623		6.80754	5.41455
B3F8H5	Mevalonate diphosphate decarboxylase (Fragment) OS=Nicotiana langsdorffii x Nicotiana sanderae PE=1 SV=1 - [B3F8H5_NICLS]		[GO:0004163]; GO:0016831; GO:0016830; GO:0016829; GO:0003824; GO:0003674 [GO:0005524]; GO:0032559; GO:0035639; GO:0030554; GO:0032555; GO:1901265; GO:0017076; GO:0032553; GO:0097159; GO:1901363; GO:0000166; GO:0005488; GO:0036094; GO:0003674 [GO:0008299]; GO:0006720; GO:0008610; GO:0044249; GO:0044255; GO:0006629; GO:0009058; GO:0044237; GO:0044238; GO:0008152; GO:0009987; GO:0008150	catalytic activity; nucleotide binding		metabolic process	8.13	3		0.904343	11.4591	1.0616	14.2755	0.847656	29.4707	0.934352	2.55827	1.14714	14.7209	0.945723	17.2143	1.00608	32.3616	1.01984	7.02816	44.6917	6.62451
K4BN29	Uncharacterized protein OS=Solanum lycopersicum GN=Solyc03g122310.2 PE=3 SV=1 - [K4BN29_SOLLC]	Protein not found	Protein not found				4.38	1	Protein not found	0.877041	20.1624	0.986904	4.47054	0.897987	12.7244	0.953819	2.19387	1.17771	20.1337	1.00358	7.65949	1.06484	1.48588	1.17368	14.209	44.944	5.60498
O24391	Mitochondrial uncoupling protein OS=Solanum tuberosum GN=PGSC0003DMG400020356 PE=2 SV=1 - [O24391_SOLTU]	Pf00153	[GO:0006810]; GO:0051234; GO:0008150; GO:0051179 [GO:0006839]; GO:0046907; GO:0006810; GO:0051649; GO:0051234; GO:0051641; GO:0008150; GO:0051179; GO:0009987 [GO:0016020]; GO:0005575 [GO:0016021]; GO:0031224; GO:0044425; GO:0005575; GO:0016020 [GO:0031966]; GO:0005740; GO:0031090; GO:0044429; GO:0031967; GO:0016020; GO:0043227; GO:0044422; GO:0005739; GO:0044444; GO:0044446; GO:0031975; GO:000557…		membrane; cytoplasm; mitochondrion	transport	14.05	4	Pf00153	1.06589	2.21538	1.0277	7.15323	1.01823	3.95877	0.976063	11.3526	0.925254	10.2287	1.03909	12.4662	1.05336	13.7289	0.907436	6.43537	32.4372	9.33447
K4BBZ1	Uncharacterized protein OS=Solanum lycopersicum GN=Solyc02g088350.2 PE=4 SV=1 - [K4BBZ1_SOLLC]	Pf12204					7.82	3	Pf12204	1.04686	1.66751	1.07275	1.81467	0.981303	11.0716	1.04878	12.3706	0.922382	2.49312	0.971997	2.15161	0.909799	2.94815	1.03334	18.9145	45.6668	6.03662
K4CC89	Uncharacterized protein OS=Solanum lycopersicum GN=Solyc07g014700.2 PE=4 SV=1 - [K4CC89_SOLLC]	Pf05817	[GO:0016021]; GO:0031224; GO:0044425; GO:0005575; GO:0016020		membrane		3.08	2	Pf05817	0.96377	9.64776	0.995264	5.45489	1.00157	5.78028	0.935244	13.3217	0.976381	4.71867	1.0446	5.21656	1.06835	8.01598	0.963912	6.82745	71.0279	6.65381
M1B196	Uncharacterized protein OS=Solanum tuberosum GN=PGSC0003DMG400013362 PE=4 SV=1 - [M1B196_SOLTU]	Protein not found	Protein not found				4.93	3	Protein not found	0.938097	3.98138	0.930732	2.47288	0.997754	12.3029	1.11035	5.26613	1.04445	9.63412	0.986201	15.7962	1.07178	8.30304	0.900335	2.0416	77.1838	5.64307
Q5EFR5	Chloroplast oxygen-evolving protein 16 kDa subunit OS=Nicotiana benthamiana GN=psbQ PE=2 SV=1 - [Q5EFR5_NICBE]	Pf05757	[GO:0005509]; GO:0046872; GO:0043169; GO:0043167; GO:0005488; GO:0003674 [GO:0009523]; GO:0009521; GO:0034357; GO:0043234; GO:0044425; GO:0044436; GO:0009579; GO:0016020; GO:0032991; GO:0005575; GO:0044424; GO:0005622; GO:0044464; GO:0005623 [GO:0009654]; GO:0009523; GO:0043234; GO:0044425; GO:0044436; GO:0009521; GO:0032991; GO:0005575; GO:0016020; GO:0009579; GO:0044424; GO:0034357; GO:0005622;…	metal ion binding	membrane	metabolic process	7.89	2	Pf05757	1.05667	4.14579	1.00617	6.15	0.965215	6.95675	1.10159	11.1612	0.925247	9.97808	1.06697	7.11956	1.05774	7.33063	0.86792	16.4839	24.1809	9.65674
M1AK55	Uncharacterized protein OS=Solanum tuberosum GN=PGSC0003DMG400009458 PE=4 SV=1 - [M1AK55_SOLTU]	Protein not found	Protein not found				8.83	3	Protein not found	1.05239	14.1196	1.01708	4.78248	0.943816	5.65221	0.943827	12.8717	0.829511	11.8834	1.0054	2.02038	1.05734	9.0503	1.10479	26.204	54.6973	5.89697
M1CR39	Uncharacterized protein OS=Solanum tuberosum GN=PGSC0003DMG400028348 PE=4 SV=1 - [M1CR39_SOLTU]	Protein not found	Protein not found				6.56	2	Protein not found	1.0287	0.109216	0.937977	10.28	1.09926	0.365625	0.908857	3.83868	1.12234	6.57516	1.029	4.12291	0.884884	5.51986	1.03407	9.64383	55.5847	5.021
K4B0H9	Cysteine synthase OS=Solanum lycopersicum GN=Solyc01g097920.2 PE=3 SV=1 - [K4B0H9_SOLLC]	Pf00291	[GO:0016021]; GO:0031224; GO:0044425; GO:0005575; GO:0016020		membrane		10.96	2	Pf00291	1.06887	12.7555	1.01906	3.34338	1.00551	0.0938419	0.992117	3.82337	0.978294	0.0289092	1.03202	0.949527	0.930325	6.22557	0.940152	3.88975	38.3642	6.94678
A1YUL8	Importin subunit alpha OS=Nicotiana benthamiana PE=2 SV=1 - [A1YUL8_NICBE]	Pf00514; Pf01749; Pf02985; Pf04826	[GO:0005488]; GO:0003674 [GO:0005515]; GO:0005488; GO:0003674 [GO:0005634]; GO:0043231; GO:0043227; GO:0043229; GO:0043226; GO:0044424; GO:0005575; GO:0005622; GO:0044464; GO:0005623 [GO:0005737]; GO:0044424; GO:0005622; GO:0044464; GO:0005575; GO:0005623 [GO:0006606]; GO:0006605; GO:0017038; GO:0034504; GO:0051170; GO:0006886; GO:0015031; GO:0033365; GO:0006913; GO:0034613; GO:0046907; GO:000681…	protein binding; transporter activity	nucleus; cytoplasm	transport	8.65	1	Pf00514; Pf01749; Pf02985; Pf04826	0.85312		0.957387		0.872836		0.785608		0.980145		0.903834		1.04554		1.70985		58.9712	5.18604
K4C2H7	Uncharacterized protein OS=Solanum lycopersicum GN=Solyc05g055000.2 PE=3 SV=1 - [K4C2H7_SOLLC]	Pf00155; Pf00266; Pf01041; Pf01053	[GO:0016021]; GO:0031224; GO:0044425; GO:0005575; GO:0016020		membrane		5.03	2	Pf00155; Pf00266; Pf01041; Pf01053	1.00591	5.61765	1.00913	7.96269	1.02986	3.50936	0.996252	8.4257	0.997151	12.7405	0.982636	10.5422	0.981872	10.3711	1.05417	3.24217	52.2033	6.59521
M1B077	Uncharacterized protein OS=Solanum tuberosum GN=PGSC0003DMG400013127 PE=4 SV=1 - [M1B077_SOLTU]	Protein not found	Protein not found				37.5	2	Protein not found	0.97015	12.7029	0.96634	5.39025	0.857279	7.19278	1.03035	10.1901	0.931453	15.3332	1.15178	13.6231	1.02938	15.3302	0.935118	14.847	7.10158	9.49561
K4CN59	Uncharacterized protein OS=Solanum lycopersicum GN=Solyc08g076990.2 PE=4 SV=1 - [K4CN59_SOLLC]	Pf01546; Pf07687					10.27	4	Pf01546; Pf07687	1.03394	8.80351	0.994299	14.4284	0.977292	9.9537	1.05514	16.4586	1.04577	10.9348	0.944525	10.1854	0.947221	16.4788	1.08972	21.6412	48.1195	5.70654
K4DBC4	Uncharacterized protein OS=Solanum lycopersicum GN=Solyc12g005860.1 PE=4 SV=1 - [K4DBC4_SOLLC]	Protein not found	Protein not found				8.75	1	Protein not found	0.811041	8.55167	0.891837	5.99075	0.863595	1.64007	0.882231	7.30646	1.29595	1.67716	0.884275	24.063	1.20396	2.82869	1.23306	17.2744	51.7869	6.84424
M1A251	Uncharacterized protein OS=Solanum tuberosum GN=PGSC0003DMG400005062 PE=3 SV=1 - [M1A251_SOLTU]	Protein not found	Protein not found				8.98	1	Protein not found	0.944608		1.09884		1.01945		0.990275		0.97559		1.08133		0.972745		0.935257		36.2952	6.7417
M1CJU0	60S ribosomal protein L13 OS=Solanum tuberosum GN=PGSC0003DMG400026852 PE=3 SV=1 - [M1CJU0_SOLTU]	Protein not found	Protein not found				19.86	1	Protein not found	0.832272		1.08732		0.796209		1.17891		1.44754		0.821864		0.596878		1.55713		15.8647	10.2866
B5LAV1	3-isopropylmalate dehydrogenase OS=Capsicum annuum PE=2 SV=1 - [B5LAV1_CAPAN]	Pf00180	[GO:0000287]; GO:0046872; GO:0043169; GO:0043167; GO:0005488; GO:0003674 [GO:0003862]; GO:0016616; GO:0016614; GO:0016491; GO:0003824; GO:0003674 [GO:0005737]; GO:0044424; GO:0005622; GO:0044464; GO:0005575; GO:0005623 [GO:0008652]; GO:0006520; GO:0046394; GO:0019752; GO:0044238; GO:0016053; GO:0043436; GO:0008152; GO:0006082; GO:0044249; GO:0044283; GO:0042180; GO:0008150; GO:0044237; GO:0044281…	metal ion binding; catalytic activity; nucleotide binding	cytoplasm	metabolic process	11.58	1	Pf00180	0.918301		1.01986		0.983359		1.04535		1.09306		1.12231		0.924518		0.957242		43.4554	6.26514
K4D2D0	Uncharacterized protein OS=Solanum lycopersicum GN=Solyc10g078890.1 PE=3 SV=1 - [K4D2D0_SOLLC]	Pf00141	[GO:0016021]; GO:0031224; GO:0044425; GO:0005575; GO:0016020		membrane		5.03	1	Pf00141	1.04588	5.18997	0.86008	12.0589	1.06884	0.497736	1.08375	5.57246	1.11791	5.94444	1.02537	1.14381	1.00446	6.12432	0.873883	2.82105	36.9417	8.38232
M1A9C1	Uncharacterized protein OS=Solanum tuberosum GN=PGSC0003DMG400006869 PE=3 SV=1 - [M1A9C1_SOLTU]	Protein not found	Protein not found				7.53	1	Protein not found	0.969326	6.04884	0.950037	1.47046	1.0942	4.50923	1.03296	0.840666	0.979904	2.77748	1.03443	4.43144	1.05158	1.95732	0.901459	3.19907	26.4983	9.5835
A4UV11	Putative ribosomal protein L34e OS=Solanum tuberosum GN=PGSC0003DMG400031258 PE=4 SV=1 - [A4UV11_SOLTU]	Pf01199	[GO:0003735]; GO:0005198; GO:0003674 [GO:0005622]; GO:0044464; GO:0005575; GO:0005623 [GO:0005840]; GO:0030529; GO:0043232; GO:0044444; GO:0032991; GO:0044424; GO:0043228; GO:0043229; GO:0005737; GO:0005575; GO:0005622; GO:0044464; GO:0043226; GO:0005623 [GO:0006412]; GO:0010467; GO:0034645; GO:0044267; GO:0043170; GO:0009059; GO:0044249; GO:0044260; GO:0019538; GO:0008152; GO:0009058; GO:0044237…	structural molecule activity	cytoplasm; ribosome	metabolic process	21.67	2	Pf01199	1.02951	7.99613	0.983777	8.27856	0.946214	8.49673	1.15534	8.17324	1.05658	14.0365	1.07952	11.8591	0.841475	22.9032	0.993037	23.9116	13.8079	11.605
Q9LEC8	Glutamate dehydrogenase B OS=Nicotiana plumbaginifolia GN=GDHB PE=2 SV=1 - [DHEB_NICPL]	Protein not found	Protein not found				9.69	1	Protein not found	0.880845	3.18801	0.933072	6.09045	0.971132	11.4432	0.951468	13.0359	1.17606	6.98096	1.00833	9.59195	1.08745	10.8374	1.10379	3.68816	38.1626	7.00537
M1BYY8	Uncharacterized protein OS=Solanum tuberosum GN=PGSC0003DMG400021796 PE=3 SV=1 - [M1BYY8_SOLTU]	Protein not found	Protein not found				16.43	2	Protein not found	0.935434	7.17252	1.13047	11.7354	0.929279	8.96121	1.18433	9.18483	1.35498	6.67654	0.894469	9.58977	0.675259	18.5285	1.17707	11.2923	23.1388	6.78564
M0ZTX6	Uncharacterized protein OS=Solanum tuberosum GN=PGSC0003DMG400003103 PE=4 SV=1 - [M0ZTX6_SOLTU]	Protein not found	Protein not found				6.9	1	Protein not found	0.948602	5.40177	1.00164	1.39177	1.00367	13.0056	1.01424	12.4025	1.11011	6.28816	0.883918	9.29446	0.908944	16.969	1.09778	1.86056	32.4547	6.43018
M1CWH2	Uncharacterized protein OS=Solanum tuberosum GN=PGSC0003DMG400029653 PE=4 SV=1 - [M1CWH2_SOLTU]	Protein not found	Protein not found				16.67	1	Protein not found																	20.303	9.39307
K4BLT6	Uncharacterized protein OS=Solanum lycopersicum GN=Solyc03g117850.2 PE=4 SV=1 - [K4BLT6_SOLLC]	Pf00004	[GO:0016021]; GO:0031224; GO:0044425; GO:0005575; GO:0016020		membrane		5.88	1	Pf00004	0.94497	17.3232	1.03047	0.032615	0.929154	13.6125	1.09833	3.72248	1.23081	14.812	0.916716	8.00584	0.843607	11.3851	1.13963	1.97473	49.8832	6.03662
M1CSJ8	Uncharacterized protein OS=Solanum tuberosum GN=PGSC0003DMG400028642 PE=4 SV=1 - [M1CSJ8_SOLTU]	Protein not found	Protein not found				12.04	3	Protein not found	1.01314	4.28907	1.01306	11.1238	0.98607	5.66419	0.910722	6.30777	1.00034	7.03804	1.04042	7.41118	1.02261	10.7356	0.980144	9.65977	35.6138	7.00537
Q9LEG0	GDP dissociation inhibitor (Fragment) OS=Solanum lycopersicum GN=GDI1 PE=2 SV=1 - [Q9LEG0_SOLLC]	Pf00996	[GO:0005093]; GO:0005092; GO:0005083; GO:0030695; GO:0060589; GO:0030234; GO:0003674 [GO:0015031]; GO:0006810; GO:0045184; GO:0051234; GO:0008104; GO:0008150; GO:0051179; GO:0033036	enzyme regulator activity		transport	10.96	1	Pf00996	1.12006		1.0583		0.799675		0.988853		0.955251		1.11382		1.02032		0.945912		48.6974	5.47803
E9JEC2	Mannose-binding lectin OS=Capsicum annuum GN=MBL1 PE=2 SV=1 - [E9JEC2_CAPAN]	Pf01453	[GO:0030246]; GO:0005488; GO:0003674				6.06	2	Pf01453	1.08838	3.15816	1.08273	5.83303	0.924305	6.72251	0.947945	4.05673	0.744018	15.0515	1.13363	10.1959	1.14805	9.32577	0.784683	7.71049	33.6622	9.36377
M1C8Q0	Uncharacterized protein OS=Solanum tuberosum GN=PGSC0003DMG402024210 PE=4 SV=1 - [M1C8Q0_SOLTU]	Protein not found	Protein not found				10.62	3	Protein not found	1.06648	31.8502	0.887692	4.05143	1.1184	15.8446	0.823844	18.9045	0.882658	9.07626	0.985695	8.90917	1.10469	11.6765	0.8577	8.21525	44.3332	6.17627
Q8H9C6	Pyruvate decarboxylase (Fragment) OS=Solanum tuberosum GN=StPDC PE=2 SV=1 - [Q8H9C6_SOLTU]	Pf00205; Pf02775; Pf02776	[GO:0000287]; GO:0046872; GO:0043169; GO:0043167; GO:0005488; GO:0003674 [GO:0003824]; GO:0003674 [GO:0008152]; GO:0008150 [GO:0016831]; GO:0016830; GO:0016829; GO:0003824; GO:0003674 [GO:0030976]; GO:0019842; GO:0043168; GO:0043169; GO:0050662; GO:0097159; GO:1901363; GO:0036094; GO:0043167; GO:0048037; GO:0005488; GO:0003674	metal ion binding; catalytic activity		metabolic process	5.41	1	Pf00205; Pf02775; Pf02776	0.914386		1.00178		0.909234		1.08567		1.14982		0.93339		0.895719		1.26708		64.3755	6.21436
K4B848	Uncharacterized protein OS=Solanum lycopersicum GN=Solyc02g070670.2 PE=3 SV=1 - [K4B848_SOLLC]	Pf02492; Pf03308					17.33	4	Pf02492; Pf03308	0.97909	16.3671	0.942542	12.5803	0.894679	17.1838	0.952769	3.77731	1.05242	23.3229	0.934819	13.4043	1.10394	13.2024	1.18727	33.588	30.2852	6.354
M1A882	Pyruvate kinase OS=Solanum tuberosum GN=PGSC0003DMG400006590 PE=3 SV=1 - [M1A882_SOLTU]	Protein not found	Protein not found				7.61	2	Protein not found	0.979893	1.24478	0.973634	2.62341	1.03683	13.542	1.08251	13.1813	1.10352	16.9027	0.899172	4.76497	0.960537	1.39165	1.06493	7.96302	63.3542	7.04932
M1AS86	Uncharacterized protein OS=Solanum tuberosum GN=PGSC0003DMG400011196 PE=4 SV=1 - [M1AS86_SOLTU]	Protein not found	Protein not found				6.55	2	Protein not found	1.0272	1.32213	0.941021	1.45451	0.982382	5.23453	1.06411	3.86808	1.10006	8.62131	0.960445	1.14145	0.86409	7.91881	1.15145	3.85348	78.7457	8.00146
M1BH06	Lipoxygenase OS=Solanum tuberosum GN=PGSC0003DMG400017465 PE=3 SV=1 - [M1BH06_SOLTU]	Protein not found	Protein not found				4.18	3	Protein not found	1.02165	13.879	1.01164	5.8988	0.920435	3.98611	1.02009	2.93891	1.04093	18.3843	1.04596	1.60086	0.964809	2.8448	1.10444	7.70422	103.533	8.45557
M1ASG7	Uncharacterized protein OS=Solanum tuberosum GN=PGSC0003DMG400011246 PE=3 SV=1 - [M1ASG7_SOLTU]	Protein not found	Protein not found				11.46	2	Protein not found	0.94955	1.18735	0.978359	27.159	0.994284	2.48129	0.993782	5.87919	1.0773	8.43371	0.926014	1.47814	1.00158	24.3177	1.12296	14.607	44.4027	8.42627
K4CXH1	Uncharacterized protein OS=Solanum lycopersicum GN=Solyc10g006400.2 PE=3 SV=1 - [K4CXH1_SOLLC]	Pf00291					12.39	4	Pf00291	1.07286	15.9324	1.00869	2.92422	1.03974	10.7312	0.977519	15.898	0.94941	8.94423	0.981854	16.6771	1.03565	5.14479	0.884829	18.3999	50.8819	6.87354
Q8W1A5	Aquaporin-like protein OS=Petunia hybrida GN=TIP1;1 PE=2 SV=1 - [Q8W1A5_PETHY]	Pf00230	[GO:0005215]; GO:0003674 [GO:0006810]; GO:0051234; GO:0008150; GO:0051179 [GO:0016020]; GO:0005575 [GO:0016021]; GO:0031224; GO:0044425; GO:0005575; GO:0016020	transporter activity	membrane	transport	5.6	1	Pf00230	0.948194	7.31774	1.02111	6.89644	0.973447	8.02951	1.01842	9.8196	1.00548	6.0109	1.02449	5.25899	0.997621	10.3404	1.02566	11.6294	25.7172	5.88428
M1B8R8	Uncharacterized protein OS=Solanum tuberosum GN=PGSC0003DMG400015374 PE=3 SV=1 - [M1B8R8_SOLTU]	Protein not found	Protein not found				22.12	0	Protein not found																	24.3054	5.74463
Q40532	Mitogen-activated protein kinase homolog NTF4 OS=Nicotiana tabacum GN=NTF4 PE=2 SV=1 - [NTF4_TOBAC]	Pf00069; Pf07714	[GO:0000165]; GO:0007243; GO:0035556; GO:0007165; GO:0007154; GO:0044700; GO:0050794; GO:0051716; GO:0009987; GO:0023052; GO:0044699; GO:0050789; GO:0050896; GO:0008150; GO:0065007 [GO:0000166]; GO:0036094; GO:1901265; GO:0005488; GO:0097159; GO:1901363; GO:0003674 [GO:0004672]; GO:0016301; GO:0016773; GO:0016772; GO:0016740; GO:0003824; GO:0003674 [GO:0004674]; GO:0004672; GO:0016301; GO:0016773…	nucleotide binding; catalytic activity; signal transducer activity		cell communication; regulation of biological process; response to stimulus; metabolic process	10.18	2	Pf00069; Pf07714	0.959114	8.66775	1.05474	2.08735	0.973748	3.52686	0.925799	3.19748	0.941899	6.94958	0.978339	6.45323	1.10807	6.49449	1.04938	5.05372	45.0907	5.93506
M1BC31	Uncharacterized protein OS=Solanum tuberosum GN=PGSC0003DMG400016231 PE=4 SV=1 - [M1BC31_SOLTU]	Protein not found	Protein not found				12.67	1	Protein not found	1.04263	18.3516	1.01634	0.340006	0.863333	5.64684	0.853966	16.0593	1.08508	36.2	0.952221	9.53735	1.01976	19.0664	1.14896	4.41751	16.4355	5.46533
M1B8D0	Uncharacterized protein OS=Solanum tuberosum GN=PGSC0003DMG400015269 PE=4 SV=1 - [M1B8D0_SOLTU]	Protein not found	Protein not found				8.88	1	Protein not found	1.02446	11.2031	1.01434	12.0442	1.17315	5.32787	0.926212	7.5674	0.909993	16.616	0.9281	12.7865	1.06862	2.10193	0.928966	6.02077	39.6488	5.75732
K4AS65	Uncharacterized protein OS=Solanum lycopersicum GN=Solyc00g323130.2 PE=4 SV=1 - [K4AS65_SOLLC]	Pf00407					12.86	2	Pf00407	0.916338	13.7576	0.907161	8.52174	0.959565	10.0125	0.961109	4.66148	1.20654	16.7197	1.01016	8.16581	1.12032	7.76802	0.9441	5.02886	24.3861	5.35107
K4CM57	Aspartate aminotransferase OS=Solanum lycopersicum GN=Solyc08g068330.2 PE=3 SV=1 - [K4CM57_SOLLC]	Pf00155					11.28	2	Pf00155	1.01016	1.85809	0.987239	9.10679	1.02786	11.2817	0.893561	1.21216	0.983585	3.64456	1.02801	0.74942	1.15649	5.4268	0.875809	2.95561	49.6526	9.27588
M1ADE4	Uncharacterized protein OS=Solanum tuberosum GN=PGSC0003DMG400007880 PE=4 SV=1 - [M1ADE4_SOLTU]	Protein not found	Protein not found				9.77	3	Protein not found	1.05864	6.26805	1.04134	3.06879	0.993827	6.82544	0.943743	6.46932	0.8498	5.28605	1.113	4.73503	0.988412	10.7264	0.94821	7.19483	30.2033	8.36768
Q36915	ATP synthase subunit alpha OS=Petunia parodii GN=atpA-1 PE=3 SV=1 - [Q36915_PETPA]	Protein not found	Protein not found				38.33	1	Protein not found	0.99879	5.8861	0.988386	6.73757	1.11083	5.56676	0.925417	4.20912	0.904635	6.78481	1.05411	8.2481	1.17094	1.14973	0.824208	3.15415	6.11336	5.26221
K4FWQ6	Citrate synthase OS=Capsicum annuum GN=CTS PE=2 SV=1 - [K4FWQ6_CAPAN]	Protein not found	Protein not found				11.71	1	Protein not found	1.00632		1.02925		0.964863		0.892029		0.916846		1.0764		1.13439		0.944188		39.006	7.62061
M1ANH5	Uncharacterized protein OS=Solanum tuberosum GN=PGSC0003DMG400010291 PE=4 SV=1 - [M1ANH5_SOLTU]	Protein not found	Protein not found				22.56	2	Protein not found	1.03158	2.31746	1.00313	0.746919	1.11375	10.4071	1.01967	6.64524	0.922042	6.25396	1.03802	1.97053	1.01215	3.52217	0.906992	3.80792	15.3176	10.4331
M1D793	Uncharacterized protein OS=Solanum tuberosum GN=PGSC0003DMG400033639 PE=3 SV=1 - [M1D793_SOLTU]	Protein not found	Protein not found				10.73	1	Protein not found	0.670293		0.652653		0.708021		0.933916		1.38137		0.771385		1.13639		2.04111		35.3943	9.24658
M1AIF8	Uncharacterized protein OS=Solanum tuberosum GN=PGSC0003DMG400009093 PE=4 SV=1 - [M1AIF8_SOLTU]	Protein not found	Protein not found				9.49	1	Protein not found	1.08332	18.6793	1.0554	24.3547	1.04535	5.989	0.931297	11.5436	0.869991	6.20523	1.04115	9.22641	1.06114	11.1356	0.85657	3.77578	29.0593	8.86572
K4CBZ9	Uncharacterized protein OS=Solanum lycopersicum GN=Solyc07g008800.2 PE=3 SV=1 - [K4CBZ9_SOLLC]	Pf00166					21.65	2	Pf00166	1.11297	1.50379	0.981487	0.82869	0.999154	4.22933	1.05071	6.447	1.0012	5.19265	0.908828	0.660966	0.943322	6.71749	0.991421	11.6612	10.4217	8.39697
M1CMR6	Uncharacterized protein OS=Solanum tuberosum GN=PGSC0003DMG400027532 PE=4 SV=1 - [M1CMR6_SOLTU]	Protein not found	Protein not found				28.32	1	Protein not found	0.899369	2.60048	0.95173	15.6627	0.931198	8.77532	1.10157	6.19449	1.30749	3.42966	0.980907	11.7713	0.916547	26.8721	0.992055	8.34402	12.4256	9.75928
M1CWI5	Uncharacterized protein OS=Solanum tuberosum GN=PGSC0003DMG400029663 PE=4 SV=1 - [M1CWI5_SOLTU]	Protein not found	Protein not found				6.51	2	Protein not found	0.882363	15.9659	0.976372	4.09121	0.942089	13.5793	0.957709	14.0776	1.03069	24.477	0.945499	9.68195	1.06672	13.081	1.11452	13.7971	41.8527	6.94678
K4CSN4	Uncharacterized protein OS=Solanum lycopersicum GN=Solyc09g031780.2 PE=4 SV=1 - [K4CSN4_SOLLC]		[GO:0016021]; GO:0031224; GO:0044425; GO:0005575; GO:0016020		membrane		5.57	5		0.938042	3.23411	0.964155	8.62746	1.09373	6.41788	1.07765	7.38494	1.02976	8.17973	1.00485	1.94909	0.926828	15.5895	1.02622	7.47286	111.548	5.96045
Q8MDI3	Ribulose bisphosphate carboxylase large chain (Fragment) OS=Capsicum frutescens GN=rbcL PE=3 SV=1 - [Q8MDI3_CAPFR]	Protein not found	Protein not found				69.57	1	Protein not found	0.954988	12.0007	1.02823	4.24486	1.11083	22.2724	1.01615	7.1652	0.914458	6.57466	0.999799	10.5237	0.887737	5.57941	1.00241	19.7143	2.57723	6.44287
P59702	Cytochrome b559 subunit alpha OS=Atropa belladonna GN=psbE PE=3 SV=3 - [PSBE_ATRBE]	Protein not found	Protein not found				91.3	1	Protein not found	0.992228	5.97395	1.05079	10.7742	1.01448	9.11067	0.990076	9.48241	0.941678	14.9254	1.04493	12.4348	0.989039	13.4723	0.961064	13.5065	2.65433	4.4624
M1APL3	Uncharacterized protein OS=Solanum tuberosum GN=PGSC0003DMG400010556 PE=4 SV=1 - [M1APL3_SOLTU]	Protein not found	Protein not found				6.8	2	Protein not found	0.832513	11.4514	0.966838	15.5751	1.01354	3.39343	0.843997	6.60731	1.23834	26.2715	0.942808	1.44718	0.956367	10.6912	1.26255	17.691	95.3445	5.93506
K4C2F3	Uncharacterized protein OS=Solanum lycopersicum GN=DHAR1 PE=4 SV=1 - [K4C2F3_SOLLC]	Protein not found	Protein not found				14.44	2	Protein not found	1.08766	4.29194	0.978264	1.94259	1.00071	4.30607	0.994183	3.914	0.886164	5.8982	1.02942	1.27539	1.1679	6.07924	0.821308	10.3911	19.9544	6.29053
Q3LHL1	Short chain dehydrogenase OS=Solanum tuberosum GN=PPS6 PE=2 SV=1 - [Q3LHL1_SOLTU]	Pf00106; Pf08659	[GO:0000166]; GO:0036094; GO:1901265; GO:0005488; GO:0097159; GO:1901363; GO:0003674 [GO:0008152]; GO:0008150 [GO:0016491]; GO:0003824; GO:0003674 [GO:0055114]; GO:0044710; GO:0008152; GO:0008150	nucleotide binding; catalytic activity		metabolic process	7.66	1	Pf00106; Pf08659	1.1015	10.5388	1.12519	10.877	1.03495	11.4782	1.01659	6.07919	0.960136	21.9773	0.911259	9.31116	0.923151	14.3366	1.02742	13.999	27.1689	6.55127
M1AY37	Uncharacterized protein OS=Solanum tuberosum GN=PGSC0003DMG400012601 PE=4 SV=1 - [M1AY37_SOLTU]	Protein not found	Protein not found				6.94	1	Protein not found	0.81082		0.900178		1.02699		1.19867		1.17538		0.93262		1.02001		1.09981		40.1282	7.60596
Q84P53	Gamma aminobutyrate transaminase 2 OS=Solanum lycopersicum GN=GABA-TP2 PE=1 SV=1 - [GATP2_SOLLC]	Protein not found	Protein not found				3.37	3	Protein not found	0.914833	29.8832	1.01766	8.13254	1.04974	13.3368	0.979487	11.3722	0.955018	11.3825	1.04421	5.43703	1.00438	7.69367	0.917224	21.02	114.799	7.62061
M1AZ31	Uncharacterized protein OS=Solanum tuberosum GN=PGSC0003DMG400012830 PE=3 SV=1 - [M1AZ31_SOLTU]	Protein not found	Protein not found				18.52	0	Protein not found																	24.0082	6.23975
K4AY73	Histone H3 OS=Solanum lycopersicum GN=Solyc01g086800.2 PE=3 SV=1 - [K4AY73_SOLLC]	Pf00125					27.06	1	Pf00125	1.01255	2.09129	0.849728	3.33744	0.743781	0.0638928	1.08012	2.2472	0.951135	0.720607	1.45954	0.492528	1.13576	6.12617	0.73862	3.69331	9.68556	11.8833
P83582	Ferredoxin OS=Solanum nigrum PE=1 SV=1 - [FER_SOLNI]	Pf00111	[GO:0006124]; GO:0044267; GO:0019538; GO:0044260; GO:0043170; GO:0044238; GO:0044237; GO:0008152; GO:0009987; GO:0008150 [GO:0006810]; GO:0051234; GO:0008150; GO:0051179 [GO:0008198]; GO:0005506; GO:0046914; GO:0046872; GO:0043169; GO:0043167; GO:0005488; GO:0003674 [GO:0009055]; GO:0003674 [GO:0009507]; GO:0009536; GO:0043231; GO:0044444; GO:0043227; GO:0043229; GO:0005737; GO:0044424; GO:004322…	metal ion binding	cytoplasm	metabolic process; transport	19.59	2	Pf00111	0.979289	18.2015	1.06401	14.6066	0.92551	4.25602	1.03558	14.7183	0.943052	25.0083	1.02411	17.3569	0.935448	8.6403	1.0839	8.36426	10.4337	4.2085
K4CWZ8	Eukaryotic translation initiation factor 3 subunit H OS=Solanum lycopersicum GN=Solyc09g098280.2 PE=3 SV=1 - [K4CWZ8_SOLLC]	Protein not found	Protein not found				4.73	4	Protein not found	1.00323	7.49813	1.01492	11.163	0.984085	5.62187	0.941387	21.9152	1.1059	11.0039	0.973873	4.66411	1.03177	16.3293	1.01233	5.36552	105.006	5.79541
K4CU73	Uncharacterized protein OS=Solanum lycopersicum GN=Solyc09g064450.2 PE=4 SV=1 - [K4CU73_SOLLC]	Pf01073; Pf01370; Pf05368	[GO:0016021]; GO:0031224; GO:0044425; GO:0005575; GO:0016020		membrane		12.72	5	Pf01073; Pf01370; Pf05368	1.05632	3.58818	0.98576	5.15014	0.992	5.90069	1.07704	12.572	0.882974	6.31581	1.07224	5.55427	1.03432	7.9382	0.910504	8.09913	43.7117	9.31982
M1CA02	Uncharacterized protein OS=Solanum tuberosum GN=PGSC0003DMG400024531 PE=4 SV=1 - [M1CA02_SOLTU]	Protein not found	Protein not found				11.01	1	Protein not found	0.996675	3.09424	0.997362	5.51062	1.09864	4.59403	1.00797	10.4229	0.954674	0.487117	0.857457	5.39398	0.983938	5.994	1.17714	14.7775	24.4573	7.35693
M1AEP7	Uncharacterized protein OS=Solanum tuberosum GN=PGSC0003DMG400008191 PE=4 SV=1 - [M1AEP7_SOLTU]	Protein not found	Protein not found				4.57	4	Protein not found	0.908029	3.21367	0.971176	2.78108	1.09135	7.7876	1.04422	4.86055	1.02516	10.4038	0.987726	1.99811	0.935528	5.89069	1.21871	7.9107	99.2625	5.87158
B2NIX3	Ascorbate peroxidase (Fragment) OS=Capsicum chinense GN=CcAPX PE=2 SV=1 - [B2NIX3_CAPCH]	Pf00141	[GO:0004601]; GO:0016209; GO:0016684; GO:0003674; GO:0016491; GO:0003824 [GO:0006979]; GO:0006950; GO:0050896; GO:0008150 [GO:0020037]; GO:0046906; GO:0097159; GO:1901363; GO:0005488; GO:0003674 [GO:0055114]; GO:0044710; GO:0008152; GO:0008150	antioxidant activity; catalytic activity		response to stimulus; metabolic process	17.74	1	Pf00141	0.904557	4.19982	1.0336	2.25559	1.05441	2.24851	1.00963	5.5771	1.10408	2.29089	0.97567	2.28868	0.894839	4.56786	1.07027	4.34144	20.3033	5.78271
M1CRV0	Uncharacterized protein OS=Solanum tuberosum GN=PGSC0003DMG400028502 PE=3 SV=1 - [M1CRV0_SOLTU]	Protein not found	Protein not found				7.57	3	Protein not found	0.898405	10.4988	0.977155	7.55159	1.03567	4.43343	1.00743	6.25058	0.972029	7.69853	1.01954	4.33902	1.06961	4.16884	0.967743	7.64491	58.5657	6.68311
Q43779	Superoxide dismutase [Cu-Zn] 2 OS=Solanum lycopersicum GN=SODCC.5 PE=3 SV=3 - [SODC2_SOLLC]	Protein not found	Protein not found				7.83	2	Protein not found	0.856492	4.9832	0.77314	19.7717	0.975746	7.06375	1.16639	17.4482	1.13511	7.05634	1.17063	12.6117	1.09844	8.02278	1.00684	7.42365	76.5359	5.70654
K4CBF0	Uncharacterized protein OS=Solanum lycopersicum GN=Solyc07g006790.2 PE=3 SV=1 - [K4CBF0_SOLLC]	Pf00198; Pf00364; Pf02817					5.97	5	Pf00198; Pf00364; Pf02817	1.13258	3.18215	0.966086	5.47998	1.01463	3.8399	1.02625	6.76878	0.95371	3.24972	1.01771	1.90361	1.07754	1.43545	0.901897	12.2119	59.5973	8.1626
Q2VEI4	DNA-directed RNA polymerase subunit beta OS=Solanum tuberosum GN=rpoB PE=3 SV=1 - [RPOB_SOLTU]	Pf00562; Pf04560; Pf04561; Pf04563; Pf04565	[GO:0003677]; GO:0003676; GO:0097159; GO:1901363; GO:0005488; GO:0003674 [GO:0003899]; GO:0034062; GO:0016779; GO:0016772; GO:0016740; GO:0003824; GO:0003674 [GO:0006351]; GO:0010467; GO:0032774; GO:0034645; GO:0043170; GO:0016070; GO:0044249; GO:0009059; GO:0044260; GO:0008152; GO:0090304; GO:0009058; GO:0044237; GO:0008150; GO:0006139; GO:0009987; GO:0006725; GO:0034641; GO:0044238; GO:0046483;…	DNA binding; catalytic activity	cytoplasm	metabolic process	3.55	3	Pf00562; Pf04560; Pf04561; Pf04563; Pf04565	0.891827	8.00902	0.951679	3.27274	1.10155	19.6074	1.06624	13.1246	1.29543	0.208823	0.995379	8.82337	0.814422	2.3802	1.06716	17.9021	120.553	8.32373
M1CPX8	GrpE protein homolog OS=Solanum tuberosum GN=PGSC0003DMG400028115 PE=3 SV=1 - [M1CPX8_SOLTU]	Protein not found	Protein not found				8.68	3	Protein not found	1.06445	4.10412	0.922192	3.93091	1.0245	3.08733	1.10592	3.29803	0.991458	3.34784	1.01858	6.50522	0.937485	3.42736	0.993814	5.63105	39.4454	4.62744
M1C5H7	Uncharacterized protein OS=Solanum tuberosum GN=PGSC0003DMG400023441 PE=4 SV=1 - [M1C5H7_SOLTU]	Protein not found	Protein not found				10.34	1	Protein not found	0.934855		1.2986		0.755945		1.11964		1.38426		0.722411		0.71362		1.29013		41.1397	6.62451
M1B3D7	Uncharacterized protein OS=Solanum tuberosum GN=PGSC0003DMG400013933 PE=3 SV=1 - [M1B3D7_SOLTU]	Protein not found	Protein not found				7.41	1	Protein not found	0.947911	19.6516	0.906131	7.53127	0.992731	5.523	0.982754	11.6338	1.02569	7.00836	0.966559	8.32175	1.01748	20.2996	1.08857	10.3164	32.585	7.48877
M1BK34	Uncharacterized protein OS=Solanum tuberosum GN=PGSC0003DMG400018276 PE=4 SV=1 - [M1BK34_SOLTU]	Protein not found	Protein not found				15.09	1	Protein not found	0.950876	21.3668	1.14508	34.8357	0.995158	17.4457	0.963076	1.64133	1.01385	5.0607	0.995902	16.9328	1.20751	22.3458	0.912495	12.2412	16.7669	9.75928
I0B7J3	Chloroplast PsbO3 OS=Nicotiana benthamiana GN=psbO3 PE=2 SV=1 - [I0B7J3_NICBE]	Protein not found	Protein not found				16.11	1	Protein not found	0.91617	2.75276	0.941723	6.48063	0.789504	3.32901	0.997339	4.51718	1.41936	0.409521	0.905711	2.60362	0.74999	6.49757	1.50876	0.1501	18.6294	6.65381
K4C9G1	Uncharacterized protein OS=Solanum lycopersicum GN=Solyc06g074430.2 PE=3 SV=1 - [K4C9G1_SOLLC]	Pf00428					13.55	1	Pf00428	1.33331	4.10554	0.972756	11.3683	1.04815	8.95247	1.20508	9.15808	1.10015	12.8886	0.795449	8.53624	0.758693	4.86583	0.906988	6.80439	16.1913	4.81787
K4B292	Ubiquinol oxidase OS=Solanum lycopersicum GN=Solyc01g105220.2 PE=3 SV=1 - [K4B292_SOLLC]	Pf01786	[GO:0016021]; GO:0031224; GO:0044425; GO:0005575; GO:0016020		membrane		8.05	1	Pf01786	0.939897		1.04978		0.981216		1.00315		0.93871		1.03223		1.20359		0.830658		39.8793	8.45557
K4BFY5	Uncharacterized protein OS=Solanum lycopersicum GN=Solyc03g043640.2 PE=4 SV=1 - [K4BFY5_SOLLC]	Protein not found	Protein not found				8.7	4	Protein not found	1.00868	10.8516	0.958696	8.0581	1.06717	3.02926	0.952232	3.97811	0.820841	7.04323	1.02056	7.06727	1.08176	5.62487	0.991752	11.7038	46.4464	6.84424
M1BAI7	Uncharacterized protein OS=Solanum tuberosum GN=PGSC0003DMG401015792 PE=3 SV=1 - [M1BAI7_SOLTU]	Protein not found	Protein not found				6.71	2	Protein not found	0.957617	3.93765	1.05001	8.87022	0.947374	9.29993	0.898218	11.8313	1	12.6186	0.954242	6.06804	1.00371	2.18942	1.14799	6.05573	34.1547	9.34912
K4BXC7	Uncharacterized protein OS=Solanum lycopersicum GN=Solyc05g009530.2 PE=3 SV=1 - [K4BXC7_SOLLC]	Protein not found	Protein not found				7.27	2	Protein not found	0.978087	5.21033	0.957437	15.1165	0.972593	6.84722	1.09729	8.30018	0.985858	8.44635	1.01862	10.6861	1.00499	7.77754	0.940685	5.07265	41.9081	9.53955
K4D762	Ribosomal protein S7 OS=Solanum lycopersicum GN=Solyc11g021130.1 PE=3 SV=1 - [K4D762_SOLLC]	Pf00164; Pf00177					12.98	1	Pf00164; Pf00177	1.05437		1.07192		0.928981		1.1283		1.02147		0.985391		0.868556		1.04253		31.9734	10.4917
M1AAU6	Uncharacterized protein OS=Solanum tuberosum GN=PGSC0003DMG400007199 PE=4 SV=1 - [M1AAU6_SOLTU]	Protein not found	Protein not found				13.64	1	Protein not found	1.08034	7.61042	1.02663	8.3483	1.04539	5.39155	0.943449	5.33375	0.888037	3.24911	1.08165	3.62342	0.983658	7.23315	0.873178	2.1589	21.7558	4.53857
M1CVV1	Uncharacterized protein OS=Solanum tuberosum GN=PGSC0003DMG400029499 PE=3 SV=1 - [M1CVV1_SOLTU]	Protein not found	Protein not found				18.67	3	Protein not found	0.944095	10.0579	1.00148	8.88232	0.96667	9.53165	1.0239	14.0027	0.982643	9.19525	0.937662	14.1436	1.01036	16.0137	1.1518	12.2491	17.7622	5.98584
M1B3S7	Uncharacterized protein OS=Solanum tuberosum GN=PGSC0003DMG400014076 PE=3 SV=1 - [M1B3S7_SOLTU]	Protein not found	Protein not found				31.43	1	Protein not found	1.02684	11.5534	1.01805	5.29474	0.983415	5.01047	1.02278	5.73444	0.963092	7.41457	1.05182	5.13238	0.939057	4.47676	1.04801	0.794697	11.6252	9.01221
M1AJP6	Uncharacterized protein OS=Solanum tuberosum GN=PGSC0003DMG400009358 PE=3 SV=1 - [M1AJP6_SOLTU]	Protein not found	Protein not found				7.02	2	Protein not found	0.997386	15.7656	0.97168	22.9748	1.13285	10.5292	1.01656	30.0567	1.04591	27.189	0.915335	9.67526	1.0543	5.83229	1.08272	13.4986	46.7853	5.97314
M1ASA5	Uncharacterized protein OS=Solanum tuberosum GN=PGSC0003DMG401011206 PE=4 SV=1 - [M1ASA5_SOLTU]	Protein not found	Protein not found				5.29	2	Protein not found	1.00559	5.81444	1.0769	7.60404	1.12505	10.2987	1.00458	9.4599	0.780004	6.92433	1.04261	2.86313	1.02592	20.2386	0.950736	20.0758	51.5132	6.87354
M1CQK3	Uncharacterized protein OS=Solanum tuberosum GN=PGSC0003DMG400028238 PE=4 SV=1 - [M1CQK3_SOLTU]	Protein not found	Protein not found				11.24	1	Protein not found	0.90553		1.05228		0.873921		0.830385		1.07085		0.9685		0.990674		1.37722		29.406	6.771
E2GLP5	Defensin-like protein (Fragment) OS=Solanum lycopersicum var. cerasiforme PE=2 SV=1 - [E2GLP5_SOLLC]	Protein not found	Protein not found				6.63	1	Protein not found	0.895123		0.964241		0.985765		0.990065		1.11834		0.970295		1.05393		1.09866		39.2892	6.30322
M1A7J1	Uncharacterized protein OS=Solanum tuberosum GN=PGSC0003DMG400006391 PE=3 SV=1 - [M1A7J1_SOLTU]	Protein not found	Protein not found				5.91	3	Protein not found	0.969422	0.665823	0.891991	3.30829	1.07363	3.76137	0.968947	9.77698	1.16529	7.6497	1.03482	0.734051	0.988284	3.56547	0.964027	12.5987	73.0438	7.00537
K4CDF4	Uncharacterized protein OS=Solanum lycopersicum GN=Solyc07g032100.2 PE=4 SV=1 - [K4CDF4_SOLLC]	Protein not found	Protein not found				4.19	1	Protein not found	0.972011		0.919477		1.127		1.03254		0.849027		1.09549		1.11671		0.886593		122.824	7.00537
Q40877	P21 OS=Petunia hybrida GN=PeTh3 PE=2 SV=1 - [Q40877_PETHY]	Pf00112; Pf08246	[GO:0006508]; GO:0019538; GO:0043170; GO:0044238; GO:0008152; GO:0008150 [GO:0008234]; GO:0070011; GO:0008233; GO:0016787; GO:0003824; GO:0003674	catalytic activity		metabolic process	7.26	3	Pf00112; Pf08246	1.17032	6.4589	1.02811	3.73574	0.992497	2.97618	0.96366	6.94673	0.921148	7.81998	1.06542	2.55492	0.980472	4.13512	0.882142	7.4917	39.2504	6.17627
K7WU04	Putative thioredoxin m2 OS=Solanum tuberosum PE=2 SV=1 - [K7WU04_SOLTU]	Protein not found	Protein not found				10.99	1	Protein not found	0.977056	16.4278	1.06365	3.93837	0.882611	5.51526	0.896298	5.71643	1.00155	9.38073	0.993974	11.1246	1.06022	7.59528	1.11758	27.5816	19.4152	8.79248
Q2V9B2	Eukaryotic translation initiation factor 2 beta subunit-like OS=Solanum tuberosum GN=PGSC0003DMG400030471 PE=2 SV=1 - [Q2V9B2_SOLTU]	Pf01873	[GO:0003743]; GO:0008135; GO:0003723; GO:0003676; GO:0097159; GO:1901363; GO:0005488; GO:0003674 [GO:0006413]; GO:0006412; GO:0009987; GO:0010467; GO:0034645; GO:0044267; GO:0008150; GO:0043170; GO:0009059; GO:0044249; GO:0044260; GO:0019538; GO:0008152; GO:0009058; GO:0044237; GO:0044238	RNA binding		metabolic process	17.74	4	Pf01873	1.03254	6.92559	0.983015	7.23404	1.0107	7.18102	1.13881	8.48047	0.979214	12.6969	1.09683	6.15696	0.983868	10.4473	0.829372	9.14827	29.8312	6.41748
M1CXM2	Uncharacterized protein OS=Solanum tuberosum GN=PGSC0003DMG400029924 PE=4 SV=1 - [M1CXM2_SOLTU]	Protein not found	Protein not found				22.76	3	Protein not found	1.04976	4.99759	1.06036	10.5876	0.982672	7.43731	0.995414	8.74849	0.955556	12.3404	1.00955	7.55721	1.10597	13.3649	0.90293	1.95932	16.01	4.99561
M1AYG3	Uncharacterized protein OS=Solanum tuberosum GN=PGSC0003DMG400012675 PE=3 SV=1 - [M1AYG3_SOLTU]	Protein not found	Protein not found				9.16	1	Protein not found	1.14665		1.01523		1.02657		0.938141		0.946298		1.0193		0.977371		0.927265		45.895	7.18115
K4BCK6	Uncharacterized protein OS=Solanum lycopersicum GN=Solyc02g090570.2 PE=4 SV=1 - [K4BCK6_SOLLC]	Pf03157; Pf04053	[GO:0016021]; GO:0031224; GO:0044425; GO:0005575; GO:0016020		membrane		2.1	3	Pf03157; Pf04053	0.900742	11.2555	0.941742	6.96654	0.950404	1.77521	1.02564	8.606	1.14979	5.44171	0.989585	3.79232	0.977721	4.46939	1.16903	7.51371	176.668	8.1626
M1B7H0	Peptidyl-prolyl cis-trans isomerase OS=Solanum tuberosum GN=PGSC0003DMG400015011 PE=4 SV=1 - [M1B7H0_SOLTU]	Protein not found	Protein not found				15.74	3	Protein not found	1.08207	9.9387	1.08767	4.94137	1.00649	7.44476	0.972561	13.2754	0.992452	7.6204	1.03765	7.38962	0.880921	16.1418	1.00429	9.4596	25.4971	7.79639
P07979	Lichenase OS=Nicotiana plumbaginifolia GN=GN1 PE=2 SV=3 - [GUB_NICPL]	Protein not found	Protein not found				1.9	3	Protein not found	0.897179	4.27798	1.04353	6.7113	1.04388	5.44246	0.916215	15.3894	1.10438	1.45861	1.02462	3.83457	0.959775	2.07164	1.167	4.6847	252.407	8.1333
K4CQR5	Uncharacterized protein OS=Solanum lycopersicum GN=Solyc09g008800.2 PE=4 SV=1 - [K4CQR5_SOLLC]	Protein not found	Protein not found				18.63	2	Protein not found	0.994637	5.84851	1.00219	10.2846	1.00154	3.43248	1.02107	12.9587	0.990649	7.88251	1.08984	10.9819	0.919292	11.8369	1.01883	17.7622	11.1945	10.7554
M1CE55	Uncharacterized protein OS=Solanum tuberosum GN=PGSC0003DMG400025492 PE=3 SV=1 - [M1CE55_SOLTU]	Protein not found	Protein not found				8.54	3	Protein not found	0.94706	7.93485	0.861573	13.1056	1.03063	14.2578	1.06087	9.27725	1.30083	8.23262	0.977219	5.5022	0.970934	16.4847	1.02095	25.6106	35.9982	7.57666
O04682	Pathogenesis-related genes transcriptional activator PTI6 OS=Solanum lycopersicum GN=PTI6 PE=2 SV=1 - [PTI6_SOLLC]	Protein not found	Protein not found				1.63	2	Protein not found	0.897461	7.04763	0.971441	2.73386	1.01961	8.78018	0.999971	8.10237	1.00346	8.60572	1.01076	2.42896	0.999957	6.78543	1.17241	27.6505	263.94	6.90283
P36859	Nitrate reductase [NADH] OS=Petunia hybrida GN=NIA PE=2 SV=1 - [NIA_PETHY]	Pf00173; Pf00174; Pf00175; Pf00970; Pf03404	[GO:0005506]; GO:0046914; GO:0046872; GO:0043169; GO:0043167; GO:0005488; GO:0003674 [GO:0009055]; GO:0003674 [GO:0009703]; GO:0008940; GO:0046857; GO:0016661; GO:0016491; GO:0003824; GO:0003674 [GO:0016491]; GO:0003824; GO:0003674 [GO:0020037]; GO:0046906; GO:0097159; GO:1901363; GO:0005488; GO:0003674 [GO:0030151]; GO:0046914; GO:0046872; GO:0043169; GO:0043167; GO:0005488; GO:0003674 [GO:00421…	metal ion binding; catalytic activity		metabolic process	8.14	6	Pf00173; Pf00174; Pf00175; Pf00970; Pf03404	0.856395	12.2984	0.947246	14.3442	0.9003	8.73002	0.964118	6.50657	1.04694	13.0597	0.866939	5.11063	0.963264	13.4896	1.56721	34.035	102.311	7.25439
M0ZTK1	Uncharacterized protein OS=Solanum tuberosum GN=PGSC0003DMG400003013 PE=4 SV=1 - [M0ZTK1_SOLTU]	Protein not found	Protein not found				7.63	2	Protein not found	1.14435	2.6731	0.974484	6.42816	0.966605	9.94552	1.04549	1.1839	0.854435	12.5472	1.02897	4.29822	1.02946	4.75125	0.943797	13.9707	68.5612	9.08545
M0ZY84	Uncharacterized protein OS=Solanum tuberosum GN=PGSC0003DMG400004122 PE=3 SV=1 - [M0ZY84_SOLTU]	Protein not found	Protein not found				33.93	4	Protein not found	1.05981	5.60809	0.941652	7.28181	0.976949	3.97919	1.09006	2.72785	1.0289	3.71402	0.933152	6.57941	1.0469	4.63563	0.990723	7.99125	18.7701	10.1841
K4CS61	Uncharacterized protein OS=Solanum lycopersicum GN=Solyc09g015930.2 PE=3 SV=1 - [K4CS61_SOLLC]	Pf00270; Pf00271					5.73	1	Pf00270; Pf00271	0.944913		0.910221		0.941116		0.982144		1.11128		1.01372		1.04242		1.13209		60.8043	7.09326
B0FFR0	NAD(P)H-quinone oxidoreductase (Fragment) OS=Solanum tuberosum GN=ndhJ PE=3 SV=1 - [B0FFR0_SOLTU]	Pf00329	[GO:0008137]; GO:0050136; GO:0003954; GO:0016655; GO:0016651; GO:0016491; GO:0003824; GO:0003674 [GO:0009507]; GO:0009536; GO:0043231; GO:0044444; GO:0043227; GO:0043229; GO:0005737; GO:0044424; GO:0043226; GO:0005622; GO:0044464; GO:0005575; GO:0005623 [GO:0009536]; GO:0043231; GO:0044444; GO:0043227; GO:0043229; GO:0005737; GO:0044424; GO:0043226; GO:0005622; GO:0044464; GO:0005575; GO:0005623 …	catalytic activity	cytoplasm	metabolic process	11.29	1	Pf00329	0.990826	7.70387	1.05913	1.81831	1.12602	8.68199	0.975649	7.60156	0.991783	11.3816	0.967798	10.5206	0.878694	4.49445	0.973918	18.4445	14.6953	6.16357
Q1I0X5	Pyruvate kinase OS=Capsicum annuum PE=2 SV=1 - [Q1I0X5_CAPAN]	Protein not found	Protein not found				9.09	1	Protein not found	1.05709	0.570033	0.949943	0.771305	0.994281	3.27247	0.949204	0.847853	0.888293	3.1832	1.11335	3.67488	1.13813	1.148	0.820978	0.860031	48.7132	6.55127
Q6RW44	Ly200 protein OS=Capsicum annuum PE=2 SV=1 - [Q6RW44_CAPAN]	Protein not found	Protein not found				30.83	3	Protein not found	0.912444	16.0013	0.910365	11.1306	0.824328	10.3181	0.945577	10.3414	1.14847	21.6187	1.02749	10.4279	1.07536	11.4127	1.20468	25.4213	14.0487	10.77
M1A0K1	Uncharacterized protein OS=Solanum tuberosum GN=PGSC0003DMG401004716 PE=4 SV=1 - [M1A0K1_SOLTU]	Protein not found	Protein not found				11.02	2	Protein not found	1.0962	6.72445	1.01264	4.47366	1.04057	4.69663	1.1467	2.11903	0.918537	9.102	0.964142	5.36142	0.955296	6.66952	0.876916	6.00453	26.3223	5.78271
K4CMH3	Uncharacterized protein OS=Solanum lycopersicum GN=Solyc08g074550.2 PE=3 SV=1 - [K4CMH3_SOLLC]	Protein not found	Protein not found				3.6	2	Protein not found	0.978599	3.09099	0.971479	4.89519	1.02574	4.92486	1.07663	6.58523	1.00466	4.8127	1.01582	4.40248	1.02658	7.00734	0.951457	3.36692	64.2323	7.47412
Q42942	Uridine 5'-monophosphate synthase (Fragment) OS=Nicotiana tabacum GN=PYR5-6 PE=2 SV=1 - [UMPS_TOBAC]	Pf00156; Pf00215	[GO:0003824]; GO:0003674 [GO:0004588]; GO:0016763; GO:0016757; GO:0016740; GO:0003824; GO:0003674 [GO:0004590]; GO:0016831; GO:0016830; GO:0016829; GO:0003824; GO:0003674 [GO:0006207]; GO:0019856; GO:0006206; GO:0046112; GO:0072528; GO:0009112; GO:0072527; GO:0018130; GO:1901362; GO:0044271; GO:0055086; GO:0034641; GO:0046483; GO:1901360; GO:0044249; GO:0009058; GO:0006139; GO:0044281; GO:0006807…	catalytic activity		metabolic process	8.68	3	Pf00156; Pf00215	1.03253	2.5905	1.05909	7.34589	0.993314	10.9658	0.881382	3.04612	1.00608	13.0408	1.00885	11.5879	1.04278	7.02772	0.878744	7.14836	49.7293	7.72314
M1HEU7	Uracil phsophoribosyltransferase OS=Solanum tuberosum PE=2 SV=1 - [M1HEU7_SOLTU]	Protein not found	Protein not found				11.16	2	Protein not found	1.02264	6.67505	1.00814	4.15767	0.901651	5.40416	1.10983	8.64091	1.05653	7.45922	0.961999	1.38945	0.960418	6.59719	1.08149	3.05335	24.2479	6.68311
M1CWU6	Uncharacterized protein OS=Solanum tuberosum GN=PGSC0003DMG402029739 PE=4 SV=1 - [M1CWU6_SOLTU]	Protein not found	Protein not found				6.73	4	Protein not found	0.986738	4.60725	0.974918	9.26611	0.975006	9.98094	0.976629	10.1924	1.15885	17.369	0.847126	15.1498	1.06812	10.905	1.03061	17.5243	81.1478	6.20166
M1A477	Uncharacterized protein OS=Solanum tuberosum GN=PGSC0003DMG400005660 PE=4 SV=1 - [M1A477_SOLTU]	Protein not found	Protein not found				4.49	2	Protein not found	0.985942	2.99627	0.998866	4.69764	1.14044	5.35637	0.950627	2.94411	0.870895	7.85303	1.0633	4.63403	1.08104	5.62017	0.856096	11.693	41.9958	6.21436
M0ZNK9	Phosphoribosylaminoimidazole-succinocarboxamide synthase OS=Solanum tuberosum GN=PGSC0003DMG400001802 PE=3 SV=1 - [M0ZNK9_SOLTU]	Protein not found	Protein not found				7.34	2	Protein not found	0.988456	9.61657	1.01803	4.37172	0.936262	7.02323	0.964946	1.20725	1.10369	2.87142	0.967231	4.12145	1.02852	2.53234	1.08106	12.5207	44.8769	7.04932
M1BBV1	Uncharacterized protein OS=Solanum tuberosum GN=PGSC0003DMG400016172 PE=4 SV=1 - [M1BBV1_SOLTU]	Protein not found	Protein not found				6.55	3	Protein not found	1.05222	5.83316	0.928358	0.643479	1.0141	2.22532	1.03126	5.1274	1.02358	13.0195	0.932851	4.69501	0.955607	7.05272	0.981082	0.129542	66.4254	5.18604
K4BH28	Uncharacterized protein OS=Solanum lycopersicum GN=Solyc03g062790.2 PE=4 SV=1 - [K4BH28_SOLLC]	Pf04755	[GO:0016021]; GO:0031224; GO:0044425; GO:0005575; GO:0016020		membrane		10.51	3	Pf04755	1.01127	8.49692	1.04044	13.5472	1.05308	8.70843	0.97566	12.4524	0.894697	9.24984	1.06288	8.4189	0.956043	10.3378	0.947604	6.28205	32.6	7.6499
M1BLC6	Uncharacterized protein OS=Solanum tuberosum GN=PGSC0003DMG400018556 PE=4 SV=1 - [M1BLC6_SOLTU]	Protein not found	Protein not found				14.68	3	Protein not found	1.07112	19.2197	0.97987	7.55713	1.02476	6.18763	0.977837	7.63302	0.976238	2.11069	1.02178	1.93067	1.06026	5.91494	0.858045	7.78207	24.3385	4.94482
M1BZ12	Uncharacterized protein OS=Solanum tuberosum GN=PGSC0003DMG400021812 PE=4 SV=1 - [M1BZ12_SOLTU]	Protein not found	Protein not found				21.67	1	Protein not found	0.950516	1.5521	0.88919	6.47613	0.895465	2.52564	0.970648	8.50187	1.14781	8.50124	1.09851	1.42384	1.09219	3.96138	1.03217	4.63266	13.4531	10.4624
Q076B0	RPN8 (Fragment) OS=Nicotiana benthamiana PE=2 SV=1 - [Q076B0_NICBE]	Pf01398	[GO:0005515]; GO:0005488; GO:0003674	protein binding			9.17	2	Pf01398	1.07329	7.83791	0.99744	3.30239	1.07501	5.03737	1.06103	4.4885	0.902473	5.92404	1.03834	7.23138	0.962988	7.42058	0.902556	7.35746	25.9976	5.88428
K4CMQ6	Uncharacterized protein OS=Solanum lycopersicum GN=Solyc08g075390.2 PE=4 SV=1 - [K4CMQ6_SOLLC]	Pf00293					4.09	3	Pf00293	1.01893	9.00161	0.995146	6.99902	1.10473	5.11661	0.989738	5.40663	0.943877	9.24061	1.08224	2.80504	1.06475	4.15512	0.876764	3.73938	88.4867	5.14795
M1CQH5	Ubiquitin carboxyl-terminal hydrolase OS=Solanum tuberosum GN=PGSC0003DMG400028223 PE=3 SV=1 - [M1CQH5_SOLTU]	Protein not found	Protein not found				4.99	5	Protein not found	0.995686	3.58352	1.01475	10.2892	0.987874	8.3084	1.02072	4.69152	1.01368	4.16644	1.00336	4.77307	0.97441	10.1971	1.06835	11.945	131.703	5.68115
K4BC04	Uncharacterized protein OS=Solanum lycopersicum GN=Solyc02g088490.2 PE=4 SV=1 - [K4BC04_SOLLC]	Pf01370; Pf03435	[GO:0016021]; GO:0031224; GO:0044425; GO:0005575; GO:0016020		membrane		9.31	3	Pf01370; Pf03435	0.999958	8.89118	1.02653	7.80402	0.978417	4.99208	0.976414	14.3791	1.10105	10.1192	1.02155	5.77307	0.977445	9.32	1.05952	5.4112	49.275	8.80713
K4BN40	Uncharacterized protein OS=Solanum lycopersicum GN=Solyc03g123410.1 PE=4 SV=1 - [K4BN40_SOLLC]	Protein not found	Protein not found				9.46	1	Protein not found	1.01357	10.4504	1.00062	6.17043	0.983797	7.56163	1.06927	12.9769	0.873197	12.0161	1.1412	10.7597	1.01874	8.99719	0.890511	12.5401	15.0841	6.52197
K4CUL6	Uncharacterized protein OS=Solanum lycopersicum GN=GR PE=3 SV=1 - [K4CUL6_SOLLC]	Protein not found	Protein not found				8.49	1	Protein not found	1.01807		1.10728		1.01958		1.0764		1.02795		1.0518		0.752522		1.04041		40.7175	8.48486
B6RQ70	Asr2 OS=Solanum lycopersicum GN=Asr2 PE=4 SV=1 - [B6RQ70_SOLLC]	Protein not found	Protein not found				12.5	2	Protein not found	1.05384	11.3771	1.17209	9.89642	1.06564	3.12935	0.931781	2.65657	0.801555	2.63244	0.992709	0.64353	1.02547	6.76729	0.870747	13.9237	27.6406	4.89404
M1C6E4	Uncharacterized protein OS=Solanum tuberosum GN=PGSC0003DMG400023636 PE=4 SV=1 - [M1C6E4_SOLTU]	Protein not found	Protein not found				10.92	1	Protein not found	0.983601		0.928507		0.968497		0.975419		1.02821		0.96821		1.15099		1.03143		32.1079	5.12256
M1CL13	Ferritin OS=Solanum tuberosum GN=PGSC0003DMG400027119 PE=3 SV=1 - [M1CL13_SOLTU]	Protein not found	Protein not found				13.18	1	Protein not found	1.0176		1.22806		0.943072		0.800041		0.976303		0.941529		1.0145		1.05169		28.9498	6.53662
M1CA90	Uncharacterized protein OS=Solanum tuberosum GN=PGSC0003DMG400024582 PE=3 SV=1 - [M1CA90_SOLTU]	Protein not found	Protein not found				5.74	3	Protein not found	0.989264	7.51722	0.977103	3.97611	1.09062	3.94665	1.00397	15.7421	0.85559	9.04431	1.00831	6.7791	1.04644	9.61887	0.989265	6.38372	55.874	5.37646
P54926	Inositol monophosphatase 1 OS=Solanum lycopersicum GN=IMP1 PE=2 SV=1 - [IMP1_SOLLC]	Pf00459	[GO:0006021]; GO:0006020; GO:0034637; GO:0046173; GO:0019751; GO:0044262; GO:0016051; GO:0044249; GO:0046165; GO:0006066; GO:0005975; GO:0044237; GO:0009058; GO:0044283; GO:0044281; GO:0044238; GO:0008152; GO:0009987; GO:0044711; GO:0044710; GO:0008150 [GO:0008934]; GO:0052834; GO:0052745; GO:0016791; GO:0042578; GO:0016788; GO:0016787; GO:0003824; GO:0003674 [GO:0016787]; GO:0003824; GO:0003674 …	catalytic activity; metal ion binding		metabolic process	6.59	1	Pf00459	1.02906	3.80011	1.01502	6.77749	0.999273	3.59227	1.04391	1.64951	0.901418	0.787236	1.08003	1.00921	0.958108	10.177	0.986077	16.5252	29.5401	5.47803
B6CNU6	SKP1-like protein 1 OS=Petunia hybrida GN=PSK1 PE=2 SV=1 - [B6CNU6_PETHY]	Pf01466; Pf03931	[GO:0006511]; GO:0019941; GO:0043632; GO:0051603; GO:0044265; GO:0006508; GO:0044257; GO:0009057; GO:0044248; GO:0044260; GO:0019538; GO:0030163; GO:0044267; GO:0009056; GO:0043170; GO:0044237; GO:0044238; GO:0008152; GO:0009987; GO:0008150			metabolic process	12.26	3	Pf01466; Pf03931	1.11485	5.81561	0.931196	6.24216	0.975992	5.33577	1.1043	3.28401	1.04696	2.33048	0.908566	6.7291	1.01841	9.61718	1.03823	8.07319	17.5536	4.67822
M1BEF2	Uncharacterized protein OS=Solanum tuberosum GN=PGSC0003DMG400016814 PE=3 SV=1 - [M1BEF2_SOLTU]	Protein not found	Protein not found				41.67	2	Protein not found	1.15227	3.37599	1.09214	3.70225	0.928153	2.04086	0.994618	15.9113	1.02252	1.90055	1.06574	6.72334	1.0292	5.31317	0.950983	15.3298	7.15291	9.83252
Q9SWA9	Differentially expressed osmotic protein ODE2 (Fragment) OS=Capsicum annuum GN=ODE2 PE=2 SV=1 - [Q9SWA9_CAPAN]	Protein not found	Protein not found				4.51	3	Protein not found	0.93222	8.26912	1.00379	2.58884	0.971995	6.77191	1.01461	0.592836	1.01803	6.25065	0.966704	12.9288	1.04973	3.15333	1.14444	15.2363	85.7821	6.55127
K4CRN4	Uncharacterized protein OS=Solanum lycopersicum GN=Solyc09g013080.2 PE=3 SV=1 - [K4CRN4_SOLLC]	Protein not found	Protein not found				4.61	2	Protein not found	0.932878	4.18068	0.899034	13.2971	1.01584	19.9396	1.05448	3.14746	1.14196	20.8073	0.997487	8.50449	1.02667	11.2593	1.07178	21.7452	57.6111	6.97607
K4AYA3	Uncharacterized protein OS=Solanum lycopersicum GN=Solyc01g087120.2 PE=3 SV=1 - [K4AYA3_SOLLC]	Protein not found	Protein not found				8.89	1	Protein not found	1.10688		1.0602		1.06914		0.98192		0.865437		1.02482		1.04159		0.822222		19.6505	9.5249
K7W5I7	60S ribosomal protein L36 OS=Solanum tuberosum GN=PGSC0003DMG400015795 PE=3 SV=1 - [K7W5I7_SOLTU]	Protein not found	Protein not found				5.72	3	Protein not found	1.06908	5.95488	0.912595	5.63539	0.934092	4.73524	1.05471	14.8481	0.859272	9.37311	1.18948	7.17775	1.05464	7.55943	0.896363	13.0378	61.2033	9.51025
K4CWY6	Metacaspase OS=Solanum lycopersicum GN=MCA PE=2 SV=1 - [K4CWY6_SOLLC]	Protein not found	Protein not found				12.67	3	Protein not found	1.02097	8.38751	1.05478	3.64727	0.960722	7.46417	0.903046	10.305	1.01865	13.8019	1.05395	15.7739	1.09391	13.4294	0.860818	10.6152	32.8372	5.18604
M0ZM32	Uncharacterized protein OS=Solanum tuberosum GN=PGSC0003DMG400001442 PE=3 SV=1 - [M0ZM32_SOLTU]	Protein not found	Protein not found				2.45	1	Protein not found	1.03191	3.87467	0.936965	5.93922	1.07281	9.63869	0.953218	0.330299	0.988131	7.41474	0.999423	6.74884	1.01375	1.03261	0.895774	5.71805	110.252	6.55127
C0LLS3	Putative proline-rich protein OS=Petunia hybrida PE=2 SV=1 - [C0LLS3_PETHY]	Pf01190					12.89	3	Pf01190	1.15501	9.07364	0.90788	13.3506	0.884645	2.70663	1.04147	9.38173	0.950092	10.1448	1.05574	5.30405	1.10996	5.82313	0.802708	7.40897	27.4166	9.93506
M1AY79	Uncharacterized protein OS=Solanum tuberosum GN=PGSC0003DMG400012624 PE=4 SV=1 - [M1AY79_SOLTU]	Protein not found	Protein not found				7.66	1	Protein not found	1.11972	2.37685	1.05971	8.73833	0.968227	16.0105	0.964572	14.9885	0.890056	6.64611	1.0926	9.96615	1.05213	3.5782	0.7952	8.55749	30.7954	8.33838
K4CUL2	Uncharacterized protein OS=Solanum lycopersicum GN=Solyc09g065860.2 PE=4 SV=1 - [K4CUL2_SOLLC]	Pf00485; Pf00931; Pf03308					8.65	2	Pf00485; Pf00931; Pf03308	0.944018	2.91879	0.998815	4.87293	0.987881	10.8017	0.946348	6.584	1.12883	16.8456	0.919	2.08717	1.14251	5.10476	1.06644	15.395	35.0838	6.93213
K4B489	Uncharacterized protein OS=Solanum lycopersicum GN=Solyc01g112280.2 PE=4 SV=1 - [K4B489_SOLLC]	Pf01546					9.82	4	Pf01546	0.984892	10.583	0.972975	7.07258	0.959333	17.174	0.948966	9.85568	0.943362	25.949	0.963336	23.0868	0.94048	18.7109	0.943228	32.4078	50.241	7.03467
P33491	Auxin-binding protein T92 OS=Nicotiana tabacum GN=T92 PE=3 SV=1 - [ABP2_TOBAC]	Protein not found	Protein not found				2.72	3	Protein not found	0.951676	11.5057	0.973176	3.91912	1.07345	9.23979	1.02436	9.96388	1.02019	4.47645	1.03765	4.93726	1.01102	8.35432	0.953133	12.4854	317.632	5.10986
K4CYN1	Uncharacterized protein OS=Solanum lycopersicum GN=Solyc10g017530.2 PE=3 SV=1 - [K4CYN1_SOLLC]	Pf00270; Pf00271					11.2	4	Pf00270; Pf00271	0.961568	5.95475	0.957965	2.75107	1.01829	6.61463	1.02448	8.62997	1.07666	1.85251	1.03517	6.67059	0.928082	10.1093	1.0918	8.74806	55.6847	8.39697
M0ZWB7	50S ribosomal protein L31 OS=Solanum tuberosum GN=PGSC0003DMG400003696 PE=3 SV=1 - [M0ZWB7_SOLTU]	Protein not found	Protein not found				18.87	2	Protein not found	1.08337	5.5721	0.994245	2.41208	0.995052	2.13728	1.04819	5.72315	0.988998	4.53638	1.00999	3.75953	0.954501	3.59381	0.95253	5.01135	12.1663	9.77393
M1AT63	Uncharacterized protein OS=Solanum tuberosum GN=PGSC0003DMG400011395 PE=4 SV=1 - [M1AT63_SOLTU]	Protein not found	Protein not found				4.47	3	Protein not found	0.984784	10.9705	1.03789	3.28532	1.11682	6.01903	0.979157	3.40654	1.02327	8.27525	0.988173	2.22242	0.936959	11.4194	1.04602	5.87869	92.9823	5.98584
M1C1T5	Uncharacterized protein OS=Solanum tuberosum GN=PGSC0003DMG400022473 PE=4 SV=1 - [M1C1T5_SOLTU]	Protein not found	Protein not found				7.82	1	Protein not found	1.02478		1.00837		0.987945		0.919383		0.954668		1.08893		1.05584		0.94737		64.6583	8.35303
M1B8U7	Uncharacterized protein OS=Solanum tuberosum GN=PGSC0003DMG400015392 PE=3 SV=1 - [M1B8U7_SOLTU]	Protein not found	Protein not found				6.11	1	Protein not found	1.03005	5.41894	1.05787	2.75552	1.04484	1.09442	1.10736	5.73138	0.914735	5.00683	1.13379	1.1887	0.88989	7.87043	0.868775	4.35237	26.0765	9.75928
M0ZGS2	Uncharacterized protein OS=Solanum tuberosum GN=PGSC0003DMG400000157 PE=4 SV=1 - [M0ZGS2_SOLTU]	Protein not found	Protein not found				16.09	3	Protein not found	1.09131	2.83898	1.34271	4.78021	0.928029	15.4275	1.2832	38.6992	1.10251	17.1068	0.965761	6.53974	0.780093	38.5828	0.97783	5.87586	19.119	9.1001
K4D4L9	Uncharacterized protein OS=Solanum lycopersicum GN=Solyc11g006060.1 PE=4 SV=1 - [K4D4L9_SOLLC]						7.76	4		1.10023	5.75156	1.00204	4.51879	1.07348	2.86449	1.03521	10.7088	1.01406	14.1042	0.95488	10.5258	0.920658	12.3869	0.971106	8.37478	50.2359	5.16064
M0ZGL7	Uncharacterized protein OS=Solanum tuberosum GN=PGSC0003DMG400000127 PE=3 SV=1 - [M0ZGL7_SOLTU]	Protein not found	Protein not found				12.12	1	Protein not found	0.827416	3.6782	0.891288	13.0682	0.896815	17.69	1.00769	22.938	1.1015	14.0384	0.885337	6.24454	1.1409	16.0831	1.24456	11.2401	14.6073	5.0083
K4CK63	Uncharacterized protein OS=Solanum lycopersicum GN=Solyc08g042050.2 PE=4 SV=1 - [K4CK63_SOLLC]	Pf00098; Pf00270; Pf00271; Pf08152					5.23	3	Pf00098; Pf00270; Pf00271; Pf08152	1.15017	6.4317	1.08928	7.13321	1.05835	2.53301	1.04	13.4818	0.835494	9.21997	0.995209	4.92184	0.865808	4.81207	0.970455	7.37976	81.4687	6.69775
[truncated: 1,802 more rows]
