# Supplementary material for: Quantitative Proteomic Analysis Provides Novel Insights into Cold Stress Responses in Petunia Seedlings
Source: Front Plant Sci. 2016 Feb 25;7:136. doi: 10.3389/fpls.2016.00136 (PMC4766708; doi:10.3389/fpls.2016.00136)
Supplement: Table S7 — GO enrichment analysis. [file Table7.XLSX]

## Sheet: Ref
GO term	Ontology	Description	Number in input list	Number in BG/Ref	p-value	FDR
GO:0009081	P	branched chain family amino acid metabolic process	2	3	0.0052	1
GO:0009082	P	branched chain family amino acid biosynthetic process	2	3	0.0052	1
GO:0019842	F	vitamin binding	3	10	0.0075	1
GO:0030976	F	thiamin pyrophosphate binding	2	4	0.01	1
GO:0043168	F	anion binding	2	5	0.016	1
GO:0016831	F	carboxy-lyase activity	2	7	0.032	1
GO:0006520	P	cellular amino acid metabolic process	3	18	0.039	1
GO:0003984	F	acetolactate synthase activity	1	1	0.041	1
GO:0047334	F	diphosphate-fructose-6-phosphate 1-phosphotransferase activity	1	1	0.041	1
GO:0004351	F	glutamate decarboxylase activity	1	1	0.041	1
GO:0004737	F	pyruvate decarboxylase activity	1	1	0.041	1
GO:0008937	F	ferredoxin reductase activity	1	1	0.041	1
GO:0004455	F	ketol-acid reductoisomerase activity	1	1	0.041	1
GO:0005516	F	calmodulin binding	1	1	0.041	1
GO:0003872	F	6-phosphofructokinase activity	1	1	0.041	1
GO:0008443	F	phosphofructokinase activity	1	1	0.041	1
GO:0016731	F	oxidoreductase activity, acting on iron-sulfur proteins as donors, NAD or NADP as acceptor	1	1	0.041	1
GO:0016730	F	oxidoreductase activity, acting on iron-sulfur proteins as donors	1	1	0.041	1
GO:0005829	C	cytosol	1	1	0.041	1
GO:0005945	C	6-phosphofructokinase complex	1	1	0.041	1
GO:0044445	C	cytosolic part	1	1	0.041	1
GO:0044106	P	cellular amine metabolic process	3	19	0.045	1
GO:0000287	F	magnesium ion binding	2	9	0.052	1
GO:0048037	F	cofactor binding	4	34	0.056	1
GO:0009308	P	amine metabolic process	3	21	0.057	1
GO:0016829	F	lyase activity	3	22	0.064	1
GO:0016830	F	carbon-carbon lyase activity	2	11	0.075	1
GO:0006519	P	cellular amino acid and derivative metabolic process	3	24	0.079	1
GO:0071669	P	plant-type cell wall organization or biogenesis	1	2	0.081	1
GO:0009664	P	plant-type cell wall organization	1	2	0.081	1
GO:0006536	P	glutamate metabolic process	1	2	0.081	1
GO:0016744	F	transferase activity, transferring aldehyde or ketonic groups	1	2	0.081	1
GO:0004629	F	phospholipase C activity	1	2	0.081	1
GO:0004435	F	phosphoinositide phospholipase C activity	1	2	0.081	1
GO:0004434	F	inositol or phosphatidylinositol phosphodiesterase activity	1	2	0.081	1
GO:0051903	F	S-(hydroxymethyl)glutathione dehydrogenase activity	1	2	0.081	1
GO:0019200	F	carbohydrate kinase activity	1	2	0.081	1
GO:0043169	F	cation binding	7	88	0.086	1
GO:0043167	F	ion binding	7	89	0.09	1
GO:0003735	F	structural constituent of ribosome	3	27	0.1	1
GO:0050662	F	coenzyme binding	3	27	0.1	1
GO:0009309	P	amine biosynthetic process	2	14	0.11	1
GO:0008652	P	cellular amino acid biosynthetic process	2	14	0.11	1
GO:0043436	P	oxoacid metabolic process	3	29	0.12	1
GO:0010035	P	response to inorganic substance	1	3	0.12	1
GO:0000302	P	response to reactive oxygen species	1	3	0.12	1
GO:0042744	P	hydrogen peroxide catabolic process	1	3	0.12	1
GO:0042743	P	hydrogen peroxide metabolic process	1	3	0.12	1
GO:0008152	P	metabolic process	15	242	0.12	1
GO:0042542	P	response to hydrogen peroxide	1	3	0.12	1
GO:0006082	P	organic acid metabolic process	3	29	0.12	1
GO:0019752	P	carboxylic acid metabolic process	3	29	0.12	1
GO:0070301	P	cellular response to hydrogen peroxide	1	3	0.12	1
GO:0034614	P	cellular response to reactive oxygen species	1	3	0.12	1
GO:0034599	P	cellular response to oxidative stress	1	3	0.12	1
GO:0042180	P	cellular ketone metabolic process	3	29	0.12	1
GO:0004620	F	phospholipase activity	1	3	0.12	1
GO:0016298	F	lipase activity	1	3	0.12	1
GO:0008081	F	phosphoric diester hydrolase activity	1	3	0.12	1
GO:0015935	C	small ribosomal subunit	1	3	0.12	1
GO:0005198	F	structural molecule activity	3	30	0.13	1
GO:0030529	C	ribonucleoprotein complex	3	30	0.13	1
GO:0005840	C	ribosome	3	30	0.13	1
GO:0046872	F	metal ion binding	6	83	0.14	1
GO:0051716	P	cellular response to stimulus	2	17	0.16	1
GO:0007047	P	cellular cell wall organization	1	4	0.16	1
GO:0009064	P	glutamine family amino acid metabolic process	1	4	0.16	1
GO:0070882	P	cellular cell wall organization or biogenesis	1	4	0.16	1
GO:0045229	P	external encapsulating structure organization	1	4	0.16	1
GO:0016616	F	oxidoreductase activity, acting on the CH-OH group of donors, NAD or NADP as acceptor	2	17	0.16	1
GO:0004096	F	catalase activity	1	4	0.16	1
GO:0016053	P	organic acid biosynthetic process	2	18	0.17	1
GO:0046394	P	carboxylic acid biosynthetic process	2	18	0.17	1
GO:0016614	F	oxidoreductase activity, acting on CH-OH group of donors	2	18	0.17	1
GO:0006800	P	oxygen and reactive oxygen species metabolic process	1	5	0.19	1
GO:0006412	P	translation	3	36	0.19	1
GO:0060089	F	molecular transducer activity	1	5	0.19	1
GO:0004871	F	signal transducer activity	1	5	0.19	1
GO:0005576	C	extracellular region	1	5	0.19	1
GO:0003824	F	catalytic activity	12	214	0.21	1
GO:0033554	P	cellular response to stress	1	6	0.22	1
GO:0006096	P	glycolysis	1	6	0.22	1
GO:0042578	F	phosphoric ester hydrolase activity	1	6	0.22	1
GO:0030170	F	pyridoxal phosphate binding	1	6	0.22	1
GO:0016758	F	transferase activity, transferring hexosyl groups	1	6	0.22	1
GO:0070279	F	vitamin B6 binding	1	6	0.22	1
GO:0050660	F	FAD binding	1	6	0.22	1
GO:0033279	C	ribosomal subunit	1	6	0.22	1
GO:0044238	P	primary metabolic process	9	158	0.23	1
GO:0000166	F	nucleotide binding	5	78	0.23	1
GO:0043228	C	non-membrane-bounded organelle	3	42	0.25	1
GO:0043232	C	intracellular non-membrane-bounded organelle	3	42	0.25	1
GO:0019320	P	hexose catabolic process	1	7	0.26	1
GO:0044271	P	cellular nitrogen compound biosynthetic process	2	24	0.26	1
GO:0070887	P	cellular response to chemical stimulus	1	7	0.26	1
GO:0006007	P	glucose catabolic process	1	7	0.26	1
GO:0071555	P	cell wall organization	1	7	0.26	1
GO:0016853	F	isomerase activity	1	7	0.26	1
GO:0044249	P	cellular biosynthetic process	5	83	0.27	1
GO:0010467	P	gene expression	3	43	0.27	1
GO:0032991	C	macromolecular complex	4	63	0.27	1
GO:0005515	F	protein binding	3	44	0.28	1
GO:0005488	F	binding	11	210	0.28	1
GO:0016491	F	oxidoreductase activity	5	85	0.28	1
GO:0034641	P	cellular nitrogen compound metabolic process	3	45	0.29	1
GO:0016757	F	transferase activity, transferring glycosyl groups	1	8	0.29	1
GO:0034645	P	cellular macromolecule biosynthetic process	3	46	0.3	1
GO:0009059	P	macromolecule biosynthetic process	3	46	0.3	1
GO:0046164	P	alcohol catabolic process	1	9	0.32	1
GO:0006979	P	response to oxidative stress	1	9	0.32	1
GO:0009987	P	cellular process	10	197	0.32	1
GO:0046365	P	monosaccharide catabolic process	1	9	0.32	1
GO:0071554	P	cell wall organization or biogenesis	1	9	0.32	1
GO:0055114	P	oxidation reduction	5	91	0.33	1
GO:0006807	P	nitrogen compound metabolic process	3	49	0.33	1
GO:0044281	P	small molecule metabolic process	4	71	0.34	1
GO:0016052	P	carbohydrate catabolic process	1	10	0.34	1
GO:0044275	P	cellular carbohydrate catabolic process	1	10	0.34	1
GO:0009058	P	biosynthetic process	5	93	0.34	1
GO:0016684	F	oxidoreductase activity, acting on peroxide as acceptor	1	10	0.34	1
GO:0004601	F	peroxidase activity	1	10	0.34	1
GO:0016773	F	phosphotransferase activity, alcohol group as acceptor	1	10	0.34	1
GO:0044283	P	small molecule biosynthetic process	2	30	0.35	1
GO:0050896	P	response to stimulus	2	30	0.35	1
GO:0023052	P	signaling	1	11	0.37	1
GO:0007165	P	signal transduction	1	11	0.37	1
GO:0044248	P	cellular catabolic process	2	31	0.37	1
GO:0023046	P	signaling process	1	11	0.37	1
GO:0023060	P	signal transmission	1	11	0.37	1
GO:0007154	P	cell communication	1	11	0.37	1
GO:0004553	F	hydrolase activity, hydrolyzing O-glycosyl compounds	1	11	0.37	1
GO:0016798	F	hydrolase activity, acting on glycosyl bonds	1	11	0.37	1
GO:0008270	F	zinc ion binding	1	11	0.37	1
GO:0044444	C	cytoplasmic part	4	74	0.37	1
GO:0016740	F	transferase activity	3	53	0.38	1
GO:0006006	P	glucose metabolic process	1	12	0.4	1
GO:0044237	P	cellular metabolic process	8	168	0.4	1
GO:0016209	F	antioxidant activity	1	12	0.4	1
GO:0016301	F	kinase activity	1	12	0.4	1
GO:0016788	F	hydrolase activity, acting on ester bonds	1	12	0.4	1
GO:0005509	F	calcium ion binding	1	12	0.4	1
GO:0009056	P	catabolic process	2	34	0.41	1
GO:0005975	P	carbohydrate metabolic process	2	34	0.41	1
GO:0044260	P	cellular macromolecule metabolic process	4	81	0.43	1
GO:0044267	P	cellular protein metabolic process	3	59	0.44	1
GO:0016043	P	cellular component organization	1	14	0.44	1
GO:0042221	P	response to chemical stimulus	1	14	0.44	1
GO:0019318	P	hexose metabolic process	1	15	0.47	1
GO:0016310	P	phosphorylation	1	15	0.47	1
GO:0016772	F	transferase activity, transferring phosphorus-containing groups	1	15	0.47	1
GO:0030554	F	adenyl nucleotide binding	2	38	0.47	1
GO:0001883	F	purine nucleoside binding	2	38	0.47	1
GO:0001882	F	nucleoside binding	2	39	0.48	1
GO:0044282	P	small molecule catabolic process	1	16	0.49	1
GO:0044265	P	cellular macromolecule catabolic process	1	16	0.49	1
GO:0043170	P	macromolecule metabolic process	4	93	0.53	1
GO:0009057	P	macromolecule catabolic process	1	18	0.53	1
GO:0006796	P	phosphate metabolic process	1	18	0.53	1
GO:0006793	P	phosphorus metabolic process	1	18	0.53	1
GO:0046914	F	transition metal ion binding	2	44	0.54	1
GO:0006629	P	lipid metabolic process	1	19	0.55	1
GO:0006950	P	response to stress	1	19	0.55	1
GO:0019538	P	protein metabolic process	3	71	0.56	1
GO:0005622	C	intracellular	5	124	0.57	1
GO:0050794	P	regulation of cellular process	1	21	0.58	1
GO:0005996	P	monosaccharide metabolic process	1	21	0.58	1
GO:0017076	F	purine nucleotide binding	2	47	0.58	1
GO:0020037	F	heme binding	1	23	0.62	1
GO:0006066	P	alcohol metabolic process	1	24	0.63	1
GO:0005737	C	cytoplasm	4	109	0.65	1
GO:0044262	P	cellular carbohydrate metabolic process	1	27	0.67	1
GO:0046906	F	tetrapyrrole binding	1	27	0.67	1
GO:0016787	F	hydrolase activity	2	57	0.68	1
GO:0003676	F	nucleic acid binding	1	29	0.7	1
GO:0006091	P	generation of precursor metabolites and energy	1	30	0.71	1
GO:0005524	F	ATP binding	1	30	0.71	1
GO:0005506	F	iron ion binding	1	30	0.71	1
GO:0044424	C	intracellular part	4	119	0.71	1
GO:0032559	F	adenyl ribonucleotide binding	1	32	0.73	1
GO:0043234	C	protein complex	1	32	0.73	1
GO:0050789	P	regulation of biological process	1	33	0.74	1
GO:0065007	P	biological regulation	1	33	0.74	1
GO:0043229	C	intracellular organelle	3	99	0.76	1
GO:0043226	C	organelle	3	99	0.76	1
GO:0044422	C	organelle part	1	36	0.77	1
GO:0044446	C	intracellular organelle part	1	36	0.77	1
GO:0044464	C	cell part	15	465	0.8	1
GO:0005623	C	cell	15	465	0.8	1
GO:0032555	F	purine ribonucleotide binding	1	41	0.81	1
GO:0032553	F	ribonucleotide binding	1	41	0.81	1
GO:0016020	C	membrane	10	368	0.89	1
GO:0016021	C	integral to membrane	9	351	0.91	1
GO:0031224	C	intrinsic to membrane	9	351	0.91	1
GO:0044425	C	membrane part	9	357	0.92	1

## Sheet: Tomato
GO term	Ontology	Description	Number in input list	Number in BG/Ref	p-value	FDR
GO:0008152	P	metabolic process	15	880	7.1e-09	6.5e-08
GO:0055114	P	oxidation reduction	5	18	7e-09	6.5e-08
GO:0044238	P	primary metabolic process	9	706	0.00022	0.0014
GO:0009987	P	cellular process	10	925	0.00034	0.0015
GO:0044237	P	cellular metabolic process	8	655	0.00074	0.0027
GO:0044249	P	cellular biosynthetic process	5	296	0.0023	0.0069
GO:0009058	P	biosynthetic process	5	318	0.0031	0.0081
GO:0000166	F	nucleotide binding	5	74	4.2e-06	7.6e-05
GO:0043167	F	ion binding	7	411	0.00024	0.00088
GO:0003824	F	catalytic activity	12	1235	0.00017	0.00088
GO:0043169	F	cation binding	7	411	0.00024	0.00088
GO:0016491	F	oxidoreductase activity	5	163	0.00016	0.00088
GO:0005488	F	binding	11	1186	0.00057	0.0017
GO:0046872	F	metal ion binding	6	368	0.00093	0.0024
GO:0016021	C	integral to membrane	9	166	1.7e-09	3.1e-08
GO:0031224	C	intrinsic to membrane	9	185	4.2e-09	3.8e-08
GO:0044425	C	membrane part	9	252	5.6e-08	3.4e-07
GO:0016020	C	membrane	10	602	8.7e-06	4e-05
GO:0005623	C	cell	15	2143	0.00066	0.002
GO:0044464	C	cell part	15	2143	0.00066	0.002

## Sheet: Arabidosis
GO term	Ontology	Description	Number in input list	Number in BG/Ref	p-value	FDR
GO:0055114	P	oxidation reduction	5	203	2.3e-07	9.6e-05
GO:0009082	P	branched chain family amino acid biosynthetic process	2	19	8.8e-05	0.018
GO:0009081	P	branched chain family amino acid metabolic process	2	36	0.00029	0.04
GO:0030976	F	thiamin pyrophosphate binding	2	6	1.2e-05	0.0022
GO:0019842	F	vitamin binding	3	54	7.3e-06	0.0022
GO:0048037	F	cofactor binding	4	246	2.1e-05	0.0026
GO:0043169	F	cation binding	7	2087	0.00032	0.02
GO:0043167	F	ion binding	7	2087	0.00032	0.02
GO:0050662	F	coenzyme binding	3	191	0.00028	0.02
GO:0008937	F	ferredoxin reductase activity	1	1	0.0013	0.047
GO:0016831	F	carboxy-lyase activity	2	81	0.0014	0.047
GO:0000287	F	magnesium ion binding	2	66	0.00093	0.047
GO:0051903	F	S-(hydroxymethyl)glutathione dehydrogenase activity	1	1	0.0013	0.047
GO:0016731	F	oxidoreductase activity, acting on iron-sulfur proteins as donors, NAD or NADP as acceptor	1	1	0.0013	0.047
GO:0016021	C	integral to membrane	9	395	2.9e-12	2.9e-10
GO:0031224	C	intrinsic to membrane	9	806	1.4e-09	7.3e-08
GO:0044425	C	membrane part	9	1360	1.3e-07	4.2e-06
GO:0016020	C	membrane	10	4068	0.00015	0.0037
