# Supplementary material for: Quantitative Proteomic Analysis Provides Novel Insights into Cold Stress Responses in Petunia Seedlings
Source: Front Plant Sci. 2016 Feb 25;7:136. doi: 10.3389/fpls.2016.00136 (PMC4766708; doi:10.3389/fpls.2016.00136)
Supplement: Table S8 — Prediction of subcellular localization of DEPs. [file Table8.XLS]

## Sheet: Sheet1
Accession	DE	Description	Predicted location(s)
B6EWX5	Up	UDP-glucose:glucosyltransferase OS=Lycium barbarum GN=UGT74N1 PE=2 SV=1 - [B6EWX5_LYCBA]	Cell membrane
Q1A531	Up	Phospholipase C OS=Petunia integrifolia subsp. inflata PE=2 SV=1 - [Q1A531_PETIN]	Cell membrane.
M1CTC4	Up	Uncharacterized protein OS=Solanum tuberosum GN=PGSC0003DMG400028839 PE=3 SV=1 - [M1CTC4_SOLTU]	Cell membrane. Mitochondrion.
I7J2T7	Up	Ran GTPase activating protein 2 OS=Solanum phureja GN=RanGAP2 PE=4 SV=1 - [I7J2T7_9SOLN]	Cell membrane. Nucleus.
K4BLW4	Up	Uncharacterized protein OS=Solanum lycopersicum GN=Solyc03g118130.2 PE=4 SV=1 - [K4BLW4_SOLLC]	Cell membrane. Nucleus.
M1BFU7	Up	Uncharacterized protein OS=Solanum tuberosum GN=PGSC0003DMG400017176 PE=4 SV=1 - [M1BFU7_SOLTU]	Cell wall.
Q8S346	Up	Putative expansin OS=Capsicum annuum GN=upa7a PE=2 SV=1 - [Q8S346_CAPAN]	Cell wall.
M1BC44	Down	Beta-hexosaminidase OS=Solanum tuberosum GN=PGSC0003DMG400016240 PE=3 SV=1 - [M1BC44_SOLTU]	Cell wall. Chloroplast. Extracell. Vacuole.
B5LAT1	Down	Putative ketol-acid reductoisomerase OS=Capsicum annuum PE=2 SV=1 - [B5LAT1_CAPAN]	Chloroplast
E2FAU0	Down	COSII_At5g14320 (Fragment) OS=Solanum marinasense PE=4 SV=1 - [E2FAU0_9SOLN]	Chloroplast.
E2FAX1	Up	COSII_At5g14320 (Fragment) OS=Solanum peloquinianum PE=4 SV=1 - [E2FAX1_9SOLN]	Chloroplast.
K4ASZ2	Up	Uncharacterized protein OS=Solanum lycopersicum GN=Solyc01g007940.2 PE=4 SV=1 - [K4ASZ2_SOLLC]	Chloroplast.
K4B860	Down	Uncharacterized protein OS=Solanum lycopersicum GN=Solyc02g070790.2 PE=3 SV=1 - [K4B860_SOLLC]	Chloroplast.
K4BV98	Up	Uncharacterized protein OS=Solanum lycopersicum GN=Solyc04g080190.2 PE=4 SV=1 - [K4BV98_SOLLC]	Chloroplast.
K4C2H7	Up	Uncharacterized protein OS=Solanum lycopersicum GN=Solyc05g055000.2 PE=3 SV=1 - [K4C2H7_SOLLC]	Chloroplast.
K4CJ02	Up	Uncharacterized protein OS=Solanum lycopersicum GN=Solyc08g013670.2 PE=4 SV=1 - [K4CJ02_SOLLC]	Chloroplast.
M1A0N5	Up	Uncharacterized protein OS=Solanum tuberosum GN=PGSC0003DMG400004738 PE=3 SV=1 - [M1A0N5_SOLTU]	Chloroplast.
M1A7Q3	Up	Uncharacterized protein OS=Solanum tuberosum GN=PGSC0003DMG404006439 PE=4 SV=1 - [M1A7Q3_SOLTU]	Chloroplast.
M1AL60	Up	Uncharacterized protein OS=Solanum tuberosum GN=PGSC0003DMG400009744 PE=4 SV=1 - [M1AL60_SOLTU]	Chloroplast.
M1APP3	Up	ATP-dependent Clp protease proteolytic subunit OS=Solanum tuberosum GN=PGSC0003DMG402010580 PE=3 SV=1 - [M1APP3_SOLTU]	Chloroplast.
M1ARJ5	Down	Uncharacterized protein OS=Solanum tuberosum GN=PGSC0003DMG400011047 PE=4 SV=1 - [M1ARJ5_SOLTU]	Chloroplast.
M1B196	Down	Uncharacterized protein OS=Solanum tuberosum GN=PGSC0003DMG400013362 PE=4 SV=1 - [M1B196_SOLTU]	Chloroplast.
M1B638	Down	Uncharacterized protein OS=Solanum tuberosum GN=PGSC0003DMG400014622 PE=4 SV=1 - [M1B638_SOLTU]	Chloroplast.
M1BC14	Up	Uncharacterized protein OS=Solanum tuberosum GN=PGSC0003DMG400016219 PE=3 SV=1 - [M1BC14_SOLTU]	Chloroplast.
M1BGF6	Up	Uncharacterized protein OS=Solanum tuberosum GN=PGSC0003DMG400017311 PE=3 SV=1 - [M1BGF6_SOLTU]	Chloroplast.
M1C7B2	Down	Uncharacterized protein OS=Solanum tuberosum GN=PGSC0003DMG401023851 PE=3 SV=1 - [M1C7B2_SOLTU]	Chloroplast.
M1CDF4	Down	Uncharacterized protein OS=Solanum tuberosum GN=PGSC0003DMG400025309 PE=3 SV=1 - [M1CDF4_SOLTU]	Chloroplast.
M1D227	Up	Carbonic anhydrase OS=Solanum tuberosum GN=PGSC0003DMG400030984 PE=3 SV=1 - [M1D227_SOLTU]	Chloroplast.
M1D6S9	Down	Ribosomal protein L15 OS=Solanum tuberosum GN=PGSC0003DMG400033143 PE=3 SV=1 - [M1D6S9_SOLTU]	Chloroplast.
P48498	Up	S-adenosylmethionine synthase 1 OS=Petunia hybrida GN=SAM1 PE=2 SV=1 - [METK1_PETHY]	Chloroplast.
Q3HRW8	Down	60S ribosomal protein L18a OS=Solanum tuberosum GN=PGSC0003DMG400008285 PE=2 SV=1 - [Q3HRW8_SOLTU]	Chloroplast.
Q3LHL1	Up	Short chain dehydrogenase OS=Solanum tuberosum GN=PPS6 PE=2 SV=1 - [Q3LHL1_SOLTU]	Chloroplast.
Q43779	Down	Superoxide dismutase [Cu-Zn] 2 OS=Solanum lycopersicum GN=SODCC.5 PE=3 SV=3 - [SODC2_SOLLC]	Chloroplast.
Q5BN14	Down	Pyruvate decarboxylase 1 (Fragment) OS=Petunia hybrida GN=PDC1 PE=2 SV=1 - [Q5BN14_PETHY]	Chloroplast.
Q94IK0	Up	Ferredoxin-thioredoxin-reductase catalytic subunit B OS=Solanum tuberosum GN=ftrbpot PE=2 SV=1 - [Q94IK0_SOLTU]	Chloroplast.
Q9FEB8	Up	Acetolactate synthase (Fragment) OS=Solanum ptychanthum PE=3 SV=1 - [Q9FEB8_SOLPT]	Chloroplast.
M1AWS8	Down	Uncharacterized protein OS=Solanum tuberosum GN=PGSC0003DMG400012308 PE=4 SV=1 - [M1AWS8_SOLTU]	Chloroplast. Cytoplasm.
M1BZ12	Down	Uncharacterized protein OS=Solanum tuberosum GN=PGSC0003DMG400021812 PE=4 SV=1 - [M1BZ12_SOLTU]	Chloroplast. Cytoplasm.
K4CA36	Up	Uncharacterized protein OS=Solanum lycopersicum GN=Solyc06g076780.2 PE=4 SV=1 - [K4CA36_SOLLC]	Chloroplast. Cytoplasm. Mitochondrion. Peroxisome.
K4D0F3	Down	Uncharacterized protein OS=Solanum lycopersicum GN=Solyc10g049970.1 PE=4 SV=1 - [K4D0F3_SOLLC]	Chloroplast. Cytoplasm. Nucleus.
K4D3T8	Up	Uncharacterized protein OS=Solanum lycopersicum GN=Solyc10g085040.1 PE=4 SV=1 - [K4D3T8_SOLLC]	Chloroplast. Golgi apparatus. Mitochondrion.
K4B3L4	Up	Uncharacterized protein OS=Solanum lycopersicum GN=Solyc01g110010.2 PE=4 SV=1 - [K4B3L4_SOLLC]	Chloroplast. Mitochondrion.
K4C876	Up	Uncharacterized protein OS=Solanum lycopersicum GN=Solyc06g069030.2 PE=4 SV=1 - [K4C876_SOLLC]	Chloroplast. Mitochondrion.
M1A2B4	Up	Uncharacterized protein OS=Solanum tuberosum GN=PGSC0003DMG400005120 PE=3 SV=1 - [M1A2B4_SOLTU]	Chloroplast. Mitochondrion.
M1AWZ7	Up	Glutathione peroxidase OS=Solanum tuberosum GN=PGSC0003DMG400012344 PE=3 SV=1 - [M1AWZ7_SOLTU]	Chloroplast. Mitochondrion.
M1BDY3	Up	Uncharacterized protein OS=Solanum tuberosum GN=PGSC0003DMG400016687 PE=4 SV=1 - [M1BDY3_SOLTU]	Chloroplast. Mitochondrion.
M1CXI6	Up	Aspartate aminotransferase OS=Solanum tuberosum GN=PGSC0003DMG400029897 PE=3 SV=1 - [M1CXI6_SOLTU]	Chloroplast. Mitochondrion.
Q9FXS3	Up	Probable phospholipid hydroperoxide glutathione peroxidase OS=Nicotiana tabacum PE=2 SV=1 - [GPX4_TOBAC]	Chloroplast. Mitochondrion.
K4D3F2	Down	Uncharacterized protein OS=Solanum lycopersicum GN=Solyc10g083650.1 PE=4 SV=1 - [K4D3F2_SOLLC]	Chloroplast. Nucleus.
K4D3J0	Up	Uncharacterized protein OS=Solanum lycopersicum GN=Solyc10g084040.1 PE=4 SV=1 - [K4D3J0_SOLLC]	Chloroplast. Nucleus.
M1AXT6	Up	Uncharacterized protein OS=Solanum tuberosum GN=PGSC0003DMG400012550 PE=4 SV=1 - [M1AXT6_SOLTU]	Chloroplast. Peroxisome.
M1BFY2	Up	Uncharacterized protein OS=Solanum tuberosum GN=PGSC0003DMG400017198 PE=4 SV=1 - [M1BFY2_SOLTU]	Chloroplast. Peroxisome.
Q94I89	Down	Putative NtPRp27-like protein (Fragment) OS=Atropa belladonna PE=2 SV=1 - [Q94I89_ATRBE]	Chloroplast. Peroxisome.
Q32ZI8	Down	PEN2-like protein (Fragment) OS=Solanum tuberosum PE=3 SV=1 - [Q32ZI8_SOLTU]	Chloroplast. Vacuole.
B7ST71	Down	Glutathione-dependent formaldehyde dehydrogenase (Fragment) OS=Capsicum annuum GN=GSNOR1 PE=2 SV=1 - [B7ST71_CAPAN]	Cytoplasm
K4ASP6	Down	Methionine aminopeptidase OS=Solanum lycopersicum GN=Solyc01g006800.2 PE=3 SV=1 - [K4ASP6_SOLLC]	Cytoplasm.
K4AY19	Up	Uncharacterized protein OS=Solanum lycopersicum GN=Solyc01g081270.2 PE=3 SV=1 - [K4AY19_SOLLC]	Cytoplasm.
K4B112	Up	Uncharacterized protein OS=Solanum lycopersicum GN=Solyc01g099780.2 PE=4 SV=1 - [K4B112_SOLLC]	Cytoplasm.
K4B558	Up	Uncharacterized protein OS=Solanum lycopersicum GN=Solyc02g027080.1 PE=4 SV=1 - [K4B558_SOLLC]	Cytoplasm.
K4B7V1	Down	Uncharacterized protein OS=Solanum lycopersicum GN=Solyc02g069690.1 PE=4 SV=1 - [K4B7V1_SOLLC]	Cytoplasm.
Mitochondrion.	Up	Uncharacterized protein OS=Solanum lycopersicum GN=Solyc06g016800.1 PE=4 SV=1 - [K4C4A7_SOLLC]	Cytoplasm.
M1A4T9	Down	Uncharacterized protein OS=Solanum tuberosum GN=PGSC0003DMG400005749 PE=4 SV=1 - [M1A4T9_SOLTU]	Cytoplasm.
M1B986	Down	Uncharacterized protein OS=Solanum tuberosum GN=PGSC0003DMG402015497 PE=3 SV=1 - [M1B986_SOLTU]	Cytoplasm.
M1BU65	Down	Uncharacterized protein OS=Solanum tuberosum GN=PGSC0003DMG400020548 PE=4 SV=1 - [M1BU65_SOLTU]	Cytoplasm.
M1C4X8	Down	Uncharacterized protein OS=Solanum tuberosum GN=PGSC0003DMG400023319 PE=3 SV=1 - [M1C4X8_SOLTU]	Cytoplasm.
M1CAV1	Down	Uncharacterized protein OS=Solanum tuberosum GN=PGSC0003DMG400024723 PE=4 SV=1 - [M1CAV1_SOLTU]	Cytoplasm.
M1CIW6	Down	Uncharacterized protein OS=Solanum tuberosum GN=PGSC0003DMG400026575 PE=3 SV=1 - [M1CIW6_SOLTU]	Cytoplasm.
M1CP96	Up	Uncharacterized protein OS=Solanum tuberosum GN=PGSC0003DMG400027916 PE=4 SV=1 - [M1CP96_SOLTU]	Cytoplasm.
M1DE97	Up	Uncharacterized protein OS=Solanum tuberosum GN=PGSC0003DMG400037226 PE=4 SV=1 - [M1DE97_SOLTU]	Cytoplasm.
M1DL46	Down	Uncharacterized protein OS=Solanum tuberosum GN=PGSC0003DMG400040332 PE=3 SV=1 - [M1DL46_SOLTU]	Cytoplasm.
P21342	Down	Pyrophosphate--fructose 6-phosphate 1-phosphotransferase subunit alpha OS=Solanum tuberosum PE=1 SV=1 - [PFPA_SOLTU]	Cytoplasm.
P30360	Up	Probable cinnamyl alcohol dehydrogenase 2 OS=Nicotiana tabacum GN=CAD19 PE=1 SV=1 - [CADH2_TOBAC]	Cytoplasm.
P32111	Up	Probable glutathione S-transferase OS=Solanum tuberosum GN=PRP1 PE=2 SV=1 - [GSTX1_SOLTU]	Cytoplasm.
Q2XPW5	Down	40S ribosomal protein S3a OS=Solanum tuberosum PE=2 SV=1 - [Q2XPW5_SOLTU]	Cytoplasm.
Q40878	Down	P17 (Fragment) OS=Petunia hybrida GN=PePer1 PE=2 SV=1 - [Q40878_PETHY]	Cytoplasm.
Q84UY3	Down	Alcohol dehydrogenase 2 OS=Petunia hybrida GN=adh2 PE=2 SV=1 - [Q84UY3_PETHY]	Cytoplasm.
K4C3J6	Down	Uncharacterized protein OS=Solanum lycopersicum GN=Solyc06g008160.2 PE=4 SV=1 - [K4C3J6_SOLLC]	Cytoplasm. Nucleus.
M1BQ50	Down	Uncharacterized protein OS=Solanum tuberosum GN=PGSC0003DMG400019563 PE=3 SV=1 - [M1BQ50_SOLTU]	Cytoplasm. Nucleus.
Q9AWA9	Up	Non-symbiotic hemoglobin class 1 OS=Solanum lycopersicum GN=Glb1 PE=2 SV=1 - [Q9AWA9_SOLLC]	Cytoplasm. Nucleus.
Q9ZWH9	Up	Elongation factor 1-alpha OS=Nicotiana paniculata GN=NpeEF1A PE=2 SV=1 - [Q9ZWH9_NICPA]	Cytoplasm. Nucleus.
K4C3D3	Down	Uncharacterized protein OS=Solanum lycopersicum GN=ACI29 PE=4 SV=1 - [K4C3D3_SOLLC]	Endoplasmic reticulum. Nucleus.
K4BMR7	Up	Uncharacterized protein OS=Solanum lycopersicum GN=Solyc03g121180.2 PE=4 SV=1 - [K4BMR7_SOLLC]	Extracell.
M1BLI7	Down	Uncharacterized protein OS=Solanum tuberosum GN=PGSC0003DMG401018597 PE=4 SV=1 - [M1BLI7_SOLTU]	Extracell.
M1CV08	Down	Uncharacterized protein OS=Solanum tuberosum GN=PGSC0003DMG401029307 PE=4 SV=1 - [M1CV08_SOLTU]	Golgi apparatus. Nucleus.
K4CUX6	Down	Elongation factor Tu OS=Solanum lycopersicum GN=Solyc09g073000.2 PE=3 SV=1 - [K4CUX6_SOLLC]	Mitochondrion.
K4CW69	Up	Cyanate hydratase OS=Solanum lycopersicum GN=CYN PE=3 SV=1 - [K4CW69_SOLLC]	Mitochondrion.
K4D5V2	Up	Uncharacterized protein OS=Solanum lycopersicum GN=Solyc11g011470.1 PE=4 SV=1 - [K4D5V2_SOLLC]	Mitochondrion.
M0ZPC7	Up	Uncharacterized protein OS=Solanum tuberosum GN=PGSC0003DMG400001985 PE=3 SV=1 - [M0ZPC7_SOLTU]	Mitochondrion.
M1AUS1	Up	Uncharacterized protein OS=Solanum tuberosum GN=PGSC0003DMG400011790 PE=3 SV=1 - [M1AUS1_SOLTU]	Mitochondrion.
M1B641	Down	Elongation factor Tu OS=Solanum tuberosum GN=PGSC0003DMG400014624 PE=3 SV=1 - [M1B641_SOLTU]	Mitochondrion.
M1B8C7	Up	Uncharacterized protein OS=Solanum tuberosum GN=PGSC0003DMG400015266 PE=4 SV=1 - [M1B8C7_SOLTU]	Mitochondrion.
M1C0V6	Up	Fructose-bisphosphate aldolase OS=Solanum tuberosum GN=PGSC0003DMG400022263 PE=3 SV=1 - [M1C0V6_SOLTU]	Mitochondrion.
Q07346	Up	Glutamate decarboxylase OS=Petunia hybrida GN=GAD PE=1 SV=1 - [DCE_PETHY]	Mitochondrion.
E5F371	Up	Dehydrin (Fragment) OS=Solanum chilense GN=PLC3015 PE=3 SV=1 - [E5F371_SOLCI]	Nucleus.
K4B1F9	Up	Uncharacterized protein OS=Solanum lycopersicum GN=Solyc01g102310.2 PE=4 SV=1 - [K4B1F9_SOLLC]	Nucleus.
K4B6Q6	Down	Uncharacterized protein OS=Solanum lycopersicum GN=Solyc02g064700.2 PE=4 SV=1 - [K4B6Q6_SOLLC]	Nucleus.
K4BP24	Up	Uncharacterized protein OS=Solanum lycopersicum GN=Solyc04g008680.2 PE=4 SV=1 - [K4BP24_SOLLC]	Nucleus.
K4CHM8	Down	Uncharacterized protein OS=Solanum lycopersicum GN=Solyc07g065500.1 PE=4 SV=1 - [K4CHM8_SOLLC]	Nucleus.
K4D5L7	Up	Uncharacterized protein OS=Solanum lycopersicum GN=Solyc11g010560.1 PE=3 SV=1 - [K4D5L7_SOLLC]	Nucleus.
M1AMW1	Down	Uncharacterized protein OS=Solanum tuberosum GN=PGSC0003DMG400010119 PE=3 SV=1 - [M1AMW1_SOLTU]	Nucleus.
M1BEC3	Down	Histone H3 OS=Solanum tuberosum GN=PGSC0003DMG400016793 PE=3 SV=1 - [M1BEC3_SOLTU]	Nucleus.
M1BN36	Up	Uncharacterized protein OS=Solanum tuberosum GN=PGSC0003DMG400019029 PE=4 SV=1 - [M1BN36_SOLTU]	Nucleus.
M1C8P1	Up	Uncharacterized protein OS=Solanum tuberosum GN=PGSC0003DMG400024208 PE=4 SV=1 - [M1C8P1_SOLTU]	Nucleus.
M1CA24	Down	Uncharacterized protein OS=Solanum tuberosum GN=PGSC0003DMG400024546 PE=4 SV=1 - [M1CA24_SOLTU]	Nucleus.
M1D7N7	Up	Uncharacterized protein OS=Solanum tuberosum GN=PGSC0003DMG400033903 PE=4 SV=1 - [M1D7N7_SOLTU]	Nucleus.
Q2LFC1	Down	AGO4-2 (Fragment) OS=Nicotiana benthamiana PE=1 SV=1 - [Q2LFC1_NICBE]	Nucleus.
Q38HT5	Down	Uncharacterized protein OS=Solanum tuberosum GN=PGSC0003DMG400017593 PE=2 SV=1 - [Q38HT5_SOLTU]	Nucleus.
Q5EEY5	Down	SGT1 OS=Nicotiana benthamiana PE=2 SV=1 - [Q5EEY5_NICBE]	Nucleus.
K4C604	Up	Uncharacterized protein OS=Solanum lycopersicum GN=Solyc06g053170.2 PE=4 SV=1 - [K4C604_SOLLC]	NULL (Seq too short)
M1BS78	Down	Uncharacterized protein OS=Solanum tuberosum GN=PGSC0003DMG400020101 PE=4 SV=1 - [M1BS78_SOLTU]	NULL (Seq too short)
P61046	Up	Cytochrome b6-f complex subunit 8 OS=Nicotiana tabacum GN=petN PE=1 SV=1 - [PETN_TOBAC]	NULL (Seq too short)
K4CAF8	Up	Uncharacterized protein OS=Solanum lycopersicum GN=Solyc06g083030.2 PE=4 SV=1 - [K4CAF8_SOLLC]	Peroxisome.
M0ZIB2	Up	Uncharacterized protein OS=Solanum tuberosum GN=PGSC0003DMG400000505 PE=4 SV=1 - [M0ZIB2_SOLTU]	Peroxisome.
M1A6L9	Up	Uncharacterized protein OS=Solanum tuberosum GN=PGSC0003DMG400006175 PE=3 SV=1 - [M1A6L9_SOLTU]	Peroxisome.
M1B500	Up	Uncharacterized protein OS=Solanum tuberosum GN=PGSC0003DMG400014345 PE=4 SV=1 - [M1B500_SOLTU]	Peroxisome.
Q6T2D5	Up	Catalase (Fragment) OS=Solanum tuberosum PE=2 SV=2 - [Q6T2D5_SOLTU]	Peroxisome.
M1B7H6	Down	Uncharacterized protein OS=Solanum tuberosum GN=PGSC0003DMG400015016 PE=3 SV=1 - [M1B7H6_SOLTU]	Vacuole.

## Sheet: Sheet2
Accession	DE	Description	Predicted location(s)
M1BC44	Down	Beta-hexosaminidase OS=Solanum tuberosum GN=PGSC0003DMG400016240 PE=3 SV=1 - [M1BC44_SOLTU]	Cell wall. Chloroplast. Extracell. Vacuole.
B5LAT1	Down	Putative ketol-acid reductoisomerase OS=Capsicum annuum PE=2 SV=1 - [B5LAT1_CAPAN]	Chloroplast
E2FAU0	Down	COSII_At5g14320 (Fragment) OS=Solanum marinasense PE=4 SV=1 - [E2FAU0_9SOLN]	Chloroplast.
K4B860	Down	Uncharacterized protein OS=Solanum lycopersicum GN=Solyc02g070790.2 PE=3 SV=1 - [K4B860_SOLLC]	Chloroplast.
M1ARJ5	Down	Uncharacterized protein OS=Solanum tuberosum GN=PGSC0003DMG400011047 PE=4 SV=1 - [M1ARJ5_SOLTU]	Chloroplast.
M1B196	Down	Uncharacterized protein OS=Solanum tuberosum GN=PGSC0003DMG400013362 PE=4 SV=1 - [M1B196_SOLTU]	Chloroplast.
M1B638	Down	Uncharacterized protein OS=Solanum tuberosum GN=PGSC0003DMG400014622 PE=4 SV=1 - [M1B638_SOLTU]	Chloroplast.
M1C7B2	Down	Uncharacterized protein OS=Solanum tuberosum GN=PGSC0003DMG401023851 PE=3 SV=1 - [M1C7B2_SOLTU]	Chloroplast.
M1CDF4	Down	Uncharacterized protein OS=Solanum tuberosum GN=PGSC0003DMG400025309 PE=3 SV=1 - [M1CDF4_SOLTU]	Chloroplast.
M1D6S9	Down	Ribosomal protein L15 OS=Solanum tuberosum GN=PGSC0003DMG400033143 PE=3 SV=1 - [M1D6S9_SOLTU]	Chloroplast.
Q3HRW8	Down	60S ribosomal protein L18a OS=Solanum tuberosum GN=PGSC0003DMG400008285 PE=2 SV=1 - [Q3HRW8_SOLTU]	Chloroplast.
Q43779	Down	Superoxide dismutase [Cu-Zn] 2 OS=Solanum lycopersicum GN=SODCC.5 PE=3 SV=3 - [SODC2_SOLLC]	Chloroplast.
Q5BN14	Down	Pyruvate decarboxylase 1 (Fragment) OS=Petunia hybrida GN=PDC1 PE=2 SV=1 - [Q5BN14_PETHY]	Chloroplast.
M1AWS8	Down	Uncharacterized protein OS=Solanum tuberosum GN=PGSC0003DMG400012308 PE=4 SV=1 - [M1AWS8_SOLTU]	Chloroplast. Cytoplasm.
M1BZ12	Down	Uncharacterized protein OS=Solanum tuberosum GN=PGSC0003DMG400021812 PE=4 SV=1 - [M1BZ12_SOLTU]	Chloroplast. Cytoplasm.
K4D0F3	Down	Uncharacterized protein OS=Solanum lycopersicum GN=Solyc10g049970.1 PE=4 SV=1 - [K4D0F3_SOLLC]	Chloroplast. Cytoplasm. Nucleus.
K4D3F2	Down	Uncharacterized protein OS=Solanum lycopersicum GN=Solyc10g083650.1 PE=4 SV=1 - [K4D3F2_SOLLC]	Chloroplast. Nucleus.
Q94I89	Down	Putative NtPRp27-like protein (Fragment) OS=Atropa belladonna PE=2 SV=1 - [Q94I89_ATRBE]	Chloroplast. Peroxisome.
Q32ZI8	Down	PEN2-like protein (Fragment) OS=Solanum tuberosum PE=3 SV=1 - [Q32ZI8_SOLTU]	Chloroplast. Vacuole.
E2FAX1	Up	COSII_At5g14320 (Fragment) OS=Solanum peloquinianum PE=4 SV=1 - [E2FAX1_9SOLN]	Chloroplast.
K4ASZ2	Up	Uncharacterized protein OS=Solanum lycopersicum GN=Solyc01g007940.2 PE=4 SV=1 - [K4ASZ2_SOLLC]	Chloroplast.
K4BV98	Up	Uncharacterized protein OS=Solanum lycopersicum GN=Solyc04g080190.2 PE=4 SV=1 - [K4BV98_SOLLC]	Chloroplast.
K4C2H7	Up	Uncharacterized protein OS=Solanum lycopersicum GN=Solyc05g055000.2 PE=3 SV=1 - [K4C2H7_SOLLC]	Chloroplast.
K4CJ02	Up	Uncharacterized protein OS=Solanum lycopersicum GN=Solyc08g013670.2 PE=4 SV=1 - [K4CJ02_SOLLC]	Chloroplast.
M1A0N5	Up	Uncharacterized protein OS=Solanum tuberosum GN=PGSC0003DMG400004738 PE=3 SV=1 - [M1A0N5_SOLTU]	Chloroplast.
M1A7Q3	Up	Uncharacterized protein OS=Solanum tuberosum GN=PGSC0003DMG404006439 PE=4 SV=1 - [M1A7Q3_SOLTU]	Chloroplast.
M1AL60	Up	Uncharacterized protein OS=Solanum tuberosum GN=PGSC0003DMG400009744 PE=4 SV=1 - [M1AL60_SOLTU]	Chloroplast.
M1APP3	Up	ATP-dependent Clp protease proteolytic subunit OS=Solanum tuberosum GN=PGSC0003DMG402010580 PE=3 SV=1 - [M1APP3_SOLTU]	Chloroplast.
M1BC14	Up	Uncharacterized protein OS=Solanum tuberosum GN=PGSC0003DMG400016219 PE=3 SV=1 - [M1BC14_SOLTU]	Chloroplast.
M1BGF6	Up	Uncharacterized protein OS=Solanum tuberosum GN=PGSC0003DMG400017311 PE=3 SV=1 - [M1BGF6_SOLTU]	Chloroplast.
M1D227	Up	Carbonic anhydrase OS=Solanum tuberosum GN=PGSC0003DMG400030984 PE=3 SV=1 - [M1D227_SOLTU]	Chloroplast.
P48498	Up	S-adenosylmethionine synthase 1 OS=Petunia hybrida GN=SAM1 PE=2 SV=1 - [METK1_PETHY]	Chloroplast.
Q3LHL1	Up	Short chain dehydrogenase OS=Solanum tuberosum GN=PPS6 PE=2 SV=1 - [Q3LHL1_SOLTU]	Chloroplast.
Q94IK0	Up	Ferredoxin-thioredoxin-reductase catalytic subunit B OS=Solanum tuberosum GN=ftrbpot PE=2 SV=1 - [Q94IK0_SOLTU]	Chloroplast.
Q9FEB8	Up	Acetolactate synthase (Fragment) OS=Solanum ptychanthum PE=3 SV=1 - [Q9FEB8_SOLPT]	Chloroplast.
K4CA36	Up	Uncharacterized protein OS=Solanum lycopersicum GN=Solyc06g076780.2 PE=4 SV=1 - [K4CA36_SOLLC]	Chloroplast. Cytoplasm. Mitochondrion. Peroxisome.
K4D3T8	Up	Uncharacterized protein OS=Solanum lycopersicum GN=Solyc10g085040.1 PE=4 SV=1 - [K4D3T8_SOLLC]	Chloroplast. Golgi apparatus. Mitochondrion.
K4B3L4	Up	Uncharacterized protein OS=Solanum lycopersicum GN=Solyc01g110010.2 PE=4 SV=1 - [K4B3L4_SOLLC]	Chloroplast. Mitochondrion.
K4C876	Up	Uncharacterized protein OS=Solanum lycopersicum GN=Solyc06g069030.2 PE=4 SV=1 - [K4C876_SOLLC]	Chloroplast. Mitochondrion.
M1A2B4	Up	Uncharacterized protein OS=Solanum tuberosum GN=PGSC0003DMG400005120 PE=3 SV=1 - [M1A2B4_SOLTU]	Chloroplast. Mitochondrion.
M1AWZ7	Up	Glutathione peroxidase OS=Solanum tuberosum GN=PGSC0003DMG400012344 PE=3 SV=1 - [M1AWZ7_SOLTU]	Chloroplast. Mitochondrion.
M1BDY3	Up	Uncharacterized protein OS=Solanum tuberosum GN=PGSC0003DMG400016687 PE=4 SV=1 - [M1BDY3_SOLTU]	Chloroplast. Mitochondrion.
M1CXI6	Up	Aspartate aminotransferase OS=Solanum tuberosum GN=PGSC0003DMG400029897 PE=3 SV=1 - [M1CXI6_SOLTU]	Chloroplast. Mitochondrion.
Q9FXS3	Up	Probable phospholipid hydroperoxide glutathione peroxidase OS=Nicotiana tabacum PE=2 SV=1 - [GPX4_TOBAC]	Chloroplast. Mitochondrion.
K4D3J0	Up	Uncharacterized protein OS=Solanum lycopersicum GN=Solyc10g084040.1 PE=4 SV=1 - [K4D3J0_SOLLC]	Chloroplast. Nucleus.
M1AXT6	Up	Uncharacterized protein OS=Solanum tuberosum GN=PGSC0003DMG400012550 PE=4 SV=1 - [M1AXT6_SOLTU]	Chloroplast. Peroxisome.
M1BFY2	Up	Uncharacterized protein OS=Solanum tuberosum GN=PGSC0003DMG400017198 PE=4 SV=1 - [M1BFY2_SOLTU]	Chloroplast. Peroxisome.
